# Supplementary material for: Genome of lethal Lepiota venenata and insights into the evolution of toxin-biosynthetic genes
Source: BMC Genomics. 2019 Mar 8;20:198. doi: 10.1186/s12864-019-5575-7 (PMC6408872; doi:10.1186/s12864-019-5575-7)
Supplement: Supplementary file 4 — Alignment of POP coding sequences from 75 taxa. (PHY 376 kb) [file 12864_2019_5575_MOESM4_ESM.phy]

 75 3658
Ophiocordy   ------ACGA T--------- ---------- ---CCAGGCC GCGCAC---- 
Colletotri   ----TGACGA T--------- ---------- ---TCAAGCC TCCAA----- 
Marssonina   CTGTCCGCGC GGAAAA---- ---------- ---GTTCACT CCGGAA---G 
Ceraceosor   -CGTCCACAT CCAATGCACC AGG------- ---ATGGGAT CCTTCCACCA 
Malassezia   GCGACTTCCC CACGTATACA CAAGAAATAT GAACTGGACA CCCTCTGCGA 
Rhizoctoni   ---------T T--------- ---------- ---ATGAGCA CACTTC---- 
Auriculari   ---------- ---------- ---------- -----GGCCA CTGGAA---- 
Bolbitius_   GGTTCAACGT C--------- ---------- ---TTGGGCT CCCGCA---- 
Fomitipori   TACAAGACAC T--------- ---------- ---GTGGGAT CCCCAA---- 
lepiota_ve   -CTCCTACGC T--------- ---------- ---GTGGACT ACCGCA---- 
Lepiota_su   -CGCCTGCAC T--------- ---------- ---GTGGACT CCCGCA---- 
Lepiota_su   -CGCCTGCAC T--------- ---------- ---GTGGACT CCCGCA---- 
Galerina_m   -CGTCTGTAA C--------- ---------- ---CTGGGCT CCTGGA---- 
Amanita_ri   ---------- ---------- ---------- ---TTGGACT CCTCAC---- 
Amanita_bi   -CCCCTACAC C--------- ---------- ---ATGGGCT CCTCAC---- 
Amanita_pa   -CCCCTACAC C--------- ---------- ---ATGGGCC CCTCAC---- 
Amanita_ph   CCGCCTACAC C--------- ---------- ---ATGGGCT CCTCGC---- 
Amanita_su   -CGCCTACAC C--------- ---------- ---ATGGGCT CCTCGC---- 
Conocybe_a   -------CCC C--------- ---------- ---CTCGACT CCCAAC---- 
Coprinopsi   -CGGCCAAAG C--------- ---------- ---TTGGACG CCCAAC---- 
Agaricus_b   ---CCTATTC G--------- ---------- ---TTGGACT CCCGGG---- 
Lepiota_ve   ----CTGTTC C--------- ---------- ---TTGGACT CCAAAC---- 
Macrolepio   ----CTACTC G--------- ---------- ---CTGGACG TCAAAT---- 
Pleurotus_   AGCTTCACGC C--------- ---------- ---TTGGAAC CCCATCCAGC 
Amanita_th   TCGCCCACTC C--------- ---------- ---TTGGTCT CCAAAT---- 
Amanita_mu   TCCTCCACTC C--------- ---------- ---ATGGACC CCAAAT---- 
Amanita_ri   ---------- ---------- ---------- ---ATGGACA CCCAAC---- 
Amanita_pa   TCATCCACAC A--------- ---------- ---ATGGACA CCCAAC---- 
Amanita_bi   TCTTCTACAC A--------- ---------- ---GTGGACA CCCAAC---- 
Amanita_ph   TCTTCCACAC A--------- ---------- ---ATGGACG CCCAAC---- 
Amanita_su   TCTTCCACAC A--------- ---------- ---ATGGACG CCCAAC---- 
Crepidotus   -CACAAACTC C--------- ---------- ---CTGGTCT ACAGGA---- 
Cortinariu   -CGCCTACTC C--------- ---------- ---TTGGACC CCCGGC---- 
Agrocybe_p   -CGCGCACTC C--------- ---------- ---ATGGACG CCCAAC---- 
Hebeloma_c   -CTTCAACGC C--------- ---------- ---CTGGACC CCAAAC---- 
Galerina_m   -CCCGAACAC C--------- ---------- ---GTGGCTT CCCAAC---- 
Gymnopilus   -CTCCTAGTC T--------- ---------- ---TTGGGTT CCTAAT---- 
Pluteus_ce   -CTCGCACCA C--------- ---------- ---ATGGGCT CCAAAT---- 
Clitocybe_   -CTCCAACTA C--------- ---------- ---TTGGTCA CCAAAT---- 
Cyathus_st   ----CCAAAC TTGC------ ---------- ---TTGGGCT TCCTGT---- 
Lepista_nu   CCTCCGACTC C--------- ---------- ---CTGGACT CCAAAA---- 
Hypsizygus   TCTCCCACTC C--------- ---------- ---TTGGACA CCAAAT---- 
Crucibulum   -CTTCAACTA C--------- ---------- ---CTGGTCC CCCAAC---- 
Laccaria_b   TCTCCAACAC C--------- ---------- ---GTGGAAC TCCAAT---- 
Gloeophyll   -CTCCCACCG C--------- ---------- ---ATGGACC CCAAAC---- 
Heliocybe_   ---CGTACTG C--------- ---------- ---ATGGACG CCGAAC---- 
Stereum_hi   CGTACTCTCC C--------- ---------- ---CTGGGCA CCCAAC---- 
Fibulorhiz   -CCCCCACCC C--------- ---------- ---GTGGAAA CCGAAC---- 
Anomoporia   ---GCGTCGA C--------- ---------- ---ATGGATT CCAAAC---- 
Plicaturop   ---GCAACGC A--------- ---------- ---ATGGACA CCGAAC---- 
Pisolithus   -CTCCTACTC C--------- ---------- ---CTGGATC CCGAAC---- 
Serpula_la   ---CCCACCC C--------- ---------- ---ATGGACC CCAAAT---- 
Xerocomus_   -CCCCCACGC C--------- ---------- ---ATGGACT CCGAAT---- 
Hydnomerul   ---CCAACGC C--------- ---------- ---ATGGACA CCAAAT---- 
Paxillus_a   -CCCCCACAC C--------- ---------- ---ATGGACA CCGAAT---- 
Leucogyrop   -CTCCTACAC C--------- ---------- ---ATGGACA CCGAAC---- 
Rhizopogon   ----TCACTC C--------- ---------- ---TTGGACA CCCAGC---- 
Suillus_de   -TCACT---C C--------- ---------- ---CTGGATT CCTAAC---- 
Dichomitus   ---CCCACAC C--------- ---------- ---TTGGGTG CCCAAC---- 
lentinus_t   GCACAGACGT C--------- ---------- ---CTGGTCT CCTAAC---- 
Polyporus_   GCACGAACAG C--------- ---------- ---GTGGTCT CCTAAC---- 
Trametes_c   TCTCCCACCC G--------- ---------- ---CTGGGTT CCCAAC---- 
Trametes_v   TCTCCCACTC G--------- ---------- ---CTGGGTG CCCAAC---- 
Artolenzit   ACTCCCACCC G--------- ---------- ---CTGGGTG CCGAAC---- 
Leiotramet   TCTCCCACCC G--------- ---------- ---CTGGGTG CCCAGC---- 
Phanerocha   ---CGGACGC C--------- ---------- ---CTGGACG CCGAAC---- 
Cytidiella   ACCCCAACAC C--------- ---------- ---ATGGACT GCCAAC---- 
Hydnopolyp   ATACCCACCC C--------- ---------- ---ATGGACT CCCAAC---- 
Cerrena_un   TCACCTACTC C--------- ---------- ---TTGGACG CCGGGT---- 
Panus_rudi   GGACCTACGC C--------- ---------- ---CTGGACT GCAAAT---- 
Antrodia_s   TCTCACACTT C--------- ---------- ---CTGGACG ACCAAC---- 
Wolfiporia   GCACTCACTC CCTGGAA--- ---------- ---CTGGAAG CCCAGT---- 
Calocera_c   ACGCCCACGC C--------- ---------- ---GTGGGAC CCGACCGCCA 
Schizophyl   -CGCCGACGC C--------- ---------- ---CTGGGAC ACGAAGACGG 
Auriculari   -CCCCCACAC C--------- ---------- ---CTGGGAA GCAAAAACAG 

             ---TTTACCC C------CGA GGTGCTCCTC TCGGCCCCGC GACGATCCGC 
             --GTTTACCC CAGAGGTTCT GCTCTCTGCC CCGC--GCAG GTCCCCG--- 
             TGCTGCTCTC T------GCT CCTCGAAGAT CTG---CAGC AACGCCAAAT 
             AACCATTTCC T------GCA GCCAGAAGGG GGGA--TGCC AGCAAATCTT 
             ATCCGTACCC A------GCC GCCCGTCGTA GCGACGCAGC AACGACGTAT 
             ---GTTATCC T------GAT GTCGCGCGAA AAGA--GCAC CAAGATACTT 
             ----GTACCC C------GCC GCGCGCCGGT CTGA--GCAC GTCGACGTGT 
             --ACGTACCC G------GCA ACCCGCCGCT CGGA--TCAC GTCGAGATCT 
             --GAGTACCC T------CAT ACGCGTCGTT CAGA--CCAT GTCGACATTT 
             --AAATATCC C------TCT GCTCGCCGTT CTGA--TCAC GTCGATGTCT 
             --AAATATCC C------TCT GCTCGTCGTT CTGG--ACAT GTCGACGTTT 
             --AAATATCC C------TCT GCTCGTCGTT CTGG--ACAT GTCGACGTTT 
             --AATTATCC C------TCT ACCCGTCGTT CTGA--CCAT GTCGATACCT 
             --AATTATCC T------CCT ACTCGTCGTT CTGA--CCAC GTCGATGTCT 
             --AGTTATCC T------CCT ACCCGTCGTT CTGA--CCAC GTTGATGTAT 
             --AGTTATCC T------CCT ACTCGTCGTT CTGA--CCAC GTCGATGTCT 
             --AGTTATCC T------CCT ACTCGTCGTT CTGA--CCAC GTCGATGTCT 
             --AGTTATCC T------CCT ACTCGTCGTT CTGA--CCAC GTCGATGTCT 
             --GAATACCC T------CCT ACGCGCCGCT CAGA--TGAC GTTCTGACCT 
             --ACGTATCC T------CCA GCGCGACGGA GCGA--TCAT GTCGACACAT 
             --TCTTATCC C------AAG GCGCGTCGCT CCGA--CCAC GTCGACACAT 
             --AGATACCC C------AAG GCTCGTCGTT CCGA--CCAT ATCGACACAT 
             --TCGTACCC G------AAA GCACGTCGTT CTGA--TCAT GTAGATACAT 
             GACCCTATCC G------ACG CCGCGTCGTT CAGA--CCAT GTGGACGTGT 
             --ACCTACCC C------CCT GCTCACCGTT TGCC--CCAT GTCGACTCCT 
             --GCGTACCC T------CCT TCGCGCCGTT CAGA--TCAT GTTGACATTT 
             --GCCTACCC T------CCT ACTCGCCGTT CAGA--CCAC ATTGACACCT 
             --ACGTACCC T------TCT ACTCGCCGTT CAGA--CCAT ATAGACACCT 
             --ATGTACCC T------TCT GCTCGCCGTT CAGA--CCAT ATAGACACAT 
             --TCGTACCC T------CCT ACTCGCCGTT CAGA--CCAT ATAGACACAT 
             --TCGTACCC T------CCT ACTCGCCGTT CAGA--CCAT ATAGACACAT 
             --GAGTATCC G------CAA GCACGACGGT CCAG--TCAT GTGGACATCT 
             --TCCTACCC T------CAG ACGCGTCGTT CAGA--CCAT GTCGATATAT 
             --CAGTATCC T------GCC ACGCGTCGCT CCGA--CCAC GTTGACGTAT 
             --AGCTATCC C------CCG GCACGCCGAT CGGA--CCAC ATCGAGGTCT 
             --GCATATCC A------CCA GCTCGTCGTT CCGA--TCAC GTTGACATCT 
             --TCGTATCC T------TCT GCTCGTCGCT CGGA--TCAC GTTGACATCT 
             --TCTTACCC A------TCA ACAAGACGCT CCGA--TCAC GTAGACGTTT 
             --TCTTACCC G------CCG TCACGTCGCT CGGA--TCAC GTTGATGTGT 
             --CCATACCC C------CCA GCGCGTCGCT CCGA--CCAC GTTGAAGTTT 
             --TCTTACCC C------CCT GCACGCAGGT CAGA--TCAT GTCGATTCCT 
             --ACGTACCC A------CCC ACTCGTCGGT CAAG--CCAT GTAGACATCT 
             --TCTTACCC T------GAG GCGCGCCGTT CCGA--CCAT GTCGATGTCT 
             --AAATATCC A------CCA GCGCGCCGCT GCGA--TCAT GTCGACACCT 
             --CGGTATCC C------GCC ACTCGCCGTA CTGA--CCAC TTCGACGTGT 
             --CAATATCC C------CCG ACTCGTCGTT CTGG--ACAT GTCGACATAT 
             --AGATATCC A------ACT GCCCGACGGT CTGA--CCAT GTAGACGTCT 
             --TGCTACCC G------ACA GCGCGTCGAT CAAG--CCAC GTCGACGAGT 
             --CGGTACCC C------GCC GCTCGCCGCT CAGA--CCAT GTAGATATAT 
             --CGGTACCC T------CAA GCCCGCCGTT CCGA--CCAT GTCGATGTAT 
             --CATTACCC G------ACA GCTCGACGCT CTGA--TCGT GTCGATGTAT 
             --CAATACCC T------CCC GCTCGTCGAT CCGA--TCAT GTCGATGTAT 
             --CAGTACCC C------CCC GCTCGCCGTT CCGA--TCAT GTGGACGTGT 
             --CAGTACCC A------GAA GCTCGTCGCT CTGA--CCAC GTCGACGTCT 
             --CAGTATCC A------GAC GCTCGCCGAT CTGA--CCAT GTTGATATCT 
             --CAATACCC C------CCT GCTCGCCGAT CTGA--CCAC GTCGATGTAT 
             --CAATATCC G------ACC GCTCGTCGGT CTGA--CCAC GTTGACGTCT 
             --CGATACCC A------AAA GCTCGTCGGT CCGA--CCAT GTCGACGTCT 
             --CGGTACCC T------CCT GCACGTCGCT CCGA--CCAC GTCGACGTGT 
             --CGCTACCC C------TCC GCCCGCCGCT CCGA--CCAC GTCGACGTCT 
             --CGCTATCC C------TCG GCGCGTCGCT CCGA--CCAC GTCGACGTCT 
             --CGGTACCC C------CAC GCCCGCCGCT CCGA--CCAC GTTGACGTGT 
             --CGGTACCC T------ACC GCTCGCCGTT CTGA--CCAC GTCGACATCT 
             --CGGTATCC T------CAG GCCCGACGTT CCGA--CCAT GTCGACGTAT 
             --ACCTACCC C------GCC GCCCGCCGCT CCGA--CCAC GTCGACGTCT 
             --CGCTACCC A------GCC ACGTTCCGTT CCGA--ACAC TATGACGAAT 
             --ACCTATCC A------CCT GCCCGACGGT CCGA--CCAC ACTGACGTCT 
             --AAATACCC C------CAA GCCCGCCGGT CCGA--CCAC ATTGACATAT 
             --CAATATCC C------AAG GCTCGCATCT CAGA--CCAC GTCGACGTCT 
             --AGATACCC T------GCC GCGCGTCGTT CTGA--TCAT GTCGATACGT 
             --CGCTATCC C------TCA GCCCGTCGCT CAGA--CCAT GTCGACGTGT 
             --GTCTACCC C------CCG AGTCGTCGCT CAGA--CCAC GTCGATGTCT 
             CGCCCTACCC G------CCC GCGCGCCGCT CCCC--GCAC ATCGACACGT 
             TGCGCTATCC G------GAG GCGCGCAGGT CAGA--GCAT GTGGATGTGT 
             TGCGCTACCC G------GCC GCGCGCCGCT CGGA--CCAC GTCGACATCT 

             CGGAGTGC-- -----CCAAT TCCACG---G GC----GAGC TGGTGCTCTA 
             ---------- ---------- ---------G GC-------- ----ATTCCC 
             GCAGATGG-- ---------- ---------G GC---ATTGG CTTTATTCAC 
             ACAAGAGC-- -------AAA AAAGCTGGTG GCAAGGAAGT AGTCGTCCCT 
             GCCAGTGC-- -------GAA GCAT-----G GC---CAAGT CACGGTACCT 
             ATTCCAGC-- -------AAG AAACAA---G GA---TCTGT AGTTGTGTCT 
             ACGAGAGC-- -------AAG AAGAAC---G GC---CAGGT TCGCGTGCCT 
             ATAACAGC-- -------GCC GCCAAA---G GG---CAGGT CCGTGTCCCG 
             ATAAAAGC-- -------GAG AAACAC---G GT---GAAGT GAAGGTCACG 
             ATAAGAGC-- -------GCG CTGAAG---G GC---GAAGT ACACATACCG 
             ACAAGAGC-- -------GCG TTACAG---G GC---GAAGT GTGCATATCT 
             ACAAGAGC-- -------GCG TTACAG---G GC---GAAGT GTGCATATCT 
             ATCAGAGC-- -------GCG TCCAAG---G GC---GAAGT ACCTGTGCCG 
             ATCAGAGT-- -------GCA TCCAGA---G GC---GAAGT AACAGTTGCA 
             ATCAGAGC-- -------GCA TCCAGA---G GC---GAAGT ACCAGTACCG 
             ATCAGAGT-- -------GCA TCCAGA---G GC---GAAGT AACTGTACCA 
             ATCAGAGT-- -------GCA TCCAGA---G GC---GAAGT AACAGTACCG 
             ATCAGAGT-- -------GCA TCCAGA---G GC---GAAGT AACAGTACCG 
             ACCGCAGC-- -------GAG AAGAAC---G GC---GAAGT GGTTGTCCCC 
             ACAAGAGC-- -------GCC TCCAAG---G GC---GAGGT CAAGGTCCCA 
             ACCAGAGC-- -------GCG ACCAGA---G GA---ACGGT CCGGGTTCCG 
             ATCAAAGC-- -------GCT ACCAAG---G GC---ACCGT GCGGGTTCAC 
             ATCAGAGC-- -------GCT ACCAAA---G GC---ACCGT TCGCGTCCAT 
             ACAAGAGC-- -------GAA TCGAAG---G GT---GACGT GCGTGTCCCA 
             ACAAGAGC-- -------GAA TCCAAA---G GC---ACTGT CAACGTCCCA 
             ACAAGAGC-- -------GAA ACAAGA---G GC---GAAGT CAATGTGCCG 
             ACCGGAGC-- -------GAA ACAAGA---G GG---GATGT AACAGTGCCA 
             ACAGGAGC-- -------GAA ACGAGA---G GC---GATGT CATGGTCCCA 
             ACAGGAGC-- -------GAA ACGAGA---G GC---GAAGT CAAGGTGCCG 
             ACAGGAGC-- -------GAA ACGAGA---G GC---GAAGT CATGGTGCCG 
             ACAGGAGC-- -------GAA ACGAGA---G GC---GAAGT CATGGTGCCG 
             ACAAAAGC-- -------GCC AGCCGC---G GT---GAAGT CTCCGTAGCA 
             ACCAAAGT-- -------GCT ACCCGG---G AA---CAAGT CAGAGTACCT 
             ATAAGAGC-- -------ACC AGCCGA---G GC---GAAGT ACGCGTCCCA 
             TCAAAAGC-- -------GCT AGCGCG---G GT---GACGT CCGAGTCCCA 
             ATAAGAGC-- -------GCC CTTCGT---G GC---GACGT ACGCGTTCAG 
             ACAAGAGC-- -------GCT ACTCGC---G GC---GAAGT TCGCGTTCCG 
             ACCAGAGC-- -------GAA GCTAAA---G GG---GAGGT CCGCGTTCCG 
             ACAAGAGT-- -------GAG GCGAAA---G GT---GAAGT CCGCGTCCGT 
             ACAAAAGC-- -------GCC AGTAAA---G GC---GAAGT GCGCGTTCAC 
             ACAAGAGT-- -------GCA ACGAAA---G GC---GATGT CCGTGTGGCG 
             ACAAAAGT-- -------GCA ACCAGA---G GC---GAAGT TCGTGTGGCG 
             ACAAAAGT-- -------GCT AGCAAA---G GC---GAAGC TCGCGTCGCC 
             ATCAAAGC-- -------GCT GCCAAG---G GA---GAAGT TCGCATCGCT 
             ACAAGAGC-- -------GAG GCAAAG---G GC---GAAGT CCGCGTCCAT 
             ACCAGAGC-- -------GAG TCTCGC---G GT---GAAGT TCGGGTCCCT 
             ATGCCAGC-- -------GAG AAGCAC---G GA---GAGGT CAAAGTTCCC 
             ACAAGTCG-- -------GAG CTCAAA---G GC---CTCGT CAAAGTCGCT 
             ATAAAAGC-- -------GAG GCCAAA---G GC---CAAGT TACGGTGCCC 
             ACAAGAGC-- -------GAG GCTAGA---G GC---GAAGT GGCCGTCCCC 
             ATAAAAGC-- -------GAA GCAAAC---G GA---CAAGT TCGCGTCCCC 
             ACAAAAGC-- -------GAA GCTAAA---G GT---CAAGT ACATGTCTCT 
             ATGAGAGC-- -------AAA AAACAG---G GT---CAAGT CCGCGTTCCT 
             ATAAAAGC-- -------GAG AAGCAA---G GG---GAAGT GCGCGTAGCT 
             ACAAAAGT-- -------GAA AAACAT---G GC---GAAGT TCGCGTCGCT 
             ACAAGAGC-- -------GAA AAGCAC---G GG---GAAGT TCGTGTCTCA 
             ACAAGAGC-- -------GAG AAACAG---G GC---GAAGT TCGTGTCCCT 
             ACAAGAGC-- -------GAA AAACGA---G GT---GAAGT TCGCATTCCT 
             ACAAGAGC-- -------GAG AAGCAC---A GA---GAAGT TCGCGTGCAC 
             ACAAGAGC-- -------GAG AAGAAC---G GC---CAAGT CCGCGTCCTC 
             ACAAGAGC-- -------GAG AAGAAC---G GG---GAAGT GCGCGTACAC 
             ACAAGAGC-- -------GAG TCCAAG---G GC---GAAGT GCGCGTCCAC 
             ACAAGAGT-- -------GAG ACCAAA---G GC---GAGGT TCGCGTTCAG 
             ACAAGAGC-- -------GAG GCGAAG---G GT---GAAGT GCGCGTGCAC 
             ACAAGAGC-- -------GAA TCCAAG---G GC---GAGGT CCGCGTCCAC 
             ACGAGAGC-- -------GAG AAGAAACACG GC---AAAGA GCGTGTCCAT 
             ACAAGAGC-- -------GAG GCAAAG---G GC---GAAGT CCGGGTTCAT 
             ACAAGAGC-- -------AAG GCCAAG---G GA---GAAGT GCGTGTGCAT 
             ACAAGAGC-- -------AAA AAATCA---G GT---AGTGT TTCTGTCTCC 
             ACGACAGC-- -------GAA ACCAAG---G GC---AAAGT GCGCGTGCAC 
             ACAAAAGC-- -------GAG GCAAGG---G GT---GAAGT TCGAGTCCAT 
             ATAAGAGC-- -------GAA TCCAAG---G GT---GAAGT TCGCGTCCCC 
             ACAAGTCC-- -------GAG AAGCAC---G GC---ACCGT CGCCGTGCCC 
             ACAAGAGC-- -------GCT GCGAAG---G GC---GAGGT GCGCGTGCAC 
             ACAAGAGC-- -------GAG AAGCGC---G GT---GAAGT GCGCGTTCCA 

             CACTGTG--- ----TCGTCA TACTCGTTCG AG-------- -ACGCA---- 
             AAC------- ----CCAT-- --CTGGCACG AA-------- --AGTGCTCT 
             AGT------- ----CCAGAC ------CTGG AG-------- -CTTCC---- 
             GAA------- ----CCTTAT GAGTGGCTAC ATACGCCTCC CAGCCA---- 
             GAA------- ----CCGTAC GATTGGCTCG AA-------- -GTCCCTCCG 
             GAT------- ----CACTAT CGCTGGCTAG AA-------- -GGCAA---- 
             GAT------- ----CCATAC GACTGGCTCG AG-------- -CACAA---- 
             GAC------- ----CCATTC CGCTGGCTCG AA-------- -GACGC---- 
             GAC------- ----CCTTAC AACTGGCTGG AA-------- -AAACA---- 
             GAC------- ----CCGTAC CAATGGCTCG AG-------- -GGGAA---- 
             GAC------- ----CCATAT CAATGGCTCG AA-------- -GAGAA---- 
             GAC------- ----CCATAT CAATGGCTCG AA-------- -GAGAA---- 
             GAC------- ----CCCTAC CAATGGCTGG AA-------- -GAGAG---- 
             GAC------- ----CCGTAC CAATGGTTGG AA-------- -GAGAA---- 
             GAC------- ----CCGTAC CAATGGCTGG AG-------- -GAGAA---- 
             GAC------- ----CCTTAC CAATGGTTGG AA-------- -GAGAA---- 
             GAT------- ----CCGTAC CAATGGTTGG AA-------- -GAGAA---- 
             GAT------- ----CCGTAC CAATGGTTGG AA-------- -GAGAA---- 
             GAT------- ----CCATAT CAATGGCTCG AG-------- -CATAA---- 
             GAT------- ----CCCTAT CGGTGGATGG AG-------- -GAATA---- 
             GAT------- ----CCCTAT AACTGGCTGG AG-------- -GAACA---- 
             GAT------- ----CCCTAT AATTGGCTGG AA-------- -GAACA---- 
             GAT------- ----CCATAC AATTGGCTCG AA-------- -AAACA---- 
             GAC------- ----CCATAT AACTGGCTTG AA-------- -AAGAA---- 
             GAC------- ----CCTTAT ATTTGGCTCG AG-------- -GAATA---- 
             GAC------- ----CCGTAT GACTGGCTGG AG-------- -CATCA---- 
             GAC------- ----CCGTAC CACTGGCTGG AG-------- -GAATA---- 
             GAC------- ----CCGTAC CACTGGCTAG AG-------- -GAATA---- 
             GAC------- ----CCGTAC CACTGGCTAG AG-------- -GAATA---- 
             GAC------- ----CCATAC CACTGGCTAG AG-------- -GAATA---- 
             GAC------- ----CCATAC CACTGGCTAG AG-------- -GAATA---- 
             GAC------- ----CCCTAC CAATGGCTTG AA-------- -AACGA---- 
             GAT------- ----CCTTAC CATTGGCTTG AA-------- -GAATA---- 
             GAC------- ----CCATAT CAGTGGCTGG AA-------- -GAGAA---- 
             GAC------- ----CCATAC CAATGGCTCG AG-------- -GAATA---- 
             GAC------- ----CCGTAC CAGTGGCTAG AG-------- -GAATA---- 
             GAC------- ----CCATAC AAATGGTTAG AA-------- -GAGTA---- 
             GAC------- ----CCATAT CAGTGGCTTG AA-------- -GAATA---- 
             GAT------- ----CCATAC CAGTGGTTGG AG-------- -GAATA---- 
             GAC------- ----CCGTAC CAGTGGCTAG AA-------- -GAATA---- 
             GAT------- ----CCATAC CAGTGGCTAG AA-------- -GCAGA---- 
             GAC------- ----CCATAC CAATGGTTGG AA-------- -GAAAA---- 
             GAT------- ----CCGTAC CAATGGCTAG AG-------- -GAATA---- 
             GAC------- ----CCGTAT CGCTGGTTGG AA-------- -GAGTA---- 
             GAC------- ----CCTTAT GTGTGGCTCG AG-------- -CAGCA---- 
             GAC------- ----CCATAC GTGTGGCTAG AA-------- -GAGCA---- 
             GAC------- ----CCCTAC CAGTGGCTGG AG-------- -CAAAA---- 
             GAT------- ----CCGTAT CAATGGCTCG AG-------- -AAGAA---- 
             GAT------- ----CCCTAT CAGTGGCTCG AG-------- -GAATA---- 
             GAT------- ----CCGTAT CAGTGGCTGG AA-------- -AACGG---- 
             GAT------- ----CCCTAC CAGTGGCTAG AA-------- -GATCA---- 
             GAT------- ----CCTTAT CAATGGTTGG AA-------- -AAACA---- 
             GAT------- ----CCCTAT CAATGGCTCG AG-------- -CAGAA---- 
             GAT------- ----CCCTAT CAGTGGCTCG AG-------- -GAAAA---- 
             GAT------- ----CCCTAT CAGTGGCTCG AA-------- -CAGAA---- 
             GAT------- ----CCTTAT CAGTGGCTCG AG-------- -GAACA---- 
             GAT------- ----CCATAT CGATGGCTTG AG-------- -GAGCA---- 
             GAT------- ----CCATAT CAATGGCTCG AG-------- -CAACA---- 
             GAC------- ----CCCTAC CACTGGCTCG AG-------- -CAGAA---- 
             GAC------- ----CCCTAC CAATGGCTCG AG-------- -AACAA---- 
             GAT------- ----CCCTAC CAATGGCTCG AG-------- -CGCAA---- 
             GAC------- ----CCATAC CAATGGCTCG AA-------- -CACAA---- 
             GAC------- ----CCGTAC GAATGGCTCG AG-------- -CACAA---- 
             GAC------- ----CCCTAC CAATGGCTGG AG-------- -AAAAA---- 
             GAC------- ----CCCTAC CAATGGCTCG AG-------- -CACAA---- 
             GAC------- ----CCATAC AACTGGCTAG AG-------- -CACAA---- 
             GAC------- ----CCATAC GAGTGGTTGG AG-------- -CACAA---- 
             GAC------- ----CCCTAC CAATGGCTGG AA-------- -CACAA---- 
             GAC------- ----CCGTAT GAATGGCTCG AA-------- -CACGA---- 
             GAT------- ----CCATAC GAATGGCTCG AA-------- -CATAA---- 
             GAC------- ----CCGTAT CAGTGGCTTG AG-------- -CAGAA---- 
             GAT------- ----CCGTAC CAATGGCTCG AG-------- -CAAAA---- 
             GAC------- ----CCGTAC GCCTGGCTCG AG-------- -CACAC---- 
             GAC------- ----CCGTAT CAGTGGTTAG AG-------- -GCGCA---- 
             GAC------- ----CCGTAC CAGTGGCTTG AG-------- -GCGCA---- 

             -CTCCAGATC GTCCTCGGTC CGAGTCTTG- AATATCGCCG ACGGCTCATC 
             ATA-CTGT-- ------C--- -TCGACCTAC TCATTCGAAA GC--CACAGC 
             ----AATC-- ------C--- -CACAAAAAG TCTGTGGAGA TTCGAGTA-- 
             -GT-CGGA-- ------A--- -GAAACCAA- GGAGTTCGTG CTGAAGCAGG 
             TCA-CAGA-- ------GTCC TGAGACCAA- GGCCTGGACA GAGGCTCAGG 
             -AG-GCCC-- ------A--- -GAGGTCGAT TCATTCGTTC AGCA-GCAAG 
             -GT-CCTC-- ------G--- -GAGACCGA- CGCCTGGATC GACGCCGAGG 
             -CT-CCGA-- ------C--- -GAGACCGA- CCGCTGGACA ACAGCGCAGG 
             -TG-GTGC-- ------A--- -GAGACGGA- TGCCTGGACC ACAGCCCAGG 
             -CT-CCGA-- ------G--- -GAGGTGGA- CGACTGGATG ACGGCCCAAG 
             -AT-CCAA-- ------G--- -GAGGCGGA- CGACTGGATC GCAGCCCAGG 
             -AT-CCAA-- ------G--- -GAGGCGGA- CGACTGGATC GCAGCCCAGG 
             -CA-CCGA-- ------T--- -GAAGTAGA- CAAATGGACG ACTGCTCAGG 
             -CT-CAAA-- ------G--- -GAAGTAGA- CGAATGGACG ACAGCGCAGA 
             -TT-CAAA-- ------T--- -GAAGTAGA- CGAATGGACG ACGGCGCAGA 
             -CT-CGAA-- ------A--- -GAAGTAGA- CGAATGGACG ACGGCGCAGA 
             -CT-CAAA-- ------T--- -GAGGTAGA- CGAATGGACG ACGGCGCAGA 
             -CT-CAAA-- ------T--- -GAGGTAGA- CGAATGGACG ACGGCGCAGA 
             -CA-CAGA-- ------A--- -GAGACTGA- CAAATGGACC ACCGCACAGG 
             -CA-CAGA-- ------A--- -GAAACAGA- CAAATGGACT ACAGCGCAGG 
             -CA-ACAC-- ------G--- -GAAACTGA- TGACTGGACG TCTGAACAGG 
             -CA-CCGA-- ------A--- -GAAACCGA- CAAATGGACG TCTGAACAGG 
             -TA-GCGA-- ------G--- -GAAACGGA- TAACTGGACT TCTGAGCAGG 
             -AT-CAGA-- ------A--- -GAAACCGA- CGAGTGGATT GCTGCACAAG 
             -CT-CGGA-- ------C--- -GACACCGA- CAAATGGACA TCCGCCCAGC 
             -TT-CTGA-- ------C--- -GAGACAGA- TAAATGGACC ACTGCCCAAC 
             -TT-CAGA-- ------A--- -GAGACGGA- CAAGTGGACG TCTGCACAGG 
             -TT-CAGA-- ------A--- -GAGACGGA- CAAATGGACG TCCGTCCAGG 
             -TT-CAGA-- ------A--- -GAGACGGA- CAAGTGGACG TCCGACCAGG 
             -TT-CAGA-- ------A--- -GAGACGGA- CAAGTGGACA TCCGTCCAGG 
             -TT-CAGA-- ------A--- -GAGACGGA- CAAGTGGACA TCCGTCCAGG 
             -CA-CGGA-- ------A--- -GAAACGGA- CAAGTGGACT ACTGCCCAGG 
             -CT-CGCA-- ------A--- -GAGACAGA- TAAATGGACC AGCGTCCAAG 
             -CA-CAGA-- ------A--- -GAGACCGA- CAAGTGGACG AGCGCGCAGG 
             -TA-CCGA-- ------C--- -GAGACTGA- TAAATGGACC AGCGCCCAGG 
             -CA-CCGA-- ------T--- -GAGACAGA- CAAATGGACG ACTGCTCAAG 
             -CA-GCAA-- ------G--- -GAGACGGA- GGATTGGATT ACTGCGCAAG 
             -TA-CAGA-- ------C--- -GAAACGGA- CAAATGGACC TCCGCCCAGG 
             -TA-CGGA-- ------G--- -GAGACCGA- CAAATGGACA ACTGATCAAG 
             -TA-CCGA-- ------C--- -GAGACTAA- CAAATGGATT GCTGCTCAAG 
             -CA-CAGA-- ------A--- -GAAACAGA- CAAGTGGACC TCTGCTCAAG 
             -TA-CGGA-- ------A--- -GAAACAGA- CAAGTGGACC ACGGCTCAAG 
             -CA-CGGA-- ------A--- -GAGACTGA- TAAATGGACA ACCGCTCAAG 
             -TA-CGGA-- ------G--- -GAAACGGA- CAAATGGACC TCTTCCCAAG 
             -GT-CCGA-- ------T--- -GAAAGAGA- TCAGTGGATA GACACCCAAC 
             -AA-CAGA-- ------C--- -GAGACAGA- TCAGTGGACA ACAGACCAAC 
             -TA-CAGA-- ------G--- -GAGACAGA- ACAGTGGACA ACAGCTCAGG 
             -CA-CGCC-- ------G--- -GAGACAGA- GGAGTGGGTT TCTGCCCAGG 
             -TG-GAGA-- ------A--- -GAAACGGA- TCGATGGACA ACCGAGCAGG 
             -CG-GACA-- ------G--- -GAAACGGA- ACGGTGGATA AGCGAGCAGG 
             -GT-CGGA-- ------G--- -GAGACTGA- TAAATGGACA ACCGAACAAG 
             -CT-CAGA-- ------A--- -GAAACTGA- TAAATGGACA ACGGCCCAAG 
             -CA-CCGA-- ------C--- -GAGACGGA- TGCTTGGACC TCTGCGCAGG 
             -CA-CCGA-- ------G--- -GAAACTGA- TAAGTGGACG TCAGCGCAAG 
             -CA-CCGA-- ------A--- -GAAACTGA- TAAGTGGACT TCGGCCCAAG 
             -CT-CCGA-- ------G--- -GAGACCGA- CAAGTGGACC ACCGCCCAGG 
             -CA-CCGA-- ------G--- -GAGACTGA- TCAATGGACC ACGGCGCAAG 
             -GT-CCGA-- ------G--- -GAGACCGA- TCAGTGGACC ACAGCGCAAG 
             -CA-CCGA-- ------C--- -GAGACTGA- GCAATGGACC ACCGCGCAAG 
             -CT-CCGA-- ------C--- -GAAACCGA- GCAATGGACC ACCGCGCAGG 
             -CA-CCGA-- ------C--- -GAGACCGA- GCAATGGACG ACCGCTCAGG 
             -CA-ACGA-- ------G--- -GAGACAGA- CCAATGGACG ACCGCCCAGG 
             -CA-CGGA-- ------G--- -GAAACCGA- TCAATGGACG ACCGCCCAGG 
             -CA-CCGA-- ------A--- -GAAACCGA- GGAATGGACA ACCGCCCAGG 
             -CT-CCCC-- ------C--- -GAGACCGA- GCAGTGGACG ACCGCCCAGG 
             -CA-CGGA-- ------A--- -GAGACCGA- GAAGTGGACG GCCACCCAAG 
             -CA-CGGA-- ------T--- -GAAACGGA- CAAATGGACT ACTGCGCAGG 
             -CA-CCGA-- ------G--- -GAGACAGA- CAAGTGGACA ACCGCCCAGG 
             -TA-CCCC-- ------T--- -GAAAGGGA- GGCATGGATC AACGCGCAGG 
             -CA-CGCC-- ------C--- -GAGACCGA- CGCGTGGGTC ACTGCTCAAG 
             -CA-CCGA-- ------G--- -GAGACCGC- TGACTGGGTG ACTGCACAAG 
             -CG-CGGA-- ------G--- -GAGACAGA- GAGCTGGGTC GATGCCCAGG 
             -CA-CGCC-- ------C--- -GAGACGGA- GCACTGGGTC GACGCCCAGG 
             -CT-CGGC-- ------G--- -GAGACGGA- CGCGTGGACG ACGGCGCAGG 
             -CT-CGCC-- ------A--- -GAGACGGA- CGCGTGGACG ACGGAGCAGG 

             CCATATCATA TCCGAGGATC ---CGGCTGC CAGCGACCCC G--------- 
             AAGACC-TCT CAAACGCGTG ---TTCTCGA TGTCGAGAGC G--------- 
             ---------- ---------- -----CTGGA TGTGAAGACG G--------- 
             CGAAGC-TGG CTGAGAGCT- ---ACATTG- --------CA G--------- 
             CGGCGT-ACA CGGCCAAGT- ---TTGTCGC CGAGTGCCCT G--------- 
             TCGACT-TGA CGTCTACGT- ---TCATTAA GGCCATCCCG G--------- 
             TCAAGC-TCA CAAAGGAGT- ---ATCTGAG CGAGTTCAAG G--------- 
             CCGCAT-ATA CCCGCACCT- ---ATCTCGA CAGGAACCCC G--------- 
             CAGAAT-TTA CTCGGAAGT- ---TTCTGGA CCAGAATCCT C--------- 
             CCGCCT-TCA CACGTGCCT- ---ACCTCGA CCAAAACCAA G--------- 
             CTGCCT-TCA CACGTGCCT- ---ACCTCGA CCAGAATCAA G--------- 
             CTGCCT-TCA CACGTGCCT- ---ACCTCGA CCAGAATCAA G--------- 
             CCGATC-TTG CCCAATCAT- ---ATCTTGA TCAGAACGCG G--------- 
             CGGCTT-TCA CGCAAACCT- ---ATCTTGA TAAGAATCCG G--------- 
             CAGCTT-TCA CGCAAGGCT- ---ATCTTGA TAAGAATGCG G--------- 
             CAGCTT-TCA CGCAAGCCT- ---ATCTTGA TAAGAATCCG G--------- 
             CAACTT-TCA CCGAAGCCT- ---ATCTTGA TAAGAATGCG G--------- 
             CAACTT-TCA CCGAAGCCT- ---ATCTTGA TAAGAATGCG G--------- 
             CGGCGT-TCA CACGCGCTC- ---ACCTGGA TAAAAATCCG A--------- 
             AAGCCT-ATA CTCGGGCCT- ---ATATCGA CGAATATCCC C--------- 
             AACGCT-ACA CGCGCGCTT- ---TTCTAGA CCAGATTCCC G--------- 
             AGGTCT-TCA CCCGGGCCT- ---ATTTAGA TCAGAACCCT G--------- 
             AGGCGT-TCA CGCGGGCGT- ---TTCTGGA TCAAAATCCT G--------- 
             AGGCCT-TTA CGGCAGCGT- ---ATCTGGA TCAGAACTCA G--------- 
             AGAAAT-TCA CAAAAGCAT- ---ATCTTGA CAAGAATCCA G--------- 
             AAGATT-TTA CAAAGGCGT- ---ACTTGGA CAAAAACGCT G--------- 
             AGCAGT-TCA CGAGGACAT- ---ATTTGGA CAGCAACCCT G--------- 
             AGCAGT-TCA CGAGGACAT- ---ATTTGGA CAGCAACCCT G--------- 
             AGGAGT-TCA CGAGGACAT- ---ATTTGGA CAGCAACCCT G--------- 
             AGCAGT-TCA CGAGGACAT- ---ATTTGGA CAGCAACCCT G--------- 
             AGCAGT-TCA CGAGGACAT- ---ATTTGGA CAGCAACCCT G--------- 
             AGGCTT-TTA CTCGTAAAT- ---ATCTCGA CAAGAATCCG G--------- 
             AATCCT-TTA CTCGTTCTT- ---ATTTGGA TAAAAATCCT G--------- 
             AAGCCT-TCA CGCGCAGTT- ---ACTTGGA CAAGAATCCT G--------- 
             AGGCAT-TCA CCCGGAGCT- ---ATCTAGA CAAAAATCCG G--------- 
             AGGTTT-TCA CAAGGACTT- ---ACCTAGA CAAAAACCCT G--------- 
             AGGCGT-ATA CCAGGAGCT- ---ATTTAGA CAAAAATCCC G--------- 
             AAATTT-TTA CCAGGTCTC- ---ATCTGGA CAAGAACCCG G--------- 
             GCGAAT-ATA CGAAATCGT- ---ATCTGGA CAAAAATCCC G--------- 
             AAGCGT-ATA CAAGAGCCT- ---ATTTAGA CAAAAATCCT G--------- 
             AGGCCT-TTA CTCGAACAC- ---ACTTGGA TAAAAATCCT G--------- 
             AGGAAT-TCA CGAGATCCT- ---ACCTGGA CAAGAATACC G--------- 
             AAGCCT-TCA CGAGAACGC- ---ACCTCGA CAAGAACGCT G--------- 
             AAGCGT-TCA CGCGGGAGT- ---TTCTCGA CAGAAATGTA G--------- 
             AGGCAT-TTA CCCGGTCTT- ---ATCTAGA CCAGAACCCC G--------- 
             AAGCGT-TCA CAAGGTCCT- ---ATCTAGA CCAGAACGCT G--------- 
             AAAAGT-ACA CTCGTGAAT- ---TTCTTGA CACCAACCCA G--------- 
             AAGCGT-TTA CCAGGGCGT- ---ATTTGGA TCAGAACCCT G--------- 
             AGAAGT-TTA CGCGATCCC- ---ACTTGGA CAAGAATGAA G--------- 
             AGAAGT-TCA CGAGAGCAT- ---ACCTCGA CAAGAATGCC G--------- 
             ATGAGT-TTA CTCGGGCGT- ---ACTTGAA CAGGAATCAA T--------- 
             AAGCTT-TCA CAAGAGCTT- ---ACCTGGA CAAAAATCCT G--------- 
             ACGCCT-TCA CTCGCGCCT- ---ACCTCGA TAAAAACCCC G--------- 
             ATGCGT-TCA CCAGGGCAT- ---ACCTCGA TGAAAATCCT G--------- 
             ATGCAT-TCA CGAGAACCT- ---ACCTCGA CAACAACCCA G--------- 
             ATGCTT-TTA CTAGAGCTT- ---ACTTGGA CAAGAATGCT G--------- 
             ATGCAT-TCA CCCGATCTT- ---ACTTGGA TAAAAATTCT G--------- 
             ATCAAT-TTA CTAGATCTT- ---ACTTGGA TAAAAATCCT G--------- 
             AAAAGT-TCA CGCGCGAAT- ---ACCTGGA CCAAAATCCC G--------- 
             AACGCT-TCA CGCGCGAGT- ---ACTTGGA CAAGAACCCG G--------- 
             AAGGTT-TCA CCCGCGAGT- ---ACTTGGA CAAGAACCCG G--------- 
             AACAGT-ACA CGCGCGAAT- ---ATCTTGA CAAGAATCCC G--------- 
             AGCAGT-TCA CGCGCGAAT- ---TCCTCGA CCAGAATCCC G--------- 
             AGCAGT-TCA CGCGCCAGT- ---ACCTCGA CCAGAACCCG G--------- 
             AGCAGT-TCA CGCGCGAGT- ---ATCTCGA CCAGAATCCC G--------- 
             TCGCGT-TCA CCAGAGAGT- ---ACCTGGA CCAGAATTCA G--------- 
             AAGCAT-TCA CTCGAGCAT- ---ACCTTGA CAAAAATCCT G--------- 
             AGGCCT-TCA CCAGAGAAT- ---ATTTAGA CAAGAATTTA G--------- 
             CCGATT-TCA CCGAAGAGT- ---ACTTGAA GCAAAACCCA G--------- 
             TTGACT-TTA CGAAGGAGT- ---ATCTGGA CAAGAACCCC G--------- 
             AGGCCT-TCA CTAGGGAAT- ---ACCTAGA CCAGAACCCT G--------- 
             AAGCAT-TTA CTAGGAGTT- ---ATCTCGA CCAAAACCCC G--------- 
             TCCACT-TCA CCAGCACCT- ---TCCTCGA CCAGGGCCCG A--------- 
             AGGCTT-TTG CGCGCGCCT- ---ACCTCGA CCAGAACCCG G--------- 
             AGGCAT-TCG CGCGCCAGT- ---ACCTCGA CAAGAACCCG G--------- 

             -------TCT GGATCGC--- ---------- -CGAAAAGGA CGTCTTGTAC 
             ---------- --GCCATTCA AGCCTCCTTT ACGAGGAAGC ATCCTACAGT 
             ---------- ---------G ACAGT----- -CGAAGGTGC --TC------ 
             ---------- --GCTATCGT GAGCT----- -GGAGG---- ---------- 
             ---------- --ACAAGACG ACGCT----- -GCAGCAGCG TCTG-----C 
             ---------- --AGCGCAAC GAACT----- -GGAAGATTT AATT-----C 
             ---------- --ACCACTCC AAGCT----- -CGCCGCCGA CTTT-----C 
             ---------- --ACTTGCCC CGGCT----- -CGAGGCCGC GTTC-----A 
             ---------- --ACCGCAAC GACCT----- -AGAACATCA GCTG-----C 
             ---------- --GCAGCCAC GAGCT----- -TGAGGACAA GTTC-----C 
             ---------- --ATAGTCAC GAGCT----- -CGAGGACAG GTTC-----C 
             ---------- --ATAGTCAC GAGCT----- -CGAGGACAG GTTC-----C 
             ---------- --ATATTCAG AAACT----- -TGCGGAGAA ATTT-----C 
             ---------- --ACAGACAG AAACT----- -CGAGGAAAA GTTC-----C 
             ---------- --ATAGACAG AAGCT----- -CGAGGAGAA ATTT-----C 
             ---------- --ATAGACAG AAGCT----- -CGAGGAAAA GTTC-----A 
             ---------- --ATAGACAG AAGCT----- -CGAAGAAAA ATTC-----C 
             ---------- --ATAGACAG AAGCT----- -CGAAGAAAA ATTT-----C 
             ---------- --AACGCAAT GCTCT----- -CGAAGAGGC GTTC-----A 
             ---------- --ACCGTAAG CGCTT----- -AGAGGATGC CTTT-----T 
             ---------- --ACAGAGAC CGACT----- -AGAACAGGC GTTC-----C 
             ---------- --ACCGAAAG CGCCT----- -TGAAGAGGC CTTC-----C 
             ---------- --ACCGAAAA CGACT----- -TGAGGAAGC CTTC-----C 
             ---------- --ATAGGAAG GCGTT----- -GGAGGAGGA GATC-----A 
             ---------- --ATCGCAAG CGTTT----- -GGAAGATGC GTTC-----A 
             ---------- --ACCGGACG AGGCT----- -AGAGGACGC ATTC-----A 
             ---------- --ACCGAAGG AAGCT----- -AGAAGACGC CTTC-----C 
             ---------- --ATCGAAAG AAGCT----- -AGAAGACGC ATTC-----A 
             ---------- --ATCGAAAG AAGCT----- -AGAAGACGC ATTC-----A 
             ---------- --ATCGAAAG AAGCT----- -AGAAGACGC ATTC-----A 
             ---------- --ATCGAAAG AAGCT----- -AGAAGACGC ATTC-----A 
             ---------- --ACTTGGAC CGCCT----- -CAGAAACGT ATTT-----C 
             ---------- --ATCGCCAG CGCCT----- -CGAAACACT CTTC-----C 
             ---------- --ATCTGCCA AAGCT----- -TGAAAAAGC CTTC-----C 
             ---------- --ACCTCTCA CGTCT----- -TGAAGCCGC GTTC-----C 
             ---------- --ACCTCCCT CGGCT----- -TGAAAAAGC GTTT-----C 
             ---------- --ACCTTCCT CGATT----- -GGAGAACGC GTTC-----A 
             ---------- --ACCGCGTA CGGTT----- -GGAGGAGGC CTTC-----C 
             ---------- --ACAAGCAG AAACT----- -TGAGGATGT TTTC-----C 
             ---------- --ATAGGAAA CGGCT----- -AGAAGACTC AATC-----C 
             ---------- --ATAGGCAA AGGCT----- -CGAGGATGC GTTT-----C 
             ---------- --ACAGGCAA AGATT----- -GGAAGACGC CTTC-----C 
             ---------- --ACCGCCAG CGACT----- -TGAAGACGC CTTC-----C 
             ---------- --ATAGGAAG CGGCT----- -GGAGGACGC CTTC-----C 
             ---------- --ACCGCCAG AAACT----- -GGAAGATGA GATC-----A 
             ---------- --ACCGGCAA AAGTT----- -GGAAGATGA GATC-----A 
             ---------- --ATCGACTG AAGCT----- -GGAAGACGA AATT-----C 
             ---------- --ATCGCGTC AAGCT----- -CGAAGATGA GATC-----A 
             ---------- --ACAGGAAT AAATT----- -AGAAGACGA AATC-----A 
             ---------- --ACAGGCAG AAGCT----- -GGAAGACCA CATA-----A 
             ---------- --ATCGCGCT GCGTT----- -AGAGAAGGA GATC-----A 
             ---------- --ACCGACTG AAATT----- -AGAGGAAGA AATT-----A 
             ---------- --ATCGCGCG AAATT----- -AGAGAAGGA AATC-----A 
             ---------- --ATCGCATC AAACT----- -GGAGAAGGA GATC-----A 
             ---------- --ATCGTGTA AAATT----- -GGAGAAGGA GATC-----A 
             ---------- --ATCGCTCG AAATT----- -GGAGAATGA GATC-----A 
             ---------- --CTCGGACC AAACT----- -TGAGGAGGA GATC-----A 
             ---------- --CTCGAACC AAACT----- -AGAGCAGGA GATC-----A 
             ---------- --AGAGGAAA GACCT----- -AGAGGACCA GATC-----C 
             ---------- --AACGCCAA GACCT----- -TGAAGATCA GATA-----C 
             ---------- --AACGTCAG GACCT----- -CGAAGACCA GATA-----C 
             ---------- --AGAGACAG GGCCT----- -AGAGGACCA AATC-----C 
             ---------- --AACGGCAG GACCT----- -GGAGAACCA AATT-----C 
             ---------- --AACGACTG GACCT----- -AGAGAACCA GATC-----C 
             ---------- --AACGCCAG GACCT----- -CGAGAACCA AATC-----C 
             ---------- --ACAGGCAG AAACT----- -CGAGGATGA TATT-----A 
             ---------- --ACCGCCAA ATTCT----- -CGAGGACGA AATC-----A 
             ---------- --ATCGTCAA ACTCT----- -AGAGGACGA AATC-----A 
             ---------- --ACAGGAAG ATCCT----- -CGAGGACGA AATA-----A 
             ---------- --ATCACGAT GCACT----- -CGAGAACGA AATC-----C 
             ---------- --AAAGACAG AGCCT----- -CGAGGACGA GATT-----A 
             ---------- --AGAGGCAG GTGTT----- -GGAGGATGC TATC-----A 
             ---------- -----GGGAC AAGCT----- -CTACAGCGC TGTC-----A 
             ---------- --ACCGCGAC GCGTT----- -GCAGAAGGC GTTC-----A 
             ---------- --ACCGGGAC GCGCT----- -GCAAGCGGC CTTC-----A 

             TTCAAGGCCG GCGACAAGGG ATGCACCAAC CTCTGGTCCC AGCATG---- 
             GACGTAAC-A TGGATTTCAG ACGAGGAGAT CCTTATACTG CGA------- 
             ---------A CGGATG---- ACAAGCAGTG CAGTGAGCCA ACATGG---- 
             ---CGAAC-T TTCAGT---- ACCCTCGGTT TTCTTGTCCT TCTTTC---- 
             AAAAGAAC-T GGGACT---- ATGCACGTAC CAGTGCGCCG TCGCTC---- 
             GGAAAAGC-T CCAATT---- ACCCAAAGTT CTCCGCTCCC ACGTTC---- 
             GCCTCGCC-T ACAACT---- ATGCCAAGTT CAGCTCGCCC AGTCTG---- 
             AGGCGAGC-A ACAACT---- ATGCCAAGTT TTCTGCCCCA GTGCTC---- 
             GGGAGAAC-T TTGACT---- ATGAGAAGTT CTCACGACCA GTCCTC---- 
             GTGCCAAC-C TGAATT---- ATGCAAAGTT CTCCGCGCCA ACTTTA---- 
             GTGCCAGT-A TGAATT---- ATGCAAAGTT CTCCGCGCCC ACTTTA---- 
             GTGCCAGT-A TGAATT---- ATGCAAAATT CTCCGCGCCC ACTTTA---- 
             GTGCGAGT-A GAAACT---- ACGCAAAGTT TTCCGCACCG ACTCTG---- 
             GCGCAAGC-A AGGACT---- ATGCCAAGTT TTCTGCACCA ACTCTA---- 
             GTGCAAGC-A AGGACT---- ACGTCAAGTT TTCTGCGCCA ACTCTG---- 
             GTGTGAGC-A AGAACT---- ACGCCAAGTT CTCTGCACCA ACTTTA---- 
             GTGCAAAC-A AGAACT---- ATGCCAAGTT TTCTGCACCA ACTCTA---- 
             GCGCAAGC-A AGAACT---- ATGCCAAGTT TTCTGCACCA ACTCTA---- 
             CGGCTGCC-A ACGACT---- ACGCCAAGTT TTCTGCCCCA CAGCTC---- 
             TGGCCAGC-C AGGACT---- ATGCAAGGGC GGGTGCTCCT ATCCTT---- 
             GTGCAAGC-G TTGATT---- ACGCGAAGTT TGGAGCGCCG ACTTTG---- 
             GCACAAGC-G TTGATT---- ATCCCAAGTT CAGTGCGCCG ACTTTG---- 
             GGTCTAGT-G TCGATT---- ACGCGAAGTT CGGCGCCCCG ACGTTG---- 
             GGGCAAAT-A CCAACT---- TTCCGAAATT TTCTGCTCCC GGATTC---- 
             GAAGGAGT-A TGGATT---- ATCCAAAGTT CTCCGCTCCT TTTTTG---- 
             GAAAGAGC-A TGGATT---- ACCCAAAGTT CTCCGCTCCT TTCTTG---- 
             GAAAGAGC-A TGGATT---- ACCCCAAGTT CTCTGCTCCC TTTTTG---- 
             GAAAGAGC-A TGGATT---- ACCCCAAGTT CTCCGCTCCT TTTTTG---- 
             GAAAGAGT-A TGGATT---- ATCCCAAGTT CTCCGCTCCT TTTTTG---- 
             GAAAGAGT-A TGGATT---- ACCCCAAGTT CTCTGCTCCT TTTTTG---- 
             GAAAGAGT-A TGGATT---- ACCCCAAGTT CTCTGCTCCT TTTTTG---- 
             GGGACTGC-G TGGATT---- ATCCAAAGTT CTCTGCCCCT CATTTG---- 
             AGGAAGTC-A ACGATT---- ACGCTAAGTT CTCTGCACCA CAACTA---- 
             GCGAGTGT-A CCGATT---- ATGCTAAGTT TTCTGCACCG CGACTG---- 
             GGAGTTCT-A ACGATT---- ATGCAAAGTT CTATGCACCA TCTCTG---- 
             AGGCTTGC-A ATGATT---- ATCCCAAGTC CTATGCCCCT TACTTA---- 
             AAGACTGC-A ACGATT---- ATCCTAAGTA CTCTGCGCCT TCCTTC---- 
             GGGCAAGT-A CGGACT---- ACGCGAAGTT TTCTGCTCCA GTCTTA---- 
             GATCAAGC-A TGGATT---- ATGCTAAATT TTCCTCCCCA ACCCTT---- 
             GTGCAAGC-A TGGACT---- ACGCTAAGTT CTCCTCACCC ACATTG---- 
             GGGCGAGC-A TGGACT---- ACGCCAAGTT CTCATCTCCT ACACTG---- 
             GTACAAGC-A CCGACT---- ACGCGAAGTT TTCTTCACCT ACCTTG---- 
             GAGCCAGC-A CGGATT---- ATGCCAAGTT TTCGTCGCCC ACTCTC---- 
             GGGCTAGC-A TGGATT---- ACGCAAAGTT CGGCGCGCCG ACTCTG---- 
             GGAAGAAC-A CAGACT---- ACGAAAAGTT TACGCCTCCT AGTCTA---- 
             GGAAAAAC-A CCGACT---- ACGAGAAGTT TACTGCTCCG AGTCTG---- 
             GGAAGAGC-A CCGACT---- ATGAGCGGTT CAGTGCTCCT AGCCTC---- 
             GAAAGAAT-A TGGATT---- ACGCAAAAGT CTCTGCTCCC AGTCTG---- 
             GGCGCAAC-A CTGATT---- ATTCCAAGTT TTCTGCCCCA AGCCTC---- 
             GG-GCAACGA CGGACT---- ACGCGAAGTT CTCCGCTCCG AGTCTG---- 
             GAACCAAT-A CCGACT---- ACGAAAAGTT CACTGCGCCA TCGTTC---- 
             GGTTGAAC-A CAGACT---- ATGCAAAGTT TTCTGCTCCT TCTCTA---- 
             GAGCAAAC-A CTGATT---- ACGAAAAGTT GTCCGCGCCG AGTCTC---- 
             GAGCCAAC-A CTGACT---- ATGAGAAGTT CTCTGCGCCA GCTCTG---- 
             GAGCTAAC-A CAGACT---- ATGAAAAGTT CTCGGCTCCC GCTCTC---- 
             GGGCCAAT-A CGGACT---- ATGCCAAGTT TTCGGCCCCA GCTTTC---- 
             GGGCAAAT-A CCGATT---- ATGCTAAGTT TTCTGCACCA TCGCTC---- 
             GGGCAAAT-A CCGATT---- ATGCTAAGTT TTCTGCACCG TCGCTC---- 
             GGAACAAC-A TGGACT---- ATGCCAAGTT CTCTGCGCCG TCGCTC---- 
             GCAAGAAC-A TGGACT---- ATGCCAAGTT TTCCGCGCCG TCATTC---- 
             GCAAGAAC-A TGGACT---- ATGCTAAGTT CTCCGCCCCT TCGCTG---- 
             GGAAGAAC-A TGGACT---- ACGCCAGGTT CTCAGCTCCG GCCCTG---- 
             GGAAGAAC-A TGGATT---- ACGCGAAGTT TTCCGCACCC GCCTTG---- 
             GGGAGAAC-A TGGACT---- ACGCAAAGTT CTCCGCGCCC GCGTTG---- 
             GGAAGAAC-A TGGATT---- ACGCCAAGTT TTCAGCGCCG GCCTTC---- 
             GGAGAAAC-A CGGATT---- ATGCCAAGTT CTCTGCCCCA AGCCTG---- 
             GGAAGAAC-A CCGACT---- ATGCGAAGTT CTCGCAGCCA GTACTC---- 
             GGAAGAAC-A CCGATT---- ATGCAAAGTT CTCTCAGCCA GTTCTC---- 
             GGAAGAAC-A CTGATT---- ACGCCAAGTT CTCGTCTCCC AGCTTG---- 
             GCAAGAAC-A CGGACT---- ACGCCAAGTT CTCTGCTCCC ACACTG---- 
             GGAAGAAC-G AAAAGT---- TCGCCAAGTT TTCTGCACCG AATCTA---- 
             GGCAGAAC-G AAAAGT---- TCGCCAAGTT TTCGTCACCA AGTCTC---- 
             AGGACAAC-T TTGATT---- ATCCCCGCTT CGGCGTCGCA TCCAAG---- 
             CGGAGTCG-T ATAACT---- ATGCGAAGTT CTCCGCGCCC TTTCGCTTCA 
             CCGAGTCG-T ACAATT---- ACGCCAAGTT TTCTTCCCCG TTTCGATTCA 

             -------TCG CCGATGCTTC CGAACCTCGC CTGGTGCA-- ------CTGC 
             ------AGCG GTGACAAGGG AGCTACGACC CTTCTGCTGG GA----G-AT 
             ------TTGG GCGAGAAG-- -----AAC-- TTGGTGTTGT GGTTGAGAGC 
             ------AAAG GAGACGGC-- -----AGCGC AGCATACT-- ------A-CT 
             ------AAGC CGGACGGT-- -----CGT-- -TACTACT-- ------A-CT 
             ------TGCA GAGACGGC-- -----CGT-- -TACTATT-- ------G-GA 
             ------AAGG GCGATGGT-- -----CGT-- -TGGTACT-- ------G-GT 
             ------GAGC ACGATGGT-- -----CGG-- -TGGTACT-- ------G-GT 
             ------AAGA AAGACGGT-- -----CAC-- -TGGTACT-- ------G-GT 
             ------CTTG ATGATGGA-- -----CAT-- -TGGTACT-- ------G-GT 
             ------CTTG ATGACGGG-- -----CAT-- -TGGTACT-- ------G-GT 
             ------CTTG ATGACGGG-- -----CAT-- -TGGTACT-- ------G-GT 
             ------CTCG ATGACGGA-- -----CAT-- -TGGTATT-- ------G-GT 
             ------CTTG ATAACGGG-- -----CAC-- -TGGTATT-- ------G-GT 
             ------CTTG ATAGTGGA-- -----CAC-- -TGGTATT-- ------G-GT 
             ------CTTG ATAACGGG-- -----CAC-- -TGGTATT-- ------G-GT 
             ------CTTG ATAACGGG-- -----CAC-- -TGGTATT-- ------G-GT 
             ------CTTG ATAACGGG-- -----CAC-- -TGGTATT-- ------G-GT 
             ------CACG ACGACGGT-- -----CGC-- -TGGTACT-- ------G-GT 
             ------CGAG ACGACAAA-- -----CGG-- -TGGTACT-- ------G-GT 
             ------CACG ATGATGGA-- -----CGT-- -TGGTACT-- ------G-GT 
             ------CACG ATGACAAT-- -----CGT-- -TGGTACT-- ------G-GC 
             ------CATG ATGACCAT-- -----CGA-- -TGGTATT-- ------G-GT 
             ---------C ATGGCAAC-- -----CGT-- -TGGTACT-- ------G-GT 
             ------AATG ACGACAAC-- -----CGG-- -TGGTATT-- ------G-GT 
             ------AACG ACGACCAC-- -----CGA-- -TGGTACT-- ------G-GT 
             ------AATG ACGACAAG-- -----CGA-- -TGGTATT-- ------G-GT 
             ------AATG ATGACAAG-- -----CGA-- -TGGTATT-- ------G-GT 
             ------AATG ATGACAAG-- -----CGA-- -TGGTATT-- ------G-GT 
             ------AATG ATGACAAG-- -----CGA-- -TGGTATT-- ------G-GT 
             ------AATG ATGACAAG-- -----CGA-- -TGGTATT-- ------G-GT 
             ------TATG ACGATGGC-- -----CGT-- -TGGTACT-- ------G-GT 
             ------TATG ACGACAAT-- -----CGG-- -TGGTATT-- ------G-GT 
             ------CGCG ATGACAAT-- -----CGA-- -TGGTATT-- ------G-GT 
             ------CGAG ACGATAAC-- -----CGC-- -TGGTACT-- ------G-GT 
             ------CATG ATGACAAC-- -----CGA-- -TGGTACT-- ------G-GT 
             ------CGTG ACGACAAG-- -----AGG-- -TGGTACT-- ------G-GT 
             ------TACG ATGACGAC-- -----CGT-- -TGGTATT-- ------G-GT 
             ------TTTG ATGATGAC-- -----CGT-- -TGGTACT-- ------G-GT 
             ------TATG ACGACAAT-- -----CGT-- -TGGTACT-- ------G-GT 
             ------TACG ACGACGGT-- -----CGC-- -TGGTACT-- ------G-GT 
             ------TATG AGGATGGA-- -----CGC-- -TGGTACT-- ------G-GT 
             ------TACG ATGACAAC-- -----CGC-- -TGGTACT-- ------G-GT 
             ------CGTG AAGATGGC-- -----CGC-- -TGGTACT-- ------G-GA 
             ------AAGG ATGACGGA-- -----CGG-- -TACTATT-- ------G-GT 
             ------AAAG ACGACGGG-- -----CGG-- -TACTACT-- ------G-GT 
             ------AAGG AGGACAAT-- -----CGC-- -TGGTACT-- ------G-GT 
             ------AAGT ATGACGGT-- -----CGA-- -TGGTACT-- ------G-GT 
             ------AAGC ACGATGGC-- -----CGC-- -TGGTACT-- ------G-GT 
             ------AAAG ACGACGGT-- -----CGC-- -TGGTATT-- ------G-GT 
             ------AAAT TCGATAGG-- -----CGG-- -TGGTACT-- ------G-GT 
             ------AAGG AAGATGGC-- -----CGA-- -TGGTACT-- ------G-GT 
             ------AACT ACGATGGG-- -----AAA-- -TGGTATT-- ------G-GT 
             ------AAGT ATGACGAA-- -----AAG-- -TGGTACT-- ------G-GT 
             ------AAGT ATGACGGG-- -----AGG-- -TGGTACT-- ------G-GT 
             ------AAGC ACGACAAC-- -----CGT-- -TGGTATT-- ------G-GT 
             ------AAGC GTGATGGC-- -----CGT-- -TGGTACT-- ------G-GT 
             ------AAGT ATGATGGT-- -----CGT-- -TGGTACT-- ------G-GT 
             ------AAAA ATGACGGG-- -----CGT-- -TGGTACT-- ------G-GT 
             ------AAAG ACGACGGC-- -----CGC-- -TGGTACT-- ------G-GT 
             ------AAGG ACGACGGC-- -----CGC-- -TGGTACT-- ------G-GT 
             ------AAGG ACGACGGC-- -----AGG-- -TGGTACT-- ------G-GT 
             ------AAAG ACGACGGC-- -----CGC-- -TGGTACT-- ------G-GT 
             ------AAGG ACGACGGG-- -----CGG-- -TGGTACT-- ------G-GT 
             ------AAAG ATGATGGC-- -----CGG-- -TGGTACT-- ------G-GT 
             ------AAAG ACGATGAC-- -----CGG-- -TGGTACT-- ------G-GT 
             ------AAGG ATGACGGA-- -----CGC-- -TGGTACT-- ------G-GT 
             ------AAAG ACGACGGT-- -----CGC-- -TGGTACT-- ------G-GT 
             ------AAAG ATGACAAC-- -----AGG-- -TGGTATT-- ------G-GT 
             ------AAAG ACGATGGA-- -----CGC-- -TGGTACT-- ------G-GT 
             ------AAGC GCGATAAT-- -----CGA-- -TGGTATT-- ------G-GA 
             ------AAGT ACGACAAT-- -----CGC-- -TGGTACT-- ------G-GA 
             ------AAAG CGGACGGG-- -----TAC-- -TACTACT-- ------G-GT 
             CGCAC-ACGA CCGACTCG-- -----AGG-- -TGGTATT-- ------G-GT 
             CCCAC-ACAC CCAATGGG-- -----CGC-- -TGGTACT-- ------G-GT 

             GTCACGGGAA CCATCGCCAG CCCCAAG--- ---------- ---------- 
             GTTACGA-AG CCGTCTACAG TTACCGAGA- ---------- ---------- 
             AGGAGACAAG GGGACTACGA GCTTGGTAC- ---------- ---------- 
             CTTACAATGC GGGACTCGAC CCACAAAGC- ---------- ---------- 
             CGTACAACTC GGGCCTGGCG CCGCAAAGT- ---------- ---------- 
             ATTACAACTC GGGCCTACAG GCCCAGTAC- ---------- ---------- 
             ACTACAACTC GGGACTCGAC CCCCACATG- ---------- ---------- 
             ATTACAACAG CGGTCTCGAT CCCCAGATG- ---------- ---------- 
             CATACAATAG CGGCCTGCAA GCTCAATTC- ---------- ---------- 
             TTTACAATAG TGGTCTACAA TCACAGTCT- ---------- ---------- 
             TTTACAATAC TGGTTTACAA TCACAGCCC- ---------- ---------- 
             TTTACAATAC TGGTTTACAA TCACAGCCC- ---------- ---------- 
             TCTACAACCG AGGCCTGCAA TCGCAGTCA- ---------- ---------- 
             TCTACAATAG TGGCCTTCAA TCGCAAGCA- ---------- ---------- 
             TCTACAATAG CGGCGTACAA TCGCAAGCA- ---------- ---------- 
             TCTACAATAG TGGCCTACAA TCGCAAGCA- ---------- ---------- 
             TCTACAATAG TGGCCTACAA TCGCAAGCA- ---------- ---------- 
             TCTACAATAG TGGCCTACAA TCGCAAGCA- ---------- ---------- 
             ACTACAATAC TGGCCTGCAA GCGCAGAC-- ---------- ---------- 
             TCCACAACAC AGGCCTCCAA CCGCAGGAT- ---------- ---------- 
             CTTACAATAG CGGACTGCAA CACCAGCATG GTTTGTTTTG CCCCCGGTGT 
             ACTACAATAG CGGATTGCAG CACCAATAT- ---------- ---------- 
             CTTATAATAG CGGGTTGCAA CACCAGTAT- ---------- ---------- 
             TCTACAACAG TGGACTCCAA GCCCAGACA- ---------- ---------- 
             TCTACAACAC CGGTCTACAA CCACAAACG- ---------- ---------- 
             TCTACAATAC CGGGTTGCAA GCACAAACA- ---------- ---------- 
             TCTACAACAC CGGCCTTCAA GCACAAACA- ---------- ---------- 
             TTTACAACAC CGGCCTTCAA GCACAAACA- ---------- ---------- 
             TTTACAATAC CGGCCTTCAA GCACAAACA- ---------- ---------- 
             TTTACAATAC CGGCCTTCAA GCACAAACA- ---------- ---------- 
             TTTACAATAC CGGCCTTCAA GCACAAACA- ---------- ---------- 
             TTTACAACAG CGGCCTCGAC CCTCAAACA- ---------- ---------- 
             TTTATAATAG TGGCTTGGAG CCTCAGATG- ---------- ---------- 
             TCTACAACTC GGGACTGCAA CCGCAGACA- ---------- ---------- 
             TTTACAACAG CGGCTTGGAA GGACAGACC- ---------- ---------- 
             ACTACAATTC TGGCCTGGAG CCGCAGACG- ---------- ---------- 
             TCTATAACTC TGGTCTAGAG CCACAGACT- ---------- ---------- 
             TTTACAATAC TGGTCTTCAA GCCCAGTCT- ---------- ---------- 
             TCCACAATAG TGGCCTACAG GCACAAGCA- ---------- ---------- 
             TCTACAACAG CGGCCTACAA CCTCAGGCT- ---------- ---------- 
             TCTACAATAG TGGACTCCAA CCTCAGCCA- ---------- ---------- 
             TTTACAACAG TGGCCTACAA CCTCAGCCA- ---------- ---------- 
             TTTACAACAG CGGCCTCCAG CCGCAGTCG- ---------- ---------- 
             TTTATAACAG CGGGCTGCAA GCGCAATCG- ---------- ---------- 
             TCTACAACAG CGGGTTGCAG GCCCAAAAC- ---------- ---------- 
             GGTACAACAG CGGACTGCAA GCCCAACTT- ---------- ---------- 
             CGTACAACAG TGGTCTCCAG GCTCAGTCA- ---------- ---------- 
             ACTATAACAG TGGATTGCAA GCCCAGTCT- ---------- ---------- 
             ACTATAATAG CGGCCTGCAG GCACAATCC- ---------- ---------- 
             ATCACAACAG TGGATTACAA GCACAAGCA- ---------- ---------- 
             TCTATAACAG TGGCCTACAG GCTCAGCCA- ---------- ---------- 
             ACTACAACAG CGGGCTACAG GCACAGTCA- ---------- ---------- 
             ACCATAACAG CGGCCTGCAA GCACAGTCG- ---------- ---------- 
             ACTATAATAG CGGCCTCCAA GCACAGTCC- ---------- ---------- 
             ACTATAACAC TGGTCTTCAA GCACAGTCA- ---------- ---------- 
             ACTACAACAG CGGCTTGCAA GCGCAATCA- ---------- ---------- 
             ACTACAACAG CGGTCTCCAG CCTCAATCA- ---------- ---------- 
             ACTACAATAG CGGTCTCCAG CCTCAGTCA- ---------- ---------- 
             ACCATAACAC CGGCCTCCAG GCCCAGTCC- ---------- ---------- 
             ACTACAACAG CGGATTGCAA GCGCAGTCC- ---------- ---------- 
             ACTACAACAG CGGTCTGCAG GCCCAGTCC- ---------- ---------- 
             ACTACAACAG CGGCCTGCAG GCCCAGTCG- ---------- ---------- 
             ACCACAACAG CGGCCTCCAA GCACAGTCG- ---------- ---------- 
             ACTACAACAG CGGCCTTCAA GCACAGTCT- ---------- ---------- 
             ACTACAACAG CGGCCTCCAG GCCCAGTCC- ---------- ---------- 
             ATTATAACAG CGGCTTACAG CCTCAGTCA- ---------- ---------- 
             ACTATAACAG CGGTCTCCAA GCCCAGTCT- ---------- ---------- 
             ACTATAACAG CGGATTACAA GCCCAATCC- ---------- ---------- 
             ATTACAATAC TGGTCTCCAA GCTCAGTCT- ---------- ---------- 
             ATTACAACTC GGGCTTACAA GCGCAGTCC- ---------- ---------- 
             CCTACAACTC CGGATTGCAA CATCAATCT- ---------- ---------- 
             CGCATAACAC CGGGCTGCAA CACCACAGC- ---------- ---------- 
             ACTACAACTC TGGCCTGCAA GCGCAATCG- ---------- ---------- 
             GGTACAACAG CGGGCTGCAG GCTCAGTCT- ---------- ---------- 
             GGTACAACAG CGGGTTGCAG GCTCAGTCC- ---------- ---------- 

             ---------- ---------- ---------- ---G------ TGAAGCAG-- 
             ---------- ---------- ---------- ---------- TCCGCCAC-- 
             ---------- ---------- ---------- ---------- TTGCAGACGC 
             ---------- ---------- ---------- ---A------ CCATCTATAG 
             ---------- ---------- ---------- ---C------ TGATCTAT-- 
             ---------- ---------- ---------- ---G------ TGCTTTTT-- 
             ---------- ---------- ---------- ---G------ TCATGTAC-- 
             ---------- ---------- ---------- ---T------ CCTTGTAC-- 
             ---------- ---------- ---------- ---G------ TCTATTAT-- 
             ---------- ---------- ---------- ---G------ TTATTTAC-- 
             ---------- ---------- ---------- ---G------ TCATTTAC-- 
             ---------- ---------- ---------- ---G------ TCATTTAC-- 
             ---------- ---------- ---------- ---G------ TTCTTTAC-- 
             ---------- ---------- ---------- ---G------ TTCTCTAC-- 
             ---------- ---------- ---------- ---G------ TCCTCTAC-- 
             ---------- ---------- ---------- ---G------ TCCTCTAC-- 
             ---------- ---------- ---------- ---G------ TCCTCTAC-- 
             ---------- ---------- ---------- ---G------ TCCTCTAC-- 
             ---------- ---------- ---------- ---------- TTGTCTCTGG 
             ---------- ---------- ---------- ---G------ TCATGTTC-- 
             TCCGTTTCTT CGCATTCTCA TTGTCACCTT GTAG------ TTGTATAT-- 
             ---------- ---------- ---------- ---G------ TAATCTAT-- 
             GGCCACCTGG TACTTTCTCA TCTCGACCTT TCAG------ TGGTGTAT-- 
             ---------- ---------- ---------- ---G------ TGCTGTAC-- 
             ---------- ---------- ---------- ---G------ TCCTCTAT-- 
             ---------- ---------- ---------- ---G------ TGCTCTAT-- 
             ---------- ---------- ---------- ---G------ TCATCTGC-- 
             ---------- ---------- ---------- ---G------ TCATCTGC-- 
             ---------- ---------- ---------- ---G------ TCATCTGC-- 
             ---------- ---------- ---------- ---G------ TCATCTGC-- 
             ---------- ---------- ---------- ---G------ TCATCTGC-- 
             ---------- ---------- ---------- ---G------ CCTTATAC-- 
             ---------- ---------- ---------- ---C------ CAATGTAT-- 
             ---------- ---------- ---------- ---G------ CCATATAC-- 
             ---------- ---------- ---------- ---C------ CTCTGTAT-- 
             ---------- ---------- ---------- ---G------ CGTTGTAC-- 
             ---------- ---------- ---------- ---G------ CTCTGTAT-- 
             ---------- ---------- ---------- ---G------ TCCTATAT-- 
             ---------- ---------- ---------- ---G------ TGATGTAT-- 
             ---------- ---------- ---------- ---G------ TCATTTAC-- 
             ---------- ---------- ---------- ---C------ TTATCTAT-- 
             ---------- ---------- ---------- ---C------ TGATCTAT-- 
             ---------- ---------- ---------- ---G------ TCATATAT-- 
             ---------- ---------- ---------- ---G------ TTGTGTAT-- 
             ---------- ---------- ---------- ---G------ TCGTATAC-- 
             ---------- ---------- ---------- ---G------ TCTTCTAT-- 
             ---------- ---------- ---------- ---G------ TCATATAT-- 
             ---------- ---------- ---------- ---G------ TCTTGTAC-- 
             ---------- ---------- ---------- ---A------ TCCTCTAC-- 
             ---------- ---------- ---------- ---GGCGAGT TTATTCAC-- 
             ---------- ---------- ---------- ---G------ TCCTTTAT-- 
             ---------- ---------- ---------- ---G------ TGCTCTAT-- 
             ---------- ---------- ---------- ---G------ TGCTCTAC-- 
             ---------- ---------- ---------- ---G------ TGCTCTAC-- 
             ---------- ---------- ---------- ---G------ TTCTCTAC-- 
             ---------- ---------- ---------- ---G------ TGATCTAC-- 
             ---------- ---------- ---------- ---G------ TCATTTAC-- 
             ---------- ---------- ---------- ---G------ TGATTTTC-- 
             ---------- ---------- ---------- ---G------ TCCTCTAT-- 
             ---------- ---------- ---------- ---G------ TCCTCTAC-- 
             ---------- ---------- ---------- ---G------ TCCTCTAC-- 
             ---------- ---------- ---------- ---G------ TCCTCTAT-- 
             ---------- ---------- ---------- ---G------ TGCTCTAC-- 
             ---------- ---------- ---------- ---G------ TCCTCTAC-- 
             ---------- ---------- ---------- ---G------ TTCTATAC-- 
             ---------- ---------- ---------- ---G------ TCATATAC-- 
             ---------- ---------- ---------- ---A------ TAATATAT-- 
             ---------- ---------- ---------- ---G------ CAATATAC-- 
             ---------- ---------- ---------- ---G------ TCATCTAT-- 
             ---------- ---------- ---------- ---G------ TCATCTAT-- 
             ---------- ---------- ---------- ---G------ TGATCTAC-- 
             ---------- ---------- ---------- ---G------ TGATCTAT-- 
             ---------- ---------- ---------- ---G------ TGCTGTAC-- 
             ---------- ---------- ---------- ---G------ TGCTGTAC-- 
             ---------- ---------- ---------- ---G------ TCCTCTAC-- 

             CTG-TCAGAT GGCAAGG--C TGCC------ --ATTTGTTG CGCCGCCCAG 
             ----TTCGAG GG-------- ---------- CAGCTTGTC- ---------G 
             CGAGAACTTG GACAACAGAC CGGA------ AGATATTGCC AGCTTCAATG 
             GGTGTCTAAG AATGAAGT-- ---------- GGATCTTCCC GCT------G 
             CGT-GCTACG CGCGAGCAAC T--------- CGACAAGGCA CAGCA----G 
             AGA-TCATTC GATGACCAGC TACC------ CGATTTTGGT CAA------G 
             CGC------- GGCAAGACGC TCCC------ CGATTTCACT GGA------T 
             CGG-TCAAAG GGAAGTGAGC TGCC------ TGACTTTTCC AAA------G 
             CGA-TCCAAG GACGCCACTC TCCC------ ACTGGTATCC AGCCAATCAG 
             CGT-TCCAAG GAACCTGCGC TCCC------ TGATTTTTCA AAG------G 
             CGT-TCCAAG GAACCTGCTC TCCC------ TGATTTCTCA AAG------G 
             CGT-TCCAAG GAACCTGCTC TCCC------ TGATTTCTCA AAG------G 
             CGC-TCCAAG GAACCGGCGC TTCC------ TGATTTCTCC AAG------G 
             CGC-TCCAAG GAACCTGCAC TTCC------ TGACTTCTCA AAG------A 
             CGC-TCCAAG AAACCCGTTC TTCC------ TGATTT-TCA AAG------A 
             CGC-TCCAAG GAACCTGCCC TTCC------ TGATTTCTCA AAG------A 
             CGC-TCCAAG AAACCTGCAC TTCC------ TGATTTCTCA AAG------A 
             CGC-TCCAAG AAACCTGCAC TTCC------ TGATTTCTCA AAG------A 
             CGA-ACCAGG GATGACACGA TTCC------ TGACTTCTCC AAA------C 
             AGA-TCCAAG GATAGCCAGC TACC------ TGACCGGTCA AAG------G 
             CGT-AGCCAA GATGATACCC TTCC------ CGTCTTC--- ---------A 
             CGG-ACCGCA GACGACAAAC TCCC------ TGAATTC--- ---------A 
             CGC-ACCCAG AACAATAAAC TTCC------ TGGATTC--- ---------A 
             CGG-TCCAAG GACGAGAAGC TTCC------ TGATCCGTTC AAA------G 
             AGG-TCCAAG GACCAGTCTT TGCC------ CGACTTTTCA CAG------G 
             CGA-TCAAGA GACGCGACTC TTCC------ CGACTTTTCA CAA------A 
             AGA-TCAAAG GATGAGACCC TGCC------ CGACTTCTC- ---------- 
             AGA-TCAAAG GACGAGTCCC TTCC------ CGACTTC--- ---------A 
             AGA-TCAAAG GATGAGACTC TTCC------ CGACTTCTCA GAG------A 
             AGA-TCAAAG GATGAGACCC TCCC------ CGACTTCTCG GAG------A 
             AGA-TCAAAG GATGAGACCC TCCC------ CGACTTCTCA GAG------A 
             CGC-ACTCAT GACAACACAC TCCC------ TGATTTCACA AAA------A 
             CGC-TCCAAA GACAGTACAT TTCC------ GGACTTCTCG AAA------A 
             AGG-TCCAAA GGCAGTACAT TGCC------ AGACGTCTCC AAG------A 
             CGC-TCCAAG GACAGTACAT TACC------ GGATATTTCT AAC------A 
             CGG-TCCAAA GACAGCAGTT TACC------ GGATCTCTCT ACA------G 
             CGC-TCCAGA GGTAGTGCCC TGCC------ AGACTTCTCA AAA------G 
             CGT-TCCAAG GACTCGAACT TGCC------ TGCAGTTCGT ---------G 
             CGT-TCCAAG GACAATAAAC TCCC------ CGACTTCTCT CGT------G 
             AGG-ACTAAG GATTCAGCTC TTCC------ TGACTTCTCT GAG------G 
             CGC-TCCAAA GGGAAAGGCC TTCC------ AGACCTTTCT CAA------G 
             CGC-TCCAAG GGAAAAACAT TGCC------ GGATTTCTCT CAA------G 
             CGT-TCCAAA GATAGCACAC TGCC------ AGATTTCTCA AAC------G 
             CGC-TCTAAG GGCAAAGATT TGCC------ CGCCTTGTCG GGA------A 
             CGG-TCCAAA GATACTTCTC TCCC------ CGACTTCTCA AAA------G 
             CGA-TCCAAA GATAAGTCTC TTCC------ CGACTTCTCT CAA------G 
             CGC-TCGACG GACTCTACCC TACCTACCTA CGGCTCTTCG GGG------C 
             CGC-TCCAAA GACTCCAAGC TCCC------ CGATTTCTCC AAG------G 
             CGT-TCTAAG GACGAAAAGC TTCC------ AGAGCTCTCC AAAGAGAATG 
             CGC-TCCAAG GACGAGAAAC TCCC------ AGAAGTGTCA ---------G 
             CGC-TCCAAG AGTGAGGCAC TTCC------ TGACTTTTCC AA-------- 
             CGA-TCCAAG GACAAAGCAC TTCC------ CAGCTTTTCT GAC------A 
             CGG-TCAAGC GACGGAAAGT TGCC------ AGGCTTCTCC AAG------G 
             CGG-TCCAAG GACGAGACGC TCCC------ CGACTTCTCC AAG------G 
             CGC-TCGACC AACGATAGAC TACC------ CGACTTCTCC AAG------G 
             CGC-TCCAAG GACAATGCCC TCCC------ AGATTTCTCA GAA------G 
             CGT-TCCAAG GACGCCAGTC TCCC------ GGAAGAACCA TGG------G 
             CGT-TCTAAG GACGCTAATC TCCC------ CGACGGGTCG GGG------G 
             CGG-TCCAAG GACAGCACCC TTCC------ AGACTTTTCC GGC------C 
             CGC-TCAAAG GATAGCACGC TACC------ GGACTTCTCT CAA------C 
             CGC-TCGAAG GATAGCACGC TACC------ GGATTTCTCT CAA------G 
             CGC-TCTAAG GATAGCACAT TGCC------ AGACTTTTCC AGT------G 
             CGC-TCTAAG GACAGCAGCC TCCC------ TGACTTCTCC AAA------G 
             CGC-TCCAAA GATGGAACCC TACC------ CGACTTTTCC CAA------G 
             CGC-TCTAAA GACGGCGCGC TGCC------ CGATTTCTCC CAA------G 
             CGA-TCCCGA GACAGAGCAC TTCC------ CAACATGAGC AAG------G 
             CGC-TCCAAG GACGGGGAAC TACC------ ACCCTTGTCA GGA------G 
             CGC-TCGACA GACAGTACTC TGCC------ AATCTTCTCT AAT------A 
             CGT-TCTAAG GATAGTACCC TGCC------ AGACTTTTCA AAG------G 
             CGC-TCCAAA GACGATAAGC TACC------ CGACTTTTCC AAT------G 
             CGT-TCTAAG GACGCAAAGC TCCC------ GGACTTTTCC TCG------G 
             CGC-TCGAGG GACGAGAACC TCCC------ GGACTTCACA AAC------A 
             CGC------- GCGCGCGCGC TCCCGT---- CCACCCCGGC GGA------G 
             CGC-TCGAAG GATGGACGCC TGCC------ AGACTTCTCT GCC------G 
             CGC-TCCAAG GACAGCACCC TCCC------ CGACTTTTCC TCC------G 

             A---CGACGC ------CCAA GGGAGAAATG TACTGGCCCC CGGCAGAG-- 
             AGCCTGAAAG ---------- ---------- ---------- ---------- 
             G---CGATGT ---------- ----GAAGAA CCTT------ ---AAAAT-- 
             G---GGATAA ---GC-CTGC TGGTCAGCGA TGGT------ ---TCGAC-- 
             AGTGCAGCGA CGGAGCCGAT GGGCGAGTTG TTCT------ ---TTGAT-- 
             A---CAAGGA CATCC-CCGC CGGAGAGGTC TTCT------ ---TCGAC-- 
             C---CGGAGC ---TG-TTGA AGAGGAAATA TTCT------ ---TTGAT-- 
             A---CGCCCA GCTCG-TCAG CCAGGAGCTT TTCT------ ---TCGAC-- 
             G---CCCCGA ---AC-AAGG GGCAGATATT TACT------ ---TTGAC-- 
             A---AGACAA ---GG-ACAT TGGCGACGTG TTTT------ ---TCGAT-- 
             A---AGACAA ---GG-AAGT TGGCGACGTA TTTT------ ---TTGAT-- 
             A---AGACAA ---GG-AAGT TGGCGACGTA TTTT------ ---TTGAT-- 
             G---CGACGA ---TA-ATGT TGGCGACGTA TTCT------ ---TCGAC-- 
             G---GGACGA ---GG-AAGT CGGCGAAGTA TTCT------ ---TTGAT-- 
             G---GGACGA ---GGAAAGT CGGCGAAGTA TACT------ ---TCGAT-- 
             G---GGACGA ---GG-AAGT CGGCGAAGTA TTCT------ ---TCGAT-- 
             A---GGACGA ---GG-AAGT CGGCGAAGTA TTCT------ ---TCGAT-- 
             A---GGACGA ---GG-AAGT CGGCGAAGTA TTCT------ ---TTGAT-- 
             AGCTGGACGA ---AG-ATGT TGGAGAGATA TTTT------ ---TTGAT-- 
             GGGCTGATAA ---------- CGGAGAAGTC TTCT------ ---TGGAT-- 
             A---GGATGG ATCTG-AACC CGGAGAGATT TTTT------ ---TCGAT-- 
             A---GGACGG GTCCG-AACC TGGCGAAGTG TTCT------ ---TTGAC-- 
             A---GGACGG AGATG-AACC TGGCGAGGTG TTTT------ ---TCGAC-- 
             A---AGAAGG ---CC-CGTG TGGCGAAGTG TTCT------ ---TCGAT-- 
             G---TGATGA -------CGT GGGCGAGGTA TTCT------ ---TTGAT-- 
             C---CGATGA -------CGT TGGAGAGGTT TTTT------ ---TTGAT-- 
             ----AGACAG CCACA-CCGT CGGCGAAACT TTTT------ ---TTGAC-- 
             A---AGACGG CGACG-GCGT CGGGGAGACT TTTT------ ---TTGAT-- 
             G---TGACTA -------CGT CGGGGAAACA TTTT------ ---TTGAT-- 
             G---TGACTA -------CAT CGGGGAAACA TTTT------ ---TTGAT-- 
             T---TGACTG -------CAT CGGGGAAACA TTTT------ ---TTGAT-- 
             T---GAAGGA ---TA-CCGA CGGCGAACTC TTTT------ ---TCGAT-- 
             G---TAACGA ---TG-AGGT GGGGGAGCTC TTCT------ ---TTGAT-- 
             T---CGATGG ---CG-ATGA TTGCGAACTT TTCT------ ---TTGAC-- 
             G---CGAGAA ---AG-GCGG TGGGGATATC TTCT------ ---TTGAC-- 
             C---CGATGG ---CA-GTGG TGGCGATTTA TTCT------ ---TTGAT-- 
             C---CGAGGG ---CA-GCGG TGGGGAGCTA TTCT------ ---TTGAC-- 
             A---AGACGG TACTA-CCGA CGGCGAAATA TTTT------ ---TTGAT-- 
             A---TGACGG ---GC-CTGG CGGCGAGGTC TTTT------ ---TTGAC-- 
             AAC-AGAAGG ------AAGC CGGAGAGATA TTTT------ ---TTGAT-- 
             G---AGACAA ---CG-TCGT CGGCGAGGTC TTCT------ ---TTGAT-- 
             A---TGACAA ---TG-TCGT CGGCGAAGTA TTTT------ ---TTGAT-- 
             G---GAACGA GTCTG-ACGC CGGTGAAGTC TTCT------ ---TCGAT-- 
             G---CGATGA TAGCA-AAGT TGGGGAAATC TTTT------ ---TCGAT-- 
             T---CGAAGG ---CG-CCGG GGGCGAAGTG TTCT------ ---TCGAC-- 
             T---TCAAGG ---AG-CCGG CGGGGATGTG TTCT------ ---TCGACCC 
             A---GACTAC ---CG-CAAA TACCGAGGTA TTCT------ ---TCGAC-- 
             A---CATAGG ---TC-CGGG TGGAGAAGTA TTCT------ ---TCGAC-- 
             A---GGACAA ---CG-CAGG GGGCGAAGTT TTCT------ ---TCGAT-- 
             A---GGATGG ---CC-CAGG AGGCGAAGTT TTCT------ ---TCGAT-- 
             ----GGGTGG ---TT-CAGG AGGAGAAGTA TTCT------ ---TCGAT-- 
             A---CAGTGG ---TT-CTGG TGGCGAAGTG TTTT------ ---TTGAC-- 
             A--------- ---------- CGGCCACGTA TTCT------ ---TCGAC-- 
             A---AAGTGG ---AG-CAGG GGGTGAAGTA TACT------ ---TCGAT-- 
             A---TGGTAG TGGAG-CAGG GGGTGAAGTT TACT------ ---TCGAC-- 
             A---GGACGG ---TG-CAGG CGGCGAAATA TTCT------ ---TCGAT-- 
             A---GAAAGG ---GT-CAAG TGGAGAAGTT TACT------ ---TCGAT-- 
             A---GGAGGG ---GC-CAGG CGGAGAAGTT TACT------ ---TTGAT-- 
             T---CAAGGA ---CG-CTGG GGGGGAAGTC TTCT------ ---TCGAC-- 
             A---GAGCGG ---CC-CGGG CGGCGAGGTC TTCT------ ---TCGAC-- 
             A---GAAGGG ---CC-CAGG CGGCGAGGTC TTCT------ ---TCGAC-- 
             G---CGACGA ---AC-TGGG GGGCGAAGTG TTCT------ ---TCGAC-- 
             G---GAACGA ---CG-TAGG GGGCGAGGTA TTTT------ ---TCGAC-- 
             G---CAAAGA ---CC-CAGG CGGGGAAGTT TTCT------ ---TCGAC-- 
             G---CGAAGA ---CC-TAGG GGGCGAGGTT TTCT------ ---TCGAC-- 
             A---AGAAGG ---TC-CTGG CGGAGAGGTA TTCT------ ---TCGAC-- 
             T---AGAAGG ---TC-CTGG GGGAGAGGTA TTTT------ ---TTGAC-- 
             A---TGAAGC ---GC-CCGG AGGCGAAATA TTCT------ ---TCGAT-- 
             A---AGACGG ---CC-CGGG TGGTGAGATC TTCT------ ---TTGAC-- 
             A---AAAAGG ---CC-CGGG CGGGGAAGTC TTCT------ ---TTGAT-- 
             A---GGACGG ---TC-CAGG CGGGGAAGTC TTCT------ ---TTGAC-- 
             T---TGAGGG ---CC-CAGG CGGCGAAGTC TTCT------ ---TCGAC-- 
             CTCTCGACCG ------CGGG CGGCGAGGTC TTCT------ ---TCGAC-- 
             A---CAAGGA -------ACC CGGCGAGGTC TTCT------ ---TTGAC-- 
             A---CAAGGA -------ACC TGGCGAGGTC TTCT------ ---TCGAC-- 

             ---------- CCCAAGTCTC TCTCG----- ----ACTGCC CATATCTACA 
             ---------- -CCAAGCGAC TATCCGACGA TGA---AGTC GCCATTGCCG 
             ---------- -----TTCAC ATCTCGACTC CAATACCGTA GCTATTGTCC 
             ---------- CAAAATCTCC TAAGCAAGGA CGGCACAGTG GCCTTGTCGT 
             ---------- ACCAATGTGC TGAGCGACGA CGGCACCGTG GCCCTCACAT 
             ---------- CCCAATTTGC TTGCCAAGGA TGGCACTGCC GCTTTAGCCA 
             ---------- CCAAACCTCT TGTCGGAGGA CAAGACGGCC GCAATTCAGA 
             ---------- GCCAATGCCC TGACCAAAGA TGGCACCGCC TCGCTCGTCA 
             ---------- CAAAACTTAA TTACGGATGA TGGTACTGGG GCATTGGCCA 
             ---------- TCGAACGTGC TTTCGACTGA CGGTAGCGCT GTCGTAGCCG 
             ---------- TCAAACGTAC TTTCGGCCGA CGGTAGTGCC GTCGTAACCG 
             ---------- TCAAACGTAC TTTCGGCCGA CGGTAGTGCC GTCGTAACCG 
             ---------- CCAAATGTAC TCGCTGCTGA TGGCAGCGCC GGTATGGTCC 
             ---------- CCAAATCTAC TGTCTGCTGA TGGCACGGCA ATTATGGGCA 
             ---------- CCAAACGTAC TCTCTGCTGA TGGCACCGCA ATTATGGGCA 
             ---------- CCAAACGTGC TTTCCGCTGA CGGCACCGCA ATTATGGGCA 
             ---------- CCGAACGTAC TTTCCGCTGA CGGCACCGCA ATTATGGGCA 
             ---------- CCGAACGTAC TTTCCGCTGA CGGCACCGCA ATTATGGGCA 
             ---------- CCCAATGCTT TATCCAAGGA CGGGACTGCC GCCCTCTCGA 
             ---------- CAAAATCTGC TCTCAGACGA CGGAACTGCT TCTATTAGCA 
             ---------- CCCAATGTTT TGAGTGACGA TGGCACTGTT GCCTTGACCC 
             ---------- CCAAATCTTC TGAGTGACGA TGGTTCGGTG GCCTTGAGGG 
             ---------- CCCAATCTTT TAAGCACTGA TGGTACAGTT GCTTTGACAC 
             ---------- TCAAACCTAT TGACGGACGA CGGCACTGCA GCACTCGCTG 
             ---------- CCAAATCTCC TTTCCGACGA TGGAACCGCG GCACTTTCCA 
             ---------- TCAAATCTTC TTTCCGAAGA TGGAACAGCC TCGCTTTCCA 
             ---------- CCCAACTTGC TATCCTCAGA CGGCACCGCC TCGCTTTCCA 
             ---------- CCGAACCTAC TATCCTCGGA TGGCACAGCC TCGCTTTCCA 
             ---------- CCGAACCTAT TATCCTCGGA TGGCACAGCC TCGCTCTCCA 
             ---------- CCAAACCTAC TATCCTCGGA TGGCACAGCC TCGCTTTCTA 
             ---------- CCAAACCTAC TATCCTCGGA TGGCACAGCC TCGCTTTCTA 
             ---------- CCTAATGCAT TGTCGTCCGA CGGGACTGCC TCGTTGGCAA 
             ---------- CCGAATGCCC TCTCGAAGGA TGGAACTGCC GCTCTCGTCG 
             ---------- CCAAACGCCT TGACTGAGGA CGGCACAGCA GCTCTGTCTA 
             ---------- CCAAACGCCC TCTCAGAAGA TGGGACCGCA TCCCTTGCTA 
             ---------- CCCAATGCCC TTTCCAACGA CGGAACTGCC GCTCTTTCAA 
             ---------- CCAAATGCAT TAAGCGATGA CGGAACTACG GCCCTTTCCA 
             ---------- ACCAACCTCC TCGCAGAGGA TGGGACTGCA GCGCTTGCCG 
             ---------- GCGAACTTAC TCTCGAAGGA TGGCACTGCT GCCTTGTCGA 
             ---------- GCAAACCTAC TTTCTAATGA CGGTACTGCG GCCTTGTCTA 
             ---------- CCCAACTTAC TCTCCAGTGA CGGCACAGCG GCACTGGCAA 
             ---------- CCGAACCTGC TCTCCGATGA TGGCACCGCC GCTCTATCCA 
             ---------- GCCAATTTGC TTACCAGCGA TGGCACCGCT GCTCTCTCTA 
             ---------- CCTAACCTAC TAACTGAAGA TGGTACCGCC GCCCTTTCTA 
             ---------- CCCAATCTGC TCGCCGCTGA TGGCACTGCT TCTCTCGCGA 
             CATCACGAAG CCCAATCTAC TAACCGCTGA TGGCACGGCT TCTCTTGTCA 
             ---------- CCCAACGCTC TTTCCGAAGA TGGTACTGTC TCACTCGCCA 
             ---------- CCGAATTTGC TTTCCACAGA CGGAACCGCC TCCCTCGGCA 
             ---------- CCCAACTTAC TTTCTGAAGA CGGCACTGCA TCGCTCGCCA 
             ---------- CCCAACCTTC TCTCTGAAGA CGGAACCAAT GCCATTGCCA 
             ---------- CCTAACTTGC TATCCGATGA TGGGACAGCG GCCATAGCCA 
             ---------- CCAAATCTCT TGTCGACGGA TGGTACCGCA GCTCTTGCTG 
             ---------- CCCAACTTGC TTTCAGACGA TGGCACAGCA GCCCTTGCTG 
             ---------- CCCAACATGC TTTCGGAGGA TGGAACTGCT GCTCTCGCCG 
             ---------- CCCAACGTGC TTTCAGAGGA CGGCAGCGCT GCTCTCGCTG 
             ---------- CCGAATATGC TTTCCACTGA TGGTACCGCC GCTCTCGCTG 
             ---------- CCAAATTTGT TATCCACTGA CGGCACTGTG GCCCTCTCTG 
             ---------- CCCAATTTGT TGTCCACTGA CGGCACTGCG GCCCTCTCTG 
             ---------- CCGAACCTCC TTTCCTCTGA CGGCACCTCG TCTATCCAAG 
             ---------- CCCAACTTGC TCTCTTCTGA CGGCACCGCA GCACTCGTGG 
             ---------- CCAAACTTGC TCTCTTCCGA TGGGACCGCA GCACTTGCGG 
             ---------- CCCAATCTGC TTTCCTCCGA TGGCACAGCG GCGCTCGCAG 
             ---------- CCAAACTTGC TCTCTTCCGA CGGCACTGCA GCACTCGCGG 
             ---------- CCCAACTTAC TGTCTTCAGA CGGCACTGCG GCGTTGGCTG 
             ---------- CCCAACCTGC TTTCCTCCGA CGGCACGGCA GCGCTTGCGG 
             ---------- CCCAATCTCC TATCTAAAGA CGGCACGGCT GCTCTAGCCG 
             ---------- CCAAACCTCC TTTCAAAAGA CGGTACGGCT GCGCTGAGTG 
             ---------- CCCAATCTCC TTTCAAAGGA TGGTACAGCC GCATTGACCG 
             ---------- CCAAACTTGC TTGCAGAAGA CGGCACTGCT GCTCTTTCTG 
             ---------- CCCAACTTGC TTTCTGAAGA TGGTACTGCT GCTCTTTCCG 
             ---------- CCCAACCTGC TATCGGAAGA CGGTACAGCA GCTTTAGCCT 
             ---------- CCCAATTTGC TCTCAGCAGA CGGCACGGCC GCGCTGACGA 
             ---------- CCGAACGCGC TCAGCGCGGA CGGCACGGCG GCCATCGCCG 
             ---------- CCCAACCTCC TCTCGGAAGA CGGCACGGTG TCGATCGCGA 
             ---------- CCCAACCTGC TCTCCGAGGA CGGCACAGTT TCCATCGCCA 

             CGTCGCTCTT CGTCC----- ---------- ---------- -------GCC 
             TCGCCGTCTT GACA----AC CCCAGAGGGT GCCAT----- -------GTA 
             TTACTGGACT CGCTACCCCC TCTGGCGAGC TCTTCAACTC AGAAAATGCC 
             CGATGTCGTT CTCCA---AG TCTGGCAAAT ACTTT----- -------GCC 
             GGACCTCCTT CTCGC---AT TCGGGCAAGT ACATA----- -------GCC 
             CGTCCGCCTT TTCGA---AG ACGGGCAAAT ATTTC----- -------GCG 
             TGACCAAGTT CTCCG---AT TGCGGTAAAT ACTTT----- -------GCG 
             CCTGCAGATT CTCCA---AG GACGGCAAGT GGTTT----- -------GCA 
             CGACGGCATT CTCCG---AG TGTGGTCAAT ATTTC----- -------GCC 
             TCTGCAGGTT CTCCC---CT TGCGGTAAGT ATTTT----- -------GCC 
             TCTGTCGTTT CTCTC---CC TGTGGCAAGT ATTTT----- -------GCG 
             TCTGTCGTTT CTCTC---CC TGTGGCAAGT ATTTT----- -------GCG 
             TCTGTAAATT CTCCC---CC GATGGCAAAT TTTTC----- -------GCC 
             CGTGCCGATT CTCCC---CC TGTGGCAAGT ATTTC----- -------GCA 
             CGTGCCGATT CTCCC---CT AGTGGCGAGT ATTTC----- -------GCA 
             CGTGCCGATT CTCCC---CT TGTGGCAAGT ATTTT----- -------GCA 
             CGTGCCGATT CTCCC---CT TGCGGCAAGT ATTTC----- -------GCA 
             CGTGCCGATT CTCCC---CT TGCGGCAAGT ATTTC----- -------GCA 
             CATACCGTTT CTCTC---GA GACGGCAAGT ACTTT----- -------GCT 
             CCCACGCATT CTCCG---AT TCCGGTGAAT ACTAC----- -------GCT 
             ATTTTGAATT CTCGA---AA TCCGGAAAAC TACTG----- -------GCG 
             ACTACAGAAT CTCCA---AA TCAGGAAAGC TGATG----- -------GTT 
             ATTTCGAATT TTCCA---AA TCCGGCAAGC TATTG----- -------GCG 
             ACCTCTCATT CTCTC---AC TGCGGCAAAT ATTTC----- -------GCG 
             TGTATGATTT CTCTC---GC TGTGGCAAGT ATTTC----- -------GCG 
             TGTATGATTT CTCTC---AC TGTGGCAAGT ACTTC----- -------GCT 
             TGTACGATTT CTCAC---AC TGTGGCAAAT ACTTT----- -------GCC 
             TGTATGATTT CTCAC---AC TGTGGCAAAT ACTTC----- -------GCA 
             TGTATGATTT CTCAC---AC TGTGGCAAAT ACTTC----- -------GCA 
             TGTATGATTT CTCAC---AC TGTGGCAAAT ACTTC----- -------GCA 
             TGTATGATTT CTCAC---AC TGTGGCAAAT ACTTC----- -------GCA 
             CATACAGGAT GTCGG---AG TGCGGAAAAT ACTTC----- -------GCA 
             AGTACCAGTT CTCGC---AT TGCGGAAAAT ATTTT----- -------GGA 
             CCACGGCATT CTCTG---AC TCCGGGGAAT ACTTC----- -------GCA 
             CGTATGCCTT CTCAA---AA TGTGGAAAGT ACTTC----- -------GCT 
             CCTATGCCTT CTCGG---AT TGTGGCAAAT ATTTT----- -------GCG 
             CGTACTCGTT TTCGG---AA GACGGGAAAT ATTTC----- -------GCC 
             TATATGCTTT TAGTC---CT TGCGGAACGC ATTTT----- -------GCA 
             TATACGAGTT CTCGG---AT TGTGGGAAGT ACTTT----- -------GCG 
             CTTATGACTT TTCTA---GG TGTGGAAAAT ACTTT----- -------GCA 
             TCTATGAGTT CTCTG---AG TGTGGAAAGT ATTTC----- -------GCA 
             TATACGATTT CTCAG---AT TGTGGAAAGT ACTTT----- -------GCT 
             TTTATGATTT TTCGA---CT GATGGAAAAT ATTTC----- -------GCT 
             CGTATGCTTT TTCTG---AG TCTGGAGAAT ATTGG----- -------GCA 
             CCTCCTCCTT CTCGA---AG TCCGGTGAGC TATTC----- -------GCG 
             CGATGGCCTT CTCGA---AG TCGGGAGATC TCTTT----- -------GCG 
             CCGCCGCATT TTCTC---GC GACGGAAAGT GGTTC----- -------GCG 
             CTGCAGCATT CTCCAAAGGC AAGGGCGAAT ATTAC----- -------GCC 
             CTTCTGCGTT CTCAC---GT TCCGGTGAAT ATTTT----- -------GCT 
             CCGCCGCCTT CTCCC---GT TCCGGAGAGT ATTAT----- -------GCC 
             CGTCTGCGTT CTCCC---GC TCAGGTGAAT ACTAC----- -------GCG 
             CTACCGCATT TTCTC---AT TGCGGAAAAT ATTTT----- -------GCT 
             TCAGCGCCTT CTCAC---GC GACGGAAACT ATTTT----- -------GCC 
             TCACCGCCTT CTCAC---GC GATGGCAAAT ACTAT----- -------GCC 
             CCACCGCCTT CTCAC---GC GACGGCAAAT ACTAT----- -------GCC 
             CCACTGCGTT TTCTC---GT TCGGGCAAAT ATTTC----- -------GCA 
             TAACGGCATT CTCCC---GC TCTGGCGAAC ATTTC----- -------GCC 
             TAACGGCATT CTCTC---GC TCTGGCGAAT ACTTC----- -------GCC 
             TCAGCGCCTT CTCGC---AC TCTGGATCCC ACTAT----- -------GCA 
             CGACAGCGTT CGCAC---GT TCGGGAGAAC ACTTT----- -------GCT 
             CTACAGCGTT TGCAC---GT TCGGGGGAAC ACTTC----- -------GCT 
             CGACGGCATT CGCTC---GC TCCGGCAAGC ACTTT----- -------GCT 
             CGACTGCATT TGCAC---GC TCCGGAAAGC ATTTC----- -------GCT 
             CGACCGCGTT TGCAC---GC TCAGGAGAGC ATTTT----- -------GCC 
             CGACTGCCTT TGCCC---GC TCCGGGGAAC ACTTT----- -------GCT 
             TCACAGCGTT CTCGC---GC GACGGCAAAT ATTTC----- -------GCT 
             CAACGGCGTT CTCTC---GT TCTGGCGAGT ACTTT----- -------GCA 
             CTACCGCGTT TTCTC---GA TCTGGTGAAT ATTTT----- -------GCG 
             CAACCGCTTT TTCTA---AG TCGGGAGAAT ACTTC----- -------GCG 
             CCACCGCGTT CTCGC---GT TCGGGCGAGT ACTTT----- -------GCT 
             CTACCGCTTT CTCTC---GG ACCGGAGAAC ACTGG----- -------GCA 
             CGACCGCATT CTCGC---GG TCCGGAGAAT TGTGG----- -------GCA 
             TGGGCAAGTT CTCGC---AC TCGGCCGCGC TCTGG----- -------GCG 
             CGTACAAGGC GTCGA---AG TGCGAGAAGT ACTTC----- -------GCG 
             CCTATAAGGC GTCCA---AA TGCGAGCGCT ACTTT----- -------GCT 

             AA-TGGGACT C--------- ---------- -------GTG GG-------- 
             CA-----ACC CGGCAGCCG- ---------- -------AGA AGAAGCAGTT 
             G--TGAAGCC TTTGAATTC- ---------- -------GGG AA-------A 
             TA-CGGCATC AGCAAAGCT- ---------- -------GGA TC-------G 
             TA-TGGTATT TCGCGAAGT- ---------- -------GGC TC-------G 
             TA-TGGTATC AGTCTCTCA- ---------- -------GGA TC-------A 
             TT-TGGCATC TCTCGCTCT- ---------- -------GGC AG-------C 
             TA-TGGCATC TCGTACTCG- ---------- -------GGG AG-------C 
             TA-CGGGATT TCTCTGTCG- ---------- -------GGA AG-------T 
             TA-TGCGATA TCTCACTTG- ---------- -------GGA GG-------T 
             TA-TGCGATA TCTCATTTA- ---------- -------GGA GG-------C 
             TA-TGCGATA TCTCATTTA- ---------- -------GGA GG-------C 
             TA-TGCAGTG TCCCATTTG- ---------- -------GGA GG-------C 
             TA-TGCAGTG TCCCACTTG- ---------- -------GGG GT-------T 
             TA-TGCAGTG TCCCACTTG- ---------- -------GGA GT-------T 
             TA-CGCAGTG TCCCACTTG- ---------- -------GGA GT-------C 
             TA-TGCAGTG TCCCACTTG- ---------- -------GGG GT-------C 
             TA-TGCAGTG TCCCACTTG- ---------- -------GGG GT-------C 
             TA-CGCCATC GCGCAGTCC- ---------- -------GGA AG-------C 
             TA-CGGTATC TCCTACTCT- ---------- -------GGA AG-------T 
             TA-TGGTCTC TCGCAGTCT- ---------- -------GGA AG-------T 
             TA-TGCTCTC TCCAAATCT- ---------- -------GGA AG-------C 
             TA-CGGCCTT TCGCAATCA- ---------- -------GGA AG-------C 
             TA-TGGAATA TCTTTATCT- ---------- -------GGA AG-------T 
             TA-TGGCATC TCCCTCTCC- ---------- -------GGC AG-------T 
             TA-CGGTATA TCGCTCTCT- ---------- -------GGG AG-------T 
             TA-TGGCATC TCGCTTTCC- ---------- -------GGT AG-------C 
             TA-TGGTATT TCTCTTTCC- ---------- -------GGG AG-------C 
             TA-TGGTATT TCTCTTTCC- ---------- -------GGG AG-------C 
             TA-TGGTATT TCTCTTTCC- ---------- -------GTG AT-------C 
             TA-TGGTATT TCTCTTTCC- ---------- -------GGC AG-------C 
             TA-TGGTATC TCGTACTCC- ---------- -------GGA AG-------C 
             TA-TGGAATC TCTCTTTCT- ---------- -------GGA AG-------C 
             TA-CGCTATC TCTCAGTCA- ---------- -------GGA AG-------C 
             TA-TGGTATA TCTCTCTCG- ---------- -------GGG AG-------T 
             TA-TGGGATC TCTTTCTCT- ---------- -------GGC AG-------T 
             TA-TGCTATT TCACACTCT- ---------- -------GGA AG-------T 
             TA-TGGTATT TCACAATCG- ---------- -------GGA AG-------T 
             TA-TGGCATC TCTCTCTCG- ---------- -------GGA AG-------C 
             TA-TGGCATA TCATACTCT- ---------- -------GGA AG-------C 
             TA-TGGAATC TCTCAATCT- ---------- -------GGA AG-------C 
             TA-TGGAATA TCCTTCTCT- ---------- -------GGA AG-------T 
             TA-CGGGATT TCGCAATCT- ---------- -------GGA AG-------C 
             TA-CGGAGTA TCCCTCTCT- ---------- -------GGA AG-------C 
             TA-TGGCGTA TCTCGTTCC- ---------- -------GGC AG-------C 
             TA-CGGTATA TCTCGTTCG- ---------- -------GGA AG-------T 
             TA-TGGAATC TCTCGATCT- ---------- -------GGC AG-------C 
             TA-CGGCATA TCCCTCTCT- ---------- -------GGA AG-------C 
             TA-TGGAATC TCGTTATCC- ---------- -------GGA AG-------C 
             TA-CGGTATC TCCGTGTCT- ---------- -------GGC TC-------G 
             TA-TGGCATA TCTTTGTCGG CAACTACCAC TTTCCAGGGC AG-------C 
             TA-TGGTATC TCGCTTTCG- ---------- -------GGT AG-------T 
             TA-CGGTATC TCCCTCTCGG CAAGCTCC-- -------GGT AG-------C 
             TA-CGGTGTC TCCCTATCG- ---------- -------GGT AG-------C 
             TA-TGGTATA TCCTTGTCG- ---------- -------GGC AG-------C 
             TA-CGGCATC TCGCTCTCC- ---------- -------GGG AG-------C 
             TA-TGGGATC TCGTTGTCG- ---------- -------GGA AG-------C 
             TA-TGGTATC TCGTTGTCG- ---------- -------GGA AG-------C 
             TA-CGGTGTC TCCCGCTCA- ---------- -------GGT AG-------T 
             TA-CGGCATT TCTCGCTCA- ---------- -------GGA AG-------C 
             TA-CGGCATC TCTCGCTCG- ---------- -------GGC AG-------T 
             TA-CGGCATC TCCCGCTCG- ---------- -------GGC AG-------C 
             TA-TGGTATC TCGCGTTCG- ---------- -------GGC AG-------C 
             TA-CGGAATA TCGCGTTCG- ---------- -------GGC AG-------T 
             TA-CGGAATT TCCCGCTCA- ---------- -------GGC AG-------C 
             TA-TGGCATC TCTCGCTCT- ---------- -------GGA AG-------C 
             TA-TGGCATC TCACGTTCC- ---------- -------GGC AG-------C 
             TA-TGGTATA TCTCGTTCT- ---------- -------GGC AG-------C 
             TA-TGGCATT TCCCGTTCT- ---------- -------GGA AG-------T 
             TA-TGGTATA TCTCGATCT- ---------- -------GGA AG-------C 
             TA-TGGCATT TCGCGATCT- ---------- -------GGA AG-------C 
             TA-TGGCGTC TCACGATCG- ---------- -------GGA AG-------C 
             TA-CGGCGTC AGCCTCTCC- ---------- -------GGC AG-------C 
             TA-CGCGCTC TCATACTCC- ---------- -------GGC GG-------C 
             TA-CGCCCTC TCCTACTCC- ---------- -------GGA GG-------C 

             ---------- ---------A TACGCAGAAC AAGAGCTCCC TTT------- 
             GACGACGGGC AAGGTGTAC- TCGAGCCTGT TTGTAAGACA CTGGGATGCC 
             GATCTATGAC AAGCTCTTTG TCAGGC--AC TGGGATGCCT ATG----TTA 
             GACTGGAA-C ACCATCTACG TACGCGAAGC ATCTGCACCA TTT----GTT 
             GACTGGTT-C AAGATCTTTC TGCGTGAGAC CAGTGCGCCG ATG----ACG 
             GACTTCTG-C ACCATCTACG TGAGAGAAAC CTCAGTTCCG TTC----CCT 
             GACTTCAG-C ACGATCTACG TCCGTCCCAC GGACTCCCCA TAT------- 
             GACTTCTA-C ACGATCTACA TCCGCTCGAC AGATTCGCCT TTT----GTC 
             GATTTCTG-C ACGATATACA TCCGGCGTAC AACCGCGCCT TTC----GTG 
             GATTTTTC-A ACAATATATA TTCGCCCTAC GAGCGCTCCG TTG----TCT 
             GATTATTC-C ACGATCTATG TTCGCCCTAC GAGCGCTCCA TTG----TCT 
             GATTATTC-C ACGATCTATG TTCGCCCTAC GAGCGCTCCA TTG----TCT 
             GATTATTC-A ACTATCTATG TTCGTTCTAC GAGTTCGCCA TTG----TCT 
             GATTATTT-C ACTCTCTATG TTCGCCCCAC GAGCTCGCCA TTG----TCT 
             GATTATTT-T ACTATCTATG TTCGCCCTAC GAGTTCATCA TTG----TCT 
             GATTATTT-C ACTCTCTATG TCCGCCCTAC GAGTTCGCCA TTG----TCT 
             GATTATTT-C ACTATCTACG TCCGCCCTAC GAGCTCGTCA TTA----TCT 
             GATTATTT-C ACTATCTACG TCCGCCCTAC GAGCTCGTCA TTA----TCT 
             GACTTCAA-C ACTATTTACG TGCGACCGAC CGACTCGCCC CTT----ACG 
             GACTTTAC-G ACGGTCTATG TCAGGCGAAC GGACTCCCCC CTT----GCT 
             GACGAATC-A ACTCTGTACA TCCGGCCGAC GGATGCACCG CTG----A-- 
             GATGAATT-C ACCATCTACG TCAGGCCCAC AGATGCGCCA CTG----AAC 
             GACGAATC-C ACTTTGTATA TTCGCCCTAC AGACGCGCCG CTG----A-- 
             GACTTCTC-G ACAATATATG TTCGATCGAC TGAGCATCCC TTT----GCA 
             GACTTTTC-C ACCATATATG TCAGGTCGAC CTCTTGTCCA CTG----GCT 
             GATTTCTC-T ACTATATATA TAAGATCGAC TTGCACCCCA TTG----GCC 
             GATGTTTC-A ACTATATACG TCCGTTCCAC ATCCTCTCCT CTG----GCC 
             GATTTTTC-A ACTATCTACG TTCGGTCAAC TTCCTCTCCG CTG----GCC 
             GATTTTTC-A ACTATATACG TACGGTCAAC TTCCTCTCCA CTG----GCC 
             GATTTTTC-A ACTATATACG TTCGGTCAAC TTCCTCTCCA CTG----GCC 
             GATTTTTC-A ACTATATACG TTCGGTCAAC TTCCTCTCCA CTG----GCC 
             GACTTCGT-G ACGATATACG TGCGGCACAC GAGTTCACCT TTC----ACA 
             GACTTCAT-A AACATCTTTG TTCGCTCTAC GGATTCCCCT CTT----ACA 
             GATTTCGT-G ACAATCTTCG TGCGATCCAC AAACTCTCCC CTT----ACG 
             GACTTCGT-T ACCGTATATG TTCGTCACCT GGACTCTCCC CTC----ACC 
             GATTTCGT-G ACAATCTACG TGCGGTTGAC GGATTCCCCT CTC----ACT 
             GACTTCGT-G ACCATTTATG TCCGATCGAC CGATTCTCCG CTC----ACA 
             GACTTCTT-C ACTATCTACG TGAGGTCAAC GGAATCCCCG CTG----AGA 
             GACTTCTC-C ACCATCTACA TTAGGTCCAC AGAGTCTCCA CTA----GCG 
             GACTTTTC-C ACTATCTATA TTCGCCCCAC TGGCTCTCCT TTG----GCG 
             GATTTCTC-A ACCATCTACG TGCGCTCCAC CGATTCTCCA CTA----GCA 
             GATTTCTC-C ACCATCTATG TTCGCTCCAC CGAGTCCCCT TTG----GCA 
             GATTTCTC-T ACAATTTACG TCCGGCCGAC AGATTCTCCT CTG----TCG 
             GACTTTTC-T ACTGTATACA TCAGACGGAC AGACTCTCCC CTC----GCA 
             GATTTCTG-C ACTATCTATG TTCGACCTAC GTCCTCTCCC TTC----GCT 
             GATTTCTG-T ACCCTATACG TCCGACCTAC GTCTGCTCCC TTT----GCG 
             GACTTTAC-G ACCGTCTATG TCCGCTCGAC GGAACACCCG TTG----ACA 
             GACTTTTG-C ACCATCTACG TGCGCCGTAC CGACAGCCCG CTG----GCC 
             GATCTTTG-T ACTATATATG TCCGTTCGAC TAATTCGCCT CTT----GCC 
             GACTTTTG-C ACGATTTATG TCCGTCCGAC CAGCGCTCCC CTC----GCA 
             GATTTCTG-C ACGATCTATG TCCGCCGCAC CAGTGATCCT CTG----GCG 
             GACTTTTT-C ACTATTTATG TGCGCTCAAC TAGCGAACCC CTG----GCC 
             GACTTTTG-C ACGATTTATA TTCGTGAGAC CAGCAAGCCG CTT----GCC 
             GACTTCTG-C ACGGTATATG TTCGTGAGAC GAGCAAACCG CTC----GCT 
             GACTTCTG-C ACGATATATG TTCGTGAGAC CAGCAAACCC CTT----GCT 
             GATTTCTG-C ACTGTCTACG TTCGTGAAAC CGATAAACCA CTC----GCC 
             GATTTTTA-T ACGGTTTATG TGCGCAGTAC AAGCGAGCCT TTC----TCC 
             GATTTTTA-T ACGGTTTATG TGCGCCGTAC AAGCGAACCT TTC----GCC 
             GACTTCTG-C ACAATCTATG TCCGACCCAC ATCTGCACCC CTC----GCT 
             GACTTCTT-C ACGATCTATG TTCGTCCTAC ATCCGCACCT TTA----GCG 
             GACTTCTT-C ACCATCTATG TTCGTCCCAC CTCCGCGCCC CTT----GCG 
             GACTTTTT-C ACGATCTATG TCCGACCCAC GTCCGCCCCT CTG----GCG 
             GACTTCTT-C ACAGTCTATG TCCGCCCCAC CACCGCCCCG CTG----GCG 
             GACTTTTT-C ACGATCTATG TCCGCCCTAC GTCGGAACCT CTC----GCT 
             GATTTCTT-C ACGATCTATG TCCGGCCCAC GTCCGCTCCG CTC----GCT 
             GATTTCTA-T ACCGTGTACA TCCGTCCAAC TTCCGCACCG CTC----GCG 
             GACTTCTT-C ACAATCTATG TCCGCTCAAC CTCTGCACCA CTG----GCG 
             GACTTTTT-C ACGATCTATG TCCGCTCCAC ATCTGCGCCT CTG----GCT 
             GACTTCTA-T ACCGTCTATG TCCGCCCGAC GTCTAAGCCT TTA----GCT 
             GACTTTTA-C ACTGTCTATG TCCGACCTAC TTCGGCGCCC CTG----GCG 
             GATTCTTT-C ACTATCTACA TCCGGCCCAC ATCCGCTCCA CTT----GCG 
             GACTTCTT-C ACTATCTATG TGCGGCCCAC CACGGCACCC CTT----GCG 
             GACTTCTT-C ACCGTCTACG TGCGGGACAC CTCGGCCCCC TGG----GCG 
             GACTCTTC-C GTTATTTACG TTCGCCCCAC GGACAAGCCC CTC----GCT 
             GACTCGTC-C GTCATCTACG TCCGTTCCAC CGACAAGCCG CTG----GCA 

             ---------- ---------- ---------- ---------- -----GGTAC 
             TGGGTGTCTG AAAACCAGAA CTCCATCTGG TACGGTCTTC T----GAAGA 
             CGGA------ ---------- ---------- ---------- -----GAACA 
             GAGCCGCCTA CGG---ACGA GTCCACAGCT CCTTCTG--- -----GAGGA 
             TCGTGCCAAC CTGGGACGGA AGGC------ ---------- -----GGTGA 
             AGCCCCAACT TTGCAGGAGA AACTCGCCCC GGT------- -----GGCGC 
             -------AGG AAGACCGAAG ACGGGTCCAT CCCGGACTTG -----AGCAA 
             GCCAAAAACG ------GTGA CTCGTCTTCA CTC------- -----GACAG 
             GACAAGACGC A-----GCGG GAACTTTCCT CA-------- -----GACCC 
             CAGGCAACGA CAATCGAGGA C--------- ---------- -----GATAA 
             CATACAACAA CAGTCGAGGA T--------- ---------- -----GATGA 
             CATACAACAA CAGTCGAGGA T--------- ---------- -----GATGA 
             CAGGCATCGG TAGCTCAAGG C--------- ---------- -----GTAGA 
             CAAGCTCCGA AAGCTGAAGA T--------- ---------- -----AGGGA 
             CAAGCTCCGG AAGCTGAAGG T--------- ---------- -----GGGGA 
             CGAGCTCCGG AAGCTGAAGG A--------- ---------- -----GGGGA 
             CAAGCTCCGG GAGCTGAAGG G--------- ---------- -----GGGGA 
             CAAGCTCCGG GAGCTGAAGG G--------- ---------- -----GGGGA 
             AAACGGGACG AGTCTGGGAG A--------- ---------- -----GATCC 
             AGCA------ ------AGGA GCAGGCAGCA AAT------- -----GATAA 
             ---------- ------ACAA AAGGGAC--- ---------- -----GACAA 
             CAAA------ ------AAGA A--------- ---------- -----GATAC 
             ---------- ------ACAA GAGAGAT--- ---------- -----GACAC 
             CTAACGGCAG AAG---GTCG CCGTCCTTCG CACGAAAAT- -----GACCC 
             TCTGGAAACT GTCGACGGAA AGAC------ ---------- -----AATGA 
             TCCG---TTG ATGGCCGCGT TCCAAAT--- ---------- -----GATGA 
             CCTGGTATTA GAGAC----- ---------- ---------- -----GACGA 
             CCTGGCATCA GAAAC----- ---------- ---------- -----GACGA 
             CCTGGCAACA ACAGCATTAG AAAT------ ---------- -----GACGA 
             CCTGGCATTA GAAAT----- ---------- ---------- -----GACGA 
             CCTGGCATTA GAAAT----- ---------- ---------- -----GACGA 
             AAGGGCACGG ATCCAAAAAA T--------- ---------- -----GATTC 
             AAAG---ATG AAGGTGGACA T--------- ---------- -----GATTC 
             AAGG------ ------AGAA A--------- ---------- -----GATAG 
             AAAGGGGTGG ATCTCAAGAA C--------- ---------- -----GACAC 
             AAAGATGTGG ACGCGAAGAA C--------- ---------- -----GACAA 
             AAAGATGTGG ACATGAAAAA T--------- ---------- -----GACCC 
             GCTTCACCCG ------GGCA AACCGTCTCC CAC------- -----CACGA 
             CAGC---TCG ACG---GCCA AGAACCTGGT CGC------- -----CAGAA 
             CCCCACTCGT GTACAGACCA T--------- ---------- -----AATGA 
             CAAGAGACAG ------GCAA GAAGGCCGGA CCT------- -----GAAGA 
             AAAAAGAACA GCGGCTCTAC G--------- ---------- -----GATGA 
             TCCACCAGTA ATGTTAACAA C--------- ---------- -----GATGC 
             GAAAAACCGG TTAATGGCCA C--------- ---------- -----GATAC 
             GAAG---TGA ATG---GCAA GGGCCCGGAC CACAATGACC CCAAGGACGG 
             GAAG---TGG ATG---GCAG ACGGCCGGAC CACAATAGCC CTACAGACGA 
             TCGT---TCG GCA------- ---------- ---------- ------ACGA 
             GAAG---TCA ACG---GCGT GCGCCCTGAA CAC------- -----CACGA 
             GCCGCCCCTA ATG---GCGA GAAGCCTGCC CGC------- -----GATGA 
             GTTGGACCGG ACG---GCAA GAAACCGACT CAT------- -----CACGA 
             TCTG---CAG ATG---GGGA ACGCGATGAT CAT------- -----CATGC 
             ACAG---TAA ATG---GCGA GCGTCCCGAC CAT------- -----CACGC 
             GCTG---TCG ACG---GCAA GCATGTGGAC CAC------- -----GACGA 
             GCTG---CCA ACG---GCAA CCGCGTGGAA CAT------- -----CACAA 
             GCTG---TCA ATG---GGAA GCGTGCGGAC CAC------- -----CATGA 
             GCAG---CTG GCG---AGCA ACGCGCCGAC CAC------- -----AACGC 
             GCGA---TTG ATG---GACA GCCTAACGAT CAC------- -----CATGC 
             GCTA---TTG ATG---GGGA ATTTCACGAT CAC------- -----CATGC 
             CCTG---TTG ACG---GAAA GCGAGTGTCT CCT------- -----GATGA 
             TCCG---TGG ACG---GCTC TCCTGTCTCT CAC------- -----GATGA 
             TCAG---TAG ACG---GGTC GCCCGTCTCT CAC------- -----GATGA 
             GCCA---AAG ACGGCAGCAG CAGCGCGTCC CAC------- -----GACGA 
             TCTG---TGG ATG---GCAG TAAGCCGTCT CAT------- -----GATGA 
             GCCA---TAG ACG---GTAA GAAGGTGTCT CAT------- -----GACGA 
             TCCG---CGG AGG---GAAA GACAGCCTCT CAT------- -----GACGA 
             TCCA---ACG GTG---ATGC GCAGGTTTCA CAC------- -----GATGA 
             CAGATC---- ---------- ---------- ---------- -----GATGA 
             AAGA---TCG ATG---GAGC GGAGGTCTCG CAC------- -----GATGA 
             CCCG---TTG AAG---GCCA GACGGTGTCA CAC------- -----GATAC 
             AGCG---TCG AAG---GCAA GACAGTGTCG CAC------- -----GATGA 
             TCGG---TGG ATG---GATC TCGACCGTCT CAT------- -----CACGA 
             TCGG---TCG ACG---GCTC GCGCCCGTCC CAC------- -----GATGA 
             GGCAGCCCC- ---------- ---------- ---------- -----GAGCC 
             GAGG---CTG ACG---GCAA GAAGCCCTCG CAC------- -----GACGA 
             GAGG---TTG ACG---GTAA GAAACCCTCA CAC------- -----AATGA 

             ---GGTCAGC TCGC----CA AGGTGGGC-- ---------- ---------G 
             A--GAGCGAC AAGT----CG TACAAGTTCG AGG------- ---------G 
             C--------- --------GA ATGCCATTTG GTAT------ ---------A 
             CCAGATCGAC TATC----GG ATGTCATTTC TCAC------ ---------G 
             T--GGCCGTC TGCC----AG ATGTGCTTGA TCAC------ ---------A 
             G--GGGCGCA TGGA----CG ATGAGATCAA ATAC------ ---------G 
             G--GACCAAC TCCC----AG ACGAGCTTCG TTTC------ ---------G 
             T--GGCCGCC TGGC----AG ATGAAATTAA ATTT------ ---------G 
             G--GGTCGTT TCTC----TG ACGAGCTTCG CTTT------ ---------G 
             A--GGCCGAT TTCA----AG ATGAAGTGAA ACGA------ ---------T 
             A--AGCCGAC TCCA----AG ATGAAGTTAA ATGG------ ---------T 
             A--AGCCGAC TCCA----AG ATGAAGTTAA ATGG------ ---------T 
             T--GGAAGAC TGTC----GG ATGAAGTGAA GTGG------ ---------T 
             C--GGTCGAT TGCC----GG ATGAAGTCGA ATGG------ ---------T 
             T--GGTCGAT TGTC----GG ATGGAGTGAA ATGG------ ---------T 
             C--GGTCGAT TGCC----CG ATGAAGTCGA ATGG------ ---------T 
             C--GGCCGAT TGTC----GG ATGAAGTCGA ATGG------ ---------T 
             C--GGCCGAT TGGC----GG ATGAAGTCGA ATGG------ ---------T 
             T--TCCCGAC TTGC----CG ACGAAGTCAA GTTT------ ---------G 
             C--GGACGAC TCCC----GG AGGTCCTCAA GTTT------ ---------G 
             C--CAAAAGC TTCC----GG ATGAAATCAA ACAT------ ---------G 
             T--GGCCGGC TCCC----AG ACGAGATTAA ATTC------ ---------G 
             C--GGAAAGC TCCC----AG ATGAGATCAA ACAT------ ---------G 
             G--GGAAGGT TCCC----GG AAGAAGTACG ATTC------ ---------G 
             C--GGTAGAT TTCC----TG ATGAATTAAA ATTT------ ---------G 
             C--GGTAGAC TCCC----AG ATGAATTGAA GTTT------ ---------G 
             C--GGTAGAC TTCC----AG ACGAGCTTAG ACAT------ ---------G 
             C--GGTAGAC TTCC----AG ATGAGCTTAG ATTT------ ---------G 
             C--GGTAGAC TTCC----AG ACGAGCTTAG ATAT------ ---------G 
             C--AGTAGAC TCCC----AG ATGAGCTTAG ATAT------ ---------G 
             C--GGTAGAC TCCC----AG ATGAGCTTAG ATAT------ ---------G 
             C--GGTCGTT TGGC----GG ATGAAATTAA ATTT------ ---------G 
             G--GGTCGTC TTCC----AG ATGAACTCAA GTTT------ ---------G 
             C--GGCCGAC TTTC----AG ACGAGATCAA ATTC------ ---------G 
             T--GGTCGCC TTCC----TG AGGAAATCAA ATTT------ ---------G 
             A--GGTCGCC TTCC----AG AGGAAATCAA ATTT------ ---------G 
             A--GGCCGTC TTCC----CG AAGAAATCAA ATTC------ ---------G 
             C--AACCGGT ATTC----CG AAGAGATTGA ACAT------ ---------G 
             T--GGCCGAC TATC----TG ATGAAATCCA TTTC------ ---------G 
             T--GGCCGGC TTCC----TG AGGAAATACA ACAT------ ---------G 
             T--GGCCGGC TACC----CG ATGAAATTCA ATTC------ ---------G 
             T--GACCGAC TATC----GG ACGAGATCAA GCAC------ ---------G 
             G--GGTCGTC TACC----TG AAGAAATTCA GTTT------ ---------G 
             G--GGCCGAC TTCC----CG AAGAAATTCA TTTC------ ---------G 
             T--GGTCGGC TAAG----CG ACGAGATTCG GTTT------ ---------G 
             C--GGGCGAC TGCC----AG ACGAAATCCG ATTC------ ---------G 
             C--AAGAGAC TGGA----GG ATGAGATTCG ATTC------ ---------G 
             C--AGCAGAC TGCC----CG AAGAAATTCG GTTT------ ---------G 
             C--AACCGCC TCGA----TG AGGAAATAAA ATTT------ ---------G 
             A--AAACGCC TGCC----TG AGGAAATTCG TTTC------ ---------G 
             G--AAACGAT TGTC----GG AGGAAATCCG ATTT------ ---------G 
             A--ACCCGAC TTGC----AG AAGAAATTCG CTTT------ ---------G 
             A--AGCCGTC TCAG----TG ACGAAATTCG GTTT------ ---------G 
             C--AGCAGAC TATC----GG AGGAGATCCG ATTC------ ---------G 
             A--AGCCGCC TCGC----TG AGGAGATCCG ATTT------ ---------G 
             A--GAGCGGC TCAG----GG AAGAAATTCG CTTC------ ---------G 
             A--ACAAGGC TCCC----GG AGGAGATCCG CTTC------ ---------G 
             C--AAAAGGC TTGC----GG AGGAGATTCG TTTC------ ---------G 
             G--GGGCGGC TTCC----CG AGGAGATCCG CTTC------ ---------G 
             C--AAACGGC TTCC----CG AGGAGATCCG CTAC------ ---------G 
             C--AAGCGGC TTCC----CG AAGAGATCCG CTAC------ ---------G 
             C--GGCCGGC TTCC----CG AGGAGATCCG CTAT------ ---------G 
             T--GACCGGC TTCC----CG ACGAGATCCG CTTC------ ---------G 
             C--AAGCGGC TTCC----CG AGGAGATCCG GTTC------ ---------G 
             C--CAACGGC TTCC----CG AGGAGATCCG CTTC------ ---------G 
             C--CATCGTC TCGG----GG ATGAAATCCG GTTC------ ---------G 
             C--AGTCGTT TGGA----AG ATGAAATCCG ATTT------ ---------G 
             C--AATCGCC TTAG----CG ATGAGATCAG ATTT------ ---------G 
             G--GGTCGTC TCAA----AG ATGAAGTGCG ATTT------ ---------G 
             C--AAACGCC TCTC----TG ACGAGATCCG TTTC------ ---------G 
             C--GGACGAC TGCC----GG AAGAGATTCG ATAC------ ---------G 
             C--GGTCGGC TGCC----GG AGGAGATCCG CTTC------ ---------G 
             C--GGCAGGC TCGC----GG ACGAAGTCCG CTTC------ ---------T 
             T--GAGCGCC TGCC----TG ACGAGCTTCG CAAT------ ---------G 
             C--GACCGCC TTCC----CG AAGAGCTTCG TTTC------ ---------G 

             GCAAGT---- ---------- ---------- -----GGACG ---------- 
             TCAGGGTCTG AC-------- ---CAATGCC CTCGAGGTCA CAC------- 
             CCACTTTA-- ---------- ---CAGAAGT TACATGGAGT ATG------- 
             TCAAGTTTA- ---------- ---GCGGTCC TGTCTGGACT CAC------- 
             TCAAGTTCT- ---------- ---CCGGCAT TACCTGGACG CAT------- 
             TTAAATTCT- ---------- ---CAAGTAT CGTATGGTCC CCC------- 
             TCAAGTTCT- ---------- ---CGGGCAT CGATTGGACG TCC------- 
             TCAAATTCT- ---------- ---CATCCAT TACCTGGTCA CCG------- 
             TCAAGTTCT- ---------- ---CGTCCAT TGTATGGACA AAA------- 
             TCAAGTTCT- ---------- ---CGTCCGT CACATGGACG AAA------- 
             TCAAGTTTT- ---------- ---CATCCGT CACATGGATG AAA------- 
             TCAAGTTTT- ---------- ---CATCCGT CACATGGATG AAA------- 
             TCAAGTTTT- ---------- ---CAACGAT AATCTGGACG AAG------- 
             GCAAGTTTA- ---------- ---CGACTAT AACATGGACG AAG------- 
             GCAAGTTTA- ---------- ---CGACTAT AACGTGGACA AAG------- 
             GCAAGTTTA- ---------- ---CGACTAT AACGTGGACA AAG------- 
             GCAAGTTTA- ---------- ---CGACTAT AACGTGGACA AAG------- 
             GCAAGTTTA- ---------- ---CGACTAT AACGTGGACA AAG------- 
             TCAAATTTT- ---------- ---CCGGCAT AACATGGGCA CCC------- 
             TCAAGTTCT- ---------- ---CCTCTTT GAAATGGACG CCG------- 
             TCAAGTTTT- ---------- ---CTAGTGT CTCATGGACC CCT------- 
             TCAAGTTTT- ---------- ---CCACCCT CTCATGGACC CCG------- 
             TCAAATTCT- ---------- ---CCAGCCT CGAATGGACA CCC------- 
             TCAAATTCT- ---------- ---CGTCTAT CGTCTGGACG CAT------- 
             TCAAATTCT- ---------- ---CGTCAAT CAGTTGGACG AAG------- 
             TCAAATTCT- ---------- ---CTTCAAT CAGTTGGACA AAG------- 
             TCAAATTTT- ---------- ---CATCTAT CAGCTGGACA AAG------- 
             TCAAATTTT- ---------- ---CCTCTAT CAGCTGGACA AAG------- 
             TCAAATTTT- ---------- ---CCTCCAT CAGCTGGACA AAG------- 
             TCAAATTTT- ---------- ---CCTCTAT CAGCTGGACA AAA------- 
             TCAAATTTT- ---------- ---CCTCTAT CAGCTGGACA AAA------- 
             TCAAATTCT- ---------- ---CAAGCGT TGCATGGTCA CCA------- 
             TCAAGTTCT- ---------- ---CCACGAT TACCTGGTCT CCG------- 
             TGAAATTCT- ---------- ---CGTCGAT CTCCTGGACT CCT------- 
             TCAAATTCT- ---------- ---CTTCAAT TATCTGGACC CCC------- 
             TCAAATTTT- ---------- ---CATCCAT AGGATGGACA CCT------- 
             TCAAGTTTT- ---------- ---CTTCAAT AGCCTGGACT CCC------- 
             TCAAATTTT- ---------- ---CATCCGT GACCTGGTCG CGA------- 
             TGAAATTCT- ---------- ---CAGGGAT TACCTGGACC CCC------- 
             TCAAATTTT- ---------- ---CTGGTAT AACGTGGACT CAC------- 
             TTAAGTTTT- ---------- ---CTTCAAT TACATGGTCA AAG------- 
             TCAAGTTTT- ---------- ---CGGCTGT AACGTGGACC AAA------- 
             TTAAATTCT- ---------- ---CCACCAT AACGTGGACA CAT------- 
             TTAAATTCT- ---------- ---CTTCAAT AACCTGGACG CCA------- 
             TCAAGTTTT- ---------- ---CCGGCAT TGTATGGACT CAT------- 
             TCAAGTTCT- ---------- ---CTGGCAT AACGTGGACG CAT------- 
             TCAAATTCT- ---------- ---CTTCTAT TGCTTGGACG CCT------- 
             TCAAGTTCT- ---------- ---CCACCAT CGTCTGGACG CAC------- 
             TCAAATTTT- ---------- ---CCACTGT CGTGTGGTCG CAC------- 
             TCAAATTCT- ---------- ---CCTCTAT TGCATGGTCC CAC------- 
             TCAAATTCT- ---------- ---CTGCTAT CGCTTGGATG CAT------- 
             TCAAATTCT- ---------- ---CCGACAT CGCTTGGACA CAC------- 
             TAAAGTTTT- ---------- ---CCTCGAT TTCCTGGACC CAT------- 
             TGAAGTTCT- ---------- ---CAACTGT TACATGGACC CAG------- 
             TAAAGTTCT- ---------- ---CCTCGAT TGAGTGGACA CAT------- 
             TCAAGTTTT- ---------- ---CTGGCAT CACATGGGAC CAT------- 
             TCAAATTTT- ---------- ---CGTCCAT TACTTGGACT CAT------- 
             TGAAATTCT- ---------- ---CATCCAT CACTTGGACT CAT------- 
             TGAAATTCT- ---------- ---CCTCAAT CTCGTGGACG CAC------- 
             TCAAGTTTT- ---------- ---CCGGCAT CTCGTGGACG CAC------- 
             TCAAGTTCT- ---------- ---CCGGTAT ATCGTGGACG CAC------- 
             TGAAGTTCT- ---------- ---CCGGTAT CTCGTGGACG CAC------- 
             TGAAGTTTT- ---------- ---CTGGTAT CTCTTGGACA CAC------- 
             TGAAGTTCT- ---------- ---CCGGCAT AACGTGGACG CAC------- 
             TCAAGTTTT- ---------- ---CAGGCAT AACGTGGACG CAC------- 
             TCAAGTTCT- ---------- ---CCAGCAT CTCCTGGTCA CAC------- 
             TAAAGTTCT- ---------- ---CCAGCAT CTCATGGTCG CAT------- 
             TCAAGTTCT- ---------- ---CTAGCAT CTCGTGGACG AAA------- 
             TCAAGTTTT- ---------- ---CGAGCAT TTCTTGGACA CAT------- 
             TCAAGTTTT- ---------- ---CCAGTAT CTCCTGGACG CAT------- 
             TGAAGTTCT- ---------- ---CTGGCAT CACGTGGTCG CAC------- 
             TCAAGTTCT- ---------- ---CCGGCAT CACGTGGTCG GCG------- 
             GCAAGTTCT- ---------- ---CCACCGT CACATGGACC CAC------- 
             TGAAGTTCT- ---------- ---CTGGTAT AACCTGGACA CAC------- 
             TAAAGTTCT- ---------- ---CTAGCAT CACCTGGACA CAC------- 

             ---------C TCGAGGGC-- --CCCTGTCT CACCAATCTG CTCGCCGGCA 
             GGCTGGTGTC TCCG------ --GTTCCTCC TTTTGG---- -----TGGCA 
             -------GGG T--ATGGTCG TTGCCCCCTT GACCAATGCT CTAGCTGGAC 
             -------GAT GATAAAG--- --GCTTCTTC TACCAG---- -----CGCTA 
             -------GAC GACAAGG--- --GTTTCTTC TACCAG---- -----CGCTT 
             -------AAC GATGAGG--- --GCTTCTTT TACCAG---- -----AGGTA 
             -------GAC TCGAAGG--- --GTTTCTTC TACTCT---- -----CGTTA 
             -------GAC TCCAAGG--- --GCATCTTT TACCAG---- -----CGCTA 
             -------GAC TCCAAGG--- --GCTTCTTT TATCAG---- -----CGCAT 
             -------GAC TCCAAAG--- --GCTTTCTT TACCAA---- -----CGGTT 
             -------GAC TCCAAGG--- --GCTTTCTT TACCAA---- -----CGGTT 
             -------GAC TCCAAGG--- --GCTTTCTT TACCAA---- -----CGGTT 
             -------GAC TCCAAAG--- --GTTTTCTG TACCAA---- -----CGATA 
             -------GAC TCCAAAG--- --GATTTCTT TACCAG---- -----CGATA 
             -------GAC TCCAAAG--- --GATTTCTT TACCAG---- -----CGGTA 
             -------GAC TCCAAAG--- --GATTTCTT TACCAG---- -----CGGTA 
             -------GAC TCCAAAG--- --GAATTCTT TACCAG---- -----CGGTA 
             -------GAC TCCAAAG--- --GAATTCTT TACCAG---- -----CGGTA 
             -------AAC TCGGAGG--- --GATTTTTC TATCAA---- -----CGCTA 
             -------GAC TCGAAGG--- --GATTTTTC TACCAG---- -----AGAAT 
             -------GAC TCCCAGG--- --GTTTCTTT TATCAG---- -----CGTTT 
             -------GAC TCGAAAG--- --GGTTCTTC TATCAG---- -----CGCTA 
             -------GAT TCCAAAG--- --GCTTCTTC TATCAG---- -----CGATT 
             -------GAC TCGAAAG--- --GGTTCTTC TACCAT---- -----CGGTA 
             -------GAT TCCAAGG--- --GGTTCTTC TATCAG---- -----CGCTA 
             -------GAC TCCAAGG--- --GTTTTTTC TACCAG---- -----CGCTA 
             -------GAC TCTGTAG--- --GATTTTTC TACCAG---- -----CGCTA 
             -------GAC TCGAAAG--- --GATTTTTC TATCAG---- -----CGCTA 
             -------GAC TCCAAAG--- --GATTTTTC TATCAG---- -----CGCTA 
             -------AAC TCCAAAG--- --GATTCTTC TATCAG---- -----CGCTA 
             -------GAC TCCAAAG--- --GATTCTTC TATCAG---- -----CGCTA 
             -------GAT TCCTCTG--- --GTTTCTTC TACCAG---- -----CGCTA 
             -------GAT TCGAAAG--- --GCTTTTTC TATCAG---- -----CGCTA 
             -------GAT TCGAAAG--- --GCTTTTTC TACCAG---- -----AGATA 
             -------GAT TCGAAAG--- --GATTCTTT TACCAG---- -----CGCTA 
             -------GAT TCCAAGG--- --GCTTTTTT TATCAG---- -----CGTTA 
             -------GAC TCCAGTG--- --GCTTTTTC TACCAG---- -----CGATA 
             -------GAC TCCAAGG--- --GATTTTTC TACCAGGCTG GTACAAGGTA 
             -------GAT TCGAAAG--- --GATTTTTC TATCAG---- -----CGTTA 
             -------GAT TCCAAAG--- --GTTTCTTC TATCAG---- -----CGTTA 
             -------GAT TCCAAAG--- --GCTTCTTC TATCAG---- -----CGATA 
             -------GAC TCCAAAG--- --GCTTTTTC TATCAG---- -----CGGTA 
             -------GAT TCCAAAG--- --GTTTCTTC TATCAG---- -----CGTTA 
             -------GAT TCCAAGG--- --GGTTTTTC TATCAG---- -----CGCTA 
             -------GAC TCCAAGG--- --GCTTTTTC TACCAA---- -----CGCTA 
             -------GAC TCGAAGG--- --GCTTTTTC TACCAA---- -----CGATA 
             -------GAC AACAGCG--- --GATTCCTG TACCAA---- -----CGCTT 
             -------GAC TCGAAGG--- --GCTTCTTT TACCAA---- -----CGATA 
             -------GAT TCAAAAG--- --GATTTTTT TATCAG---- -----AGATA 
             -------GAC TCGAAAG--- --GCTTTTTC TATCAG---- -----CGATA 
             -------GAC TCGAAGG--- --GATTTTTC TACCAG---- -----CGCTT 
             -------GAT TCGAAAG--- --GATTCTTT TATCAG---- -----CGTTA 
             -------GAC TCCAAGG--- --GGTTCCTT TACCAG---- -----CGATT 
             -------GAC TCGAAGG--- --GCTTCTTT TACCAG---- -----CGTTT 
             -------GAC TCCAAGG--- --GATTCTTT TACCAG---- -----CGCTT 
             -------GAT TCCAACG--- --GATTCTTC TATCAG---- -----CGTTT 
             -------GAT TCCAAAG--- --GTTTTTTC TACCAA---- -----CGATT 
             -------GAT TCTAAAG--- --GTTTTTTT TACCAG---- -----CGATT 
             -------GAT TCGCAGG--- --GATTCTTC TACCAG---- -----CGTTA 
             -------GAC TCGAAGG--- --GATTCTTC TACCAG---- -----CGTTT 
             -------GAC TCGAAAG--- --GATTCTTC TACCAG---- -----CGATT 
             -------GAC TCGGAGG--- --GGTTCTTC TACCAG---- -----AGGTT 
             -------GAC TCGAAGG--- --GATTCTTC TACCAG---- -----CGGTT 
             -------GAC TCGAAGG--- --GGTTCTTC TACCAG---- -----CGGTT 
             -------GAC TCGAAGG--- --GCTTCTTC TACCAG---- -----CGCTT 
             -------GAC TCCAGGG--- --GATTCTTC TACCAG---- -----CGCTA 
             -------GAC TCGAAGG--- --GTTTCTTC TACCAG---- -----CGCTA 
             -------GAT TCCAAAG--- --GTTTCTTC TATCAA---- -----CGCTA 
             -------GAT TCGAAAG--- --GATTCTTC TACCAG---- -----AGGTT 
             -------GAC TCCAAAG--- --GGTTCTTT TACCAG---- -----AGATT 
             -------GAT TCGAAAG--- --GCTTCTTC TATCAG---- -----CGCTA 
             -------GAC TCTAAGG--- --GTTTCTTC TATCAG---- -----CGACT 
             -------GAC GACAAGG--- --GCTTCTTC TACCAG---- -----CGCTT 
             -------GAC TCGAAGG--- --GCTTTTTC TATCAG---- -----CGCTA 
             -------GAC TCGAAGG--- --GCTTTTTC TACCAG---- -----CGCTA 

             CCTCCTTGGT -------CTC CCCCGTGCCC CCCTTCGGCG GCACTGGCGA 
             GCGGCGATTT ---------- ---------- ---------- ---------- 
             ACTCCTTTTC -CTTGGAATC TCCAGTTCCT CCATTCGCTG GAAAAGGCGA 
             CC--CCGAGC ---------- -----CCCCT GCGCACGTAA AGGACTC--- 
             CC--CTGCGA ---------- --------CC GAGCAGGAAG ACAA------ 
             CC--CAGCCA ---GGGCCTC TCAT---TCT GAGGCTGTGG ACGCCGC--- 
             TC--CCGACC ---GCACCTT CCACGGTGAG GCCACCGACG ACGTTGC--- 
             CC--CCGACA ---------A TACCGCTGTT ACCTCCGGAG AGAGCAG--- 
             GC--CTGCGC ---GTTCGTC TCATGGAGAG GCGGGAGAAG ACAAAGC--- 
             CC--CTGCTC ---GAGACCC TAACG----- ---------- ---------- 
             CC--CTCCCC ---GAGATCC TCTTG----- ---------- ---------- 
             CC--CTCCCC ---GAGATCC TCTTG----- ---------- ---------- 
             TC--CTGCTC ---GTGAACG TCATGAG--- ---------- ---------- 
             CC--CAGCCC ---GGGAATC TCTTC----- ---------- ---------- 
             CC--CTGCTC ---GGGAATC TCTTG----- ---------- ---------- 
             TC--CTGCTC ---GGGATTC ---TATTCTG GCCAAAGGTG A--------- 
             CC--CTGCTC ---GGGAATC TCTTC----- ---------- ---------- 
             CC--CTGCTC ---GGGAATC TCTTC----- ---------- ---------- 
             CC--CCCATA ---------T CGACGGCGCG ACGCTCGAGG AAGG------ 
             GC--CAGACC ---------- --GCAGCAAA GGCGAGAAGG TCAACGGATC 
             CC--CTGCGG ---CCCAGGA TCAACCATCA ACCAA----- ---------- 
             CC--CTAACC ------AGCA GAATGGTCTT ACCAA----- ---------- 
             CC--CTGAGG ---CCAAATC A---GGTCTG GCCAA----- ---------- 
             TC--CCGATC ---GTCAATC TCACGGACTC GCCACTGACG ACACGGC--- 
             TC--CTGAAC ---AAGGGTC GCATTCACAC GAGGC----- ---------- 
             TC--CTGAGC ---GGGAAAG TGGGGG---- ---------- ---------- 
             TC--CCAGTA ---------- --CAGGCCCT CCAAATGAAC GGAA------ 
             TC--CTAGTA CAGGCCCTCC AAATGGACGG AA-------- ---------- 
             TC--CCGGTA ---------- --CAGGCACT GTGAATGGAC AGAA------ 
             TC--CCAGTA CAGGTCCTTC GAATGGACTG AA-------- ---------- 
             TC--CCAGTA ----CAGGTC CTTCGAATGG ACGGAA---- ---------- 
             TC--CAGACA ---------- --ACACTACG GCTAAGGCAA ACGGCAC--- 
             TC--CGGATA ------ACTC GAATGACACC CGCGA----- ---------- 
             TC--CTGACA ---------- --ATTCTATC ACCCACCAAG AAAACGG--- 
             CC--CGGACA ---------- --------CC TCCGACGCCG GCAAAACAAA 
             CC--CAGATA ---------C CTCCACCGTC ACCCAAGAGA ACGGGCC--- 
             CC--CCGATA ------CCTC CACTGCATCA CGAGAAAATG GACACGC--- 
             TC-------- ------CGTC CCGATCTGCT GCATCTAGCG ATAAGGC--- 
             TC--CAGATC ---------A AAATGACACC CCAAACACAG ACCGTGT--- 
             TC--CAGATC ---------G TTCTGGTTTG AAGGAAGATA ACCCTTC--- 
             CC--CTAACC GTGGAGAAAT TAAGGA---- ---------- ---------- 
             TC--CCGCTC ---------- --ATGAAAAT GCAAAGGA-- ---------- 
             TC--CCAACC ---------- --GTGCTGGT CTTACTGAAG AAAATGC--- 
             CC--CAGACC -----GAGCC ----GGCCTC ACCACAGAGA ATGCCAC--- 
             CC--CTGAAC ---GCCAGAC TAACGGTTCT TCAGCGGAAG AACAGAT--- 
             CC--CTACCC ---GGGAGTC CCATGGGGAA TCTACAGAGG ACAAAGC--- 
             CC--CGGATC ---GTAAGTC TCATGGTGAT GCCGAGGAGG ACAAGGC--- 
             TC--CCGACC ---GCGAGTC GCATGGCTTG GCCACCGAGG ACAAAGC--- 
             TC--CTGATC ---GAGACCT GCATGGCCTC GCCACAGA-- ---CGAC--- 
             CC--CCGACC ---ACAGC-- GAAAAGCAAC GCGAAGGGGA TGCAGGC--- 
             TC--CCGACC ---GTGAGTC TCATGGTCTC ACTCCAGAGG ATAAAGC--- 
             CC--CAGGCA ---GAGATTC GCATGGTCTT GCGACAGAAG ATAAGGC--- 
             CC--CAAGCC ---GCGAATC CCATGGACTT GCCACGGAAG ACAAGGC--- 
             CC--CAAGCC ---GTGACTC TCATGGTCTT GCGACAGATG ACAAGGC--- 
             CC--CAGACC ---GTGAATC CCATGGGCTC GCAACAGAGG ACAAGGC--- 
             CC--CAGGAA ---GAGAGTC CCATGGCCTT GCGTCAGAAG ATAAGGC--- 
             CC--CAAGCA ---GGGAGTC TCATGGTCTT GCAACGGAGG ACAAAGC--- 
             TC--CAAGCA ---GAGAATC TCATGGTCTT GCAACGGAGG ACAAAGC--- 
             TC--CTGGCC ---GGGAGTC CCATGGCCCA GCCTATGAAG ACAAGGC--- 
             TC--CTGAGC ---GTGAGTC GCATGGGTCG GCCTCCGATG ACCTCGC--- 
             CC--CGTCTC ---GCGACTC GCATGGGTCG GCCTCCGACG ATCTCGC--- 
             CC--CTTCTC ---GAGAGTC CCATGGCTCG GCAGCAGACG ATATGGC--- 
             CC--CATCTC ---GGGAGAC CCATGGTTCG GCAGCCGACG ATCTGGC--- 
             CC--CATCTC ---GGGAGTC TCATGGCTCG GCGGCAGACG ATTTGGC--- 
             CC--CAACAC ---GCGAGTC CCATGGGTCG GCAGCAGATG ACCTGGC--- 
             TC--CTGAGC ---GCAGGTC TCACGGTTCT GCAGAGGACG ACAAGGC--- 
             TC--CGGAAC ---GTAAATC CCATGGGACG GCAAATGATG ACCTTGC--- 
             CC--CTGAGC ---GCAAGTC TCATGGTGCA GCCAGCGAGG ACCTTGC--- 
             CC--CCGACC ---GTCAGTC CCATGGCTCC GCCGATGAGG ACAAGGC--- 
             CC--CTGACC ---GAGCGTC GCACGGAGAT GCGGCTGAAG ACAAAGC--- 
             CC--CTGCCA ---AAGAGTC CCACGGGTCA GTAGAGGAGG ACCGCGC--- 
             GC--CATCAC ---GGGAGTC ACATGGATCA GCAGATACAG ACCTGGC--- 
             CC--CGACCC ---GCCCCGA GCATGGCGAG GCCGGCGAGG ACAAGGC--- 
             TC--CTGACC AGAGCAAGCT TGCGGCCTCG TCGGAGGA-- ---------- 
             CC--CCGACA -ACAGCGGTC TCGCGGCCTC GTCGGAGGA- ---------- 

             CTTTGACATT GCCAGCGACG CCATTTGCTT CGTCGCCAAG GATCCGGAGC 
             ---TGATATC GGAAAGCACG GCATCGTCTT TGTCGCGCGC GACCCCAATA 
             TTTCGATATC AGCAAGAACG GCATTGTGTT CGTCGCCAAA GACCCCGAGC 
             ---TGGCACG GAGACCGACG C--------- ---CAACAAA GATGCCGAGC 
             ---GGGAACA GAGACGGATG C--------- ---GAACCAG GATGCGCAGC 
             ---TGGGACC GAGATCGAAG A--------- ---AGACAAA TTTGCCAAAC 
             ---CGGTACG GAGACCGAAG A--------- ---AGACAAG TGGTCGAAGC 
             ---CGGCATT GCAACAAAAG G--------- ---CGATAGA GACGCCATGG 
             ---TGGAACA GAGACAGACA A--------- ---AGATGAA AATGCTATGC 
             --------CT GAGAGAACTG C--------- ---TGACCGA GATGCTATGA 
             --------CC GAGAGAGTCG C--------- ---TGATGGG AGTGCGATGA 
             --------CC GAGAGAGTCG C--------- ---TGATGGG AGTGCGATGA 
             ---------- GGGACACGCA G--------- ---CGATAGA AATGCTATGA 
             --------TA GCGAAAAGCG A--------- ---CGCTAAA AATGCTATGC 
             --------TG GCGAAAGATC G--------- ---TGATAAA GATGCTATGG 
             ---------- ---------- ---------- ---TGCTAAA GACGCTATGC 
             --------TG GCGAAAAGTG A--------- ---TGCTAAA GATGCTATGC 
             --------TG GCGAAAAGTG A--------- ---TGCTAAA GATGCTATGC 
             ---AGGAATT GCTACGCGGC G--------- ---CGATCTG CACGCAATGG 
             ---TGGTATC GAGACTGGAG G--------- ---AGACAGA GATGCTATGC 
             ---TGGTATC AATACGGGTG C--------- ---GGATGAG AATGCTATGG 
             ---TGGGCTT AAAGTTTCGA C--------- ---GGATGAG AATGCCATGA 
             ---TGGTATC AAGACTTCGA C--------- ---GGACGAA GATGCTATGA 
             ---GGGGACT GAGACAGAGG G--------- ---TGACGTG AACGCCATGC 
             ---TGGCATC AAGACCCAAG G--------- ---AGACCGA AATGCCATGA 
             ---TCATTTA CAAACTGGGG G--------- ---TGATCGA AATGCGATGA 
             ---TGGCATC CAAACTCGAG G--------- ---CGATTGT GATGCCATGA 
             ---TGGCATC CAAACTCAAG G--------- ---TGACCGT GATGCTATGA 
             ---TGGCATC CAAACTCAAG G--------- ---CGATCGT GATGCTATGA 
             ---TGGCATC CAAACTCGAG G--------- ---TGACCGT GATGCTATGA 
             ---TGGCATC CAAACTCGAG G--------- ---TGACCGT GATGCTATGA 
             ------AATC GCTACGGATG G--------- ---TGATGTC AATGCTATGG 
             ---CACAATT GCGACCGCAG A--------- ---AGACATT GACGCCATGA 
             ---AACCATC GCTACCGGAG G--------- ---AGACCTG GATGCTGCAG 
             TGGGACCATC GCTACCGACG G--------- ---TGACCTC GATGCTATGA 
             ------TATC GCGACAGAAG G--------- ---TGACCTG GATGCCATGG 
             ---GCCCATT GCCACCGACG G--------- ---TGATCTG GACGCCATGA 
             ---GGGAATC ACAACCCAAG G--------- ---TGATAAA GATGCAATGT 
             ---CACTATC AAAACACAAG G--------- ---TGATGTG AACGCCATGC 
             ------CATT GAAACGCAAG G--------- ---AGATGTG AACGCCATGG 
             ---AGGAATT GCAACACAAG G--------- ---CGATGTT GACGCCATGG 
             ---AGGTATT GAAACCGGGG G--------- ---CGACGTT GATGCGATGA 
             ---TGCAATT GAGACACAAG G--------- ---CGATGTC GATGCCATGG 
             ------AATA GAAACTCAAG G--------- ---CGACGTG GATGCCATGG 
             ---CGGCATC GAGACTGAAG A--------- ---TGATAAG AACGCTATGG 
             ---CGGCACC GACACTCAAG A--------- ---CGACAAG AATGCTATGC 
             ---AGGTACG GAGACCGAGG G--------- ---CGACAGA GACGCCATGC 
             ---GGGCACT GAAACGGACG G--------- ---GGATATC AACGCCATGG 
             ---AAGG-TT GGAATCCAAG G--------- ---CGATTTC AACGCTATGC 
             ---GCGC-TC GAAACGCAGG G--------- ---CGACCGT GATGCGATGC 
             ---AGGGATC GAGACCATCG A--------- ---TGATAAG AATGCAATGG 
             ---TGGAACA GAAACCACTG A--------- ---CGATAGG AACGCCATGC 
             ---AGGCACT GAAACAACCG G--------- ---AGATAAA GATGCGATGC 
             ---AGGGACC GAAACGACGG A--------- ---CGATAAG GATGCCATGC 
             ---AGGGACC GAAACGACCG A--------- ---TGATAAA GATGCCATGC 
             ---TGGCACA GAAACTACCG A--------- ---CGACAAG GATGCTATGC 
             ---TGGGACG GAGACCACCG A--------- ---CGATAAG GATGCTATGC 
             ---TGGCACA GAGACCACAG A--------- ---TGATAAG GATGCCATGC 
             ---A------ GAGACTGATA G--------- ---CGACAAG AATGCCATGC 
             ---AGGAACA GAGACGCAGA G--------- ---CGACAAG AATGCGATGC 
             ---GGGCACG GAGACGCAGA G--------- ---CGACAAG AATGCCATGC 
             ---AGGCACG GAGACACAGA G--------- ---CGACGAG AACGCGATGC 
             ---AGGTACC GAAACGCAAA G--------- ---CGACAAG AACGCAATGC 
             ---AGGCACC GAAACGCAAA G--------- ---TGACAAG AACGCGATGC 
             ---AGGCACG GAGACCCAAA G--------- ---CGACAAG AATGCGATGC 
             ---CGGTACG GAGACAGAAA G--------- ---CGACAAA TATGCCATGC 
             ---TGGGACT GAAACAGATA G--------- ---CGACAAG AATGCTATGC 
             ---TGGGACC GAGACTGATA G--------- ---TGACACA AACGCTATGT 
             ---GGGTACA GAAACCCAAA G--------- ---CGACAAG GATGCACTGC 
             ---CGGTACG GAGACTCAGA G--------- ---CGACAAA GACGCGATGT 
             ---GGGAACA GAGACCGAAA C--------- ---TGACAAG AACGCCGCAC 
             ---AGGAACC GAGACAGACT C--------- ---CGATCGA AATGCCATGC 
             ---CGGGACG GAGACGACGA T--------- ---GGATACG AATGCGCAGC 
             ---TGCTATC ACGACCGGCG C--------- ---GGATAAG GACGCGAAGA 
             ---CGCCATC GCGACCCAGG C--------- ---CGACAAG GACGCGATGA 

             TGGATCCCGC CACCCACACC AAGACGGACC TCTACTATGT CCCCAT---- 
             TCTCCCCGGC CATTTACACA AAAACAGACC TCTACTTCCT GCCTTTGAAG 
             TAAACCAAGC GACCACCACC AAAAGCAACC TATACTACAT TCCGCT---- 
             T--------C TTCTATCACG TTCTAGGC-- ------ACTA GTGCCA---- 
             T--------G TACTACCACC GCCTCGGC-- ------ACGC CGCAGT---- 
             T--------C TATTATCACA AACTCGGC-- ------ACCT CGCAAG---- 
             T--------G TACTACCATC GGGTCGGA-- ------ACAC CGCAGT---- 
             T--------C TATTACCATC GCATCGGA-- ------ACAC CCCAAT---- 
             T--------C ATGTACCACA GTGTTGGT-- ------ACCG CACAAT---- 
             T--------T TGTTACCATC GAATTGGA-- ------ACGC CCCAAT---- 
             T--------A TGTTACCACC GAGTCGGA-- ------ACAC CCCAAT---- 
             T--------A TGTTACCACC GAGTCGGA-- ------ACAC CCCAAT---- 
             T--------G TGTTACCACA AGGTTGGA-- ------ACGA CTCAAG---- 
             T--------A TGCTATCATA GGGTTGGA-- ------ACAA GTCAAT---- 
             T--------A TGCTATCATA GGGTTGGA-- ------ACGA CTCAAT---- 
             T--------A TGCTATCATA GAGTCGGA-- ------ACGA CTCAAT---- 
             T--------G TGCTATCATA GGGTTGGA-- ------ACGA CTCAAT---- 
             T--------G TGCTATCATA GGGTTGGA-- ------ACGA CTCAAT---- 
             T--------G TACTACCACC GGGTTGGC-- ------ACGC CACAAT---- 
             T--------C TACTACCACC GCGTCAAT-- ------ACAC CCCAAT---- 
             T--------C TACTATCATA AAATTGGC-- ------ACGG ATCAGT---- 
             T--------T TACTACCATC GCATAGGG-- ------ACGG ATCAAT---- 
             T--------C TACTATCATC GCATTGGA-- ------ACGG ATCAAT---- 
             T--------A TGTTATCACA GAATTGAC-- ------ACCC CACAAT---- 
             T--------A TACTATCATC GCATTGGC-- ------ACGC TACAAT---- 
             T--------T TATTACCATC GAGTTGGG-- ------ACGC CACAAA---- 
             T--------T TATTACCACC GGATAGGG-- ------ACAT CACAGT---- 
             T--------T TACTATCACC GGATAGGG-- ------ACAT CACAAT---- 
             T--------T TACTATCACC GGATAGGG-- ------ACAT CACAAT---- 
             T--------T TACTATCACC GGGTAGGG-- ------ACAT CACAAT---- 
             T--------T TACTATCACC GGGTAGGG-- ------ACAT CACAAT---- 
             T--------G TACTACCATA AGCTAGGC-- ------TCTA CACAGG---- 
             T--------A TATTATCACC GAATCGGA-- ------ACGC TTCAAT---- 
             T--------T TACTATCACA GACTGGGG-- ------ACAG CTCAAT---- 
             T--------C TACTATCATC GCATAGGA-- ------ACCC CCCAAT---- 
             T--------A TATTATCATC GCCTTGGA-- ------ACGC CGCAGT---- 
             T--------T TATTATCATC GGCTAGGA-- ------ACTC CTCAAT---- 
             T--------G TACTACCATG TTATTGGG-- ------ACGC CACAAT---- 
             T--------G TACTACCACC AGATTGGA-- ------ACAC CTCAAT---- 
             T--------T TATTATCACC GTATTGGA-- ------ACCC CACAAA---- 
             T--------T TATTATCACC GAGTTGGT-- ------ACAC CACAGT---- 
             T--------C TACTACCACG TCATTGGA-- ------ACAT CCCAGT---- 
             T--------T TATTACCATC GCGTTGGA-- ------ACGC CTCAAT---- 
             T--------T TATTACCATC GCATTGGC-- ------ACAC CGCAAT---- 
             T--------C TTTTACCACC GTATTGGC-- ------ACAC CTCAGT---- 
             T--------C TACTACCACC GTATCGGG-- ------ACGC CACAAT---- 
             T--------C TACTACCACA AAATTGGC-- ------ACGA AACAAG---- 
             T--------T TATTACCACA GGCTCGGT-- ------ACCC AGCAAT---- 
             T--------C TATTATCACC GCGTTGGC-- ------ACGC CTCAGT---- 
             T--------C TATTATCACC GCATCGGA-- ------ACTC CACAAT---- 
             T--------C TACTACCATA AAGTCGGG-- ------ACCC CACAAT---- 
             T--------C TACTACCATC ATATCGGG-- ------ACAC AGCAGT---- 
             T--------T TACTACCATA GAGTCGGC-- ------ACCC CGCAGT---- 
             T--------C TTCTACCATA AAGTCGGA-- ------TCTC CACAAT---- 
             T--------C TACTACCACA AAGTCGGA-- ------ACTT CTCAAT---- 
             T--------C TATTATCACA AGATTGGC-- ------ACGC AGCAAT---- 
             T--------T TATTACCACA AGATCGGA-- ------ACAT CACAAT---- 
             T--------C TACTACCACA GAATCGGA-- ------ACTC CACAAT---- 
             T--------G TACTATCACA GATTGGGC-- ------ACGC AGCAGT---- 
             T--------C TACTACCACC GCTTAGGC-- ------ACGC AACAAT---- 
             T--------C TACTACCACC GCTTAGGC-- ------ACTC AGCAGT---- 
             T--------C TTCTATCATA GGCTCGGC-- ------ACGC AGCAAT---- 
             T--------C TTCTATCACA AGGTCGGC-- ------ACGC AGCAAT---- 
             T--------C TTCTATCATA GACTTGGC-- ------ACGC AGCAAT---- 
             T--------G TACTATCACA AGCTCGGC-- ------ACAC AACAGT---- 
             T--------T TATTACCATC GAGTAGGC-- ------ACTT CGCAAT---- 
             T--------A TACTACCACC GAGTTGGG-- ------ACAC CGCAAA---- 
             T--------G TACTACCACC GAGTGGGA-- ------ACAC CGCAGT---- 
             T--------A TACTACCACC GTGTTGGA-- ------ACTC CGCAAT---- 
             T--------G TACTATCATC GTGTTGGT-- ------ACTC CCCAAT---- 
             T--------G TACTACCATC GCTTGGGC-- ------ACAG ACCAGG---- 
             T--------A TACTACCATC GTATTGGC-- ------ACCG ACCAAT---- 
             T--------G TACTACCATC GCATTGGC-- ------ACCA AGCAGT---- 
             T--------C TACTACCACC GTGTTGGG-- ------ACGA ATCAAT---- 
             T--------C TACTACCACC GCATTGGC-- ------ACGC AGCAAA---- 

             -------CAA GTCCTTTGCC ---CGCGTGC CCGCCGGCCC CCCGCAGATG 
             ACCTTTGCCG AGGACAAGCC GGGATTGCCT ---------- -------CAA 
             -------CAG AAGCT----- --------TC ---------- -------ACA 
             -------AGG ACGAC--GTC AAGATTGTTT ---------- -------CGA 
             -------CGG AGGAC--ATT ---CTGGTGG ---------- -------TCG 
             -------ATG ACGAC--ATT ---CTAGTCA ---------- -------TGA 
             -------CGG AGGAC--GTG ---CTTGTTT ---------- -------TGG 
             -------CCG AAGAC--ATT ---CTCATCC ---------- -------ACA 
             -------CCG AGGAT--ATC ---CTCGTCC ---------- -------TGA 
             -------CCG ATGAT--ATT ---ATCGTGT ---------- -------ACC 
             -------CAG AGGAT--ATT ---ATCGTGT ---------- -------ATC 
             -------CAG AGGAT--ATT ---ATCGTGT ---------- -------ATC 
             -------AGG AGGAT--ATT ---ATCGTGT ---------- -------ATC 
             -------CGG AGGAT--GTC ---ATCGTCC ---------- -------ATC 
             -------TGG AAGAT--ATC ---ATTGTCC ---------- -------AAC 
             -------CGG AAGAT--ATC ---ATTGTCT ---------- -------ATC 
             -------CGG AAGAT--ATA ---ATTGTCC ---------- -------ATC 
             -------CGG AAGAT--ATC ---ATTGTCC ---------- -------ATC 
             -------CCG AAGAT--ATT ---CTCATTC ---------- -------ATC 
             -------CGG AAGAT--GTC ---TTGGTCT ---------- -------ACC 
             -------CCG ATGAT--ATT ---CTTGTCC ---------- -------ACA 
             -------CGG AGGAT--ATT ---CTAATTC ---------- -------ACC 
             -------CGG AAGAC--ATT ---CTCGTTC ---------- -------ACA 
             -------CGG AGGAC--ATT ---CTTGTTC ---------- -------ACA 
             -------CTG ATGAC--ATC ---CTCGTGC ---------- -------ACA 
             -------CGG ATGAT--ATC ---CTAGTCC ---------- -------ACG 
             -------CCG ATGAT--ATT ---CTTGTCC ---------- -------ACG 
             ---------- ---------- ----TTGTGC ---------- -------ACG 
             -------CCG ATGAT--ATT ---CTTGTGC ---------- -------ATG 
             -------CCG ACGAT--ATT ---CTTGTGC ---------- -------ATG 
             -------CCG ACGAT--ATT ---CTTGTGC ---------- -------ATG 
             -------CGG ACGAC--ATC ---TTGATTT ---------- -------TCC 
             -------CCG ATGAC--ATT ---TTGGTTT ---------- -------ACC 
             -------CAG AAGAT--ACT ---CTAGTCT ---------- -------ATC 
             -------CGG AGGAT--GTC ---TTAATCT ---------- -------ACC 
             -------CGG AAGAT--ACT ---CTGATCT ---------- -------ACC 
             -------CGG AGGAC--GTG ---CTGGTCT ---------- -------ATC 
             -------CTG AAGAT--ATT ---CTGATAC ---------- -------ACA 
             -------CAG AAGAC--ATT ---TTGATTT ---------- -------ATC 
             -------CGG ATGAT--ATT ---CTCGTTC ---------- -------ACA 
             -------CGG AAGAC--CTT ---CTAATAA ---------- -------TGA 
             -------CGG AGGAC--ATC ---CTCGTTC ---------- -------ACA 
             -------CCG AGGAC--ATC ---CTCGTCT ---------- -------TCG 
             -------CAG AGGAT--ATT ---CTCATTC ---------- -------ACG 
             -------CGG AAGAC--ATA ---TTAGTTA ---------- -------TGA 
             -------CAG AGGAT--ATT ---GTTATTC ---------- -------TGA 
             -------CCG ATGAC--ACT ---CTCGTCA ---------- -------TGA 
             -------CCG ACGAC--GTC ---CTGGTGA ---------- -------TGA 
             -------CGG AAGAC--ATT ---CTGATCA ---------- -------TCA 
             -------CGG AGGAC--GTC ---CTGATAA ---------- -------TCA 
             -------CCG AGGAC--ATC ---CTAATCA ---------- -------TGA 
             -------CGG AGGAT--ATT ---CTGGTCA ---------- -------TTA 
             -------CCC AGGAT--GTT ---CTGGTAA ---------- -------TGA 
             -------CGG AGGAT--ATC ---TTGGTTA ---------- -------TGA 
             -------CGG AGGAT--TTG ---TTGGTTA ---------- -------TGA 
             -------CCG AGGAT--ATC ---CTGGTCA ---------- -------TGA 
             -------CGC AAGAT--ATC ---CTGGTCA ---------- -------TGA 
             -------CGC AAGAC--ACC ---CTAGTCA ---------- -------TGA 
             -------CTG AGGAT--GTA ---TTGGTCT ---------- -------ACA 
             -------CGG AGGAT--ATT ---TTGGTGT ---------- -------ACA 
             -------CGG ACGAT--GTT ---TTGGTGT ---------- -------ACA 
             -------CCG AGGAC--ATC ---CTCGTAT ---------- -------ACA 
             -------CCG AGGAC--GTT ---CTCGTTT ---------- -------ACA 
             -------CCG AGGAC--GTC ---CTCGTGT ---------- -------ACA 
             -------CCG ATGAC--GTC ---CTCGTGT ---------- -------ACA 
             -------CTG AGGAC--ATC ---CTCGTGT ---------- -------ATA 
             -------CGG AGGAT--ATC ---CTAGTGT ---------- -------ACA 
             -------CGG AGGAC--ATT ---TTGGTCT ---------- -------ACA 
             -------CGG AGGAT--GTC ---TTGGTAC ---------- -------ACA 
             -------CTG AGGAT--GTA ---CTCGTGT ---------- -------ACA 
             -------CCG AAGAC--ATC ---CTTATAC ---------- -------ATA 
             -------CCG AGGAT--ATC ---CTTGTCC ---------- -------ACA 
             -------CGG AGGAC--ATC ---CTCGTGC ---------- -------ACG 
             -------CCG AGGAC--ATT ---CTCGTCC ---------- -------ATG 
             -------CCG AGGAC--GTC ---CTCGTCC ---------- -------ATT 

             GTCAAGACGG ---------- ---------- ---------- GCAGGCTCCG 
             ATCGTCAAGA CTA------- ---------- ---------- GCAAGCTCCG 
             G---AGACCA GACCTCCCTC ACCGCAATTG GTCAAAACTG GCAATCTGAA 
             A---GGATGT CGA------- ---------- ---------- TATCCCCACA 
             ACTCGGATCC CGT------- ---------- ---------- CACGCGCTCC 
             A---AGACGA CGA------- ---------- ---------- ACACCCCAAT 
             A---AGACCT CAC------- ---------- ---------- CAACCCCCAC 
             A---GGATGC TCT------- ---------- ---------- TAACCCAGAG 
             A---AGATGC GGA------- ---------- ---------- GCATCCTCAC 
             A---AGACAA AGA------- ---------- ---------- GCACCCAGAG 
             A---AGACAT AAG------- ---------- ---------- TCACCCGGAG 
             A---AGACAT AAG------- ---------- ---------- TCACCCGGAG 
             A---AGATAA TGA------- ---------- ---------- ACACCCGGAA 
             A---AGACAA GGA------- ---------- ---------- GAACCCGTAC 
             A---AGACAA GGA------- ---------- ---------- GAACCCAGAC 
             A---AGACAA AGA------- ---------- ---------- GAACCCATAC 
             A---AGACAA GGA------- ---------- ---------- GAATCCATAC 
             A---AGACAA GGA------- ---------- ---------- GAATCCATAC 
             G---TGATCC AGC------- ---------- ---------- TAACCCGGAA 
             A---TAATAA GGA------- ---------- ---------- TGAACCGGAG 
             A---GGACAA GGA------- ---------- ---------- TCACCCGACG 
             G---AGATGA AGA------- ---------- ---------- TCATCCGACG 
             A---GGACAG GGA------- ---------- ---------- CCATCCAACG 
             A---AGATGA CGC------- ---------- ---------- AAATCCTGAA 
             G---AGATCC GGC------- ---------- ---------- GAACCCAGAG 
             A---GGATAA GGA------- ---------- ---------- AAATCCCGAA 
             A---AGACCG GGA------- ---------- ---------- ACATCCTGAT 
             A---AGACCG GGA------- ---------- ---------- ACATCCTGAC 
             A---AGACCA GGA------- ---------- ---------- ACATCCTGAT 
             A---AGACCG GGA------- ---------- ---------- ACATCCTGAT 
             A---AGACCG GGA------- ---------- ---------- ACATCCTGAT 
             A---GGACAA AGA------- ---------- ---------- ACACCCCGAA 
             G---GAACAA AGA------- ---------- ---------- GAATCCCGAT 
             A---GGACAA AAC------- ---------- ---------- GAACAGGGAA 
             A---AGACAA GCT------- ---------- ---------- GAATCGCGAT 
             A---AGACAA AGA------- ---------- ---------- ACATAGGGAC 
             A---AGACAA AGA------- ---------- ---------- GCATCGTGAA 
             G---CGACCC AAG------- ---------- ---------- TAACCCAGAA 
             G---AGATCA AGA------- ---------- ---------- GCATCCAGAA 
             A---GGACCC CAA------- ---------- ---------- GCATCCTGAA 
             G---TGATAA GGA------- ---------- ---------- GAATCCAACC 
             G---CGACAA ATC------- ---------- ---------- CAACCCAGAG 
             A---GGATAA GCA------- ---------- ---------- AAATCGCGAG 
             A---AGACAA GAA------- ---------- ---------- GAACCCGACT 
             A---AAGTGA CGA------- ---------- ---------- AAACCCGGAG 
             A---AAGTGA AGA------- ---------- ---------- GAACCCGTCA 
             A---GGATCC CGA------- ---------- ---------- ACATCCCCAC 
             A---GGATCC CGA------- ---------- ---------- GAACCCGGAG 
             A---GGACAG CGA------- ---------- ---------- AAATTCAGAA 
             A---GGACGG GGA------- ---------- ---------- GAATCCTGAC 
             A---AGATGC CGA------- ---------- ---------- ACACCCGGAG 
             A---GGACGC AGA------- ---------- ---------- ACATCCGGAA 
             A---AGATGC CGA------- ---------- ---------- GCACCGGGAG 
             A---AAACGC CGA------- ---------- ---------- ACACCCGGAG 
             G---AGATGC TGA------- ---------- ---------- ACATAGGGAG 
             A---AGATGC CGA------- ---------- ---------- GCACCCTGAG 
             A---AGATGC CGA------- ---------- ---------- ACACCCTGAA 
             A---AGATGC CGA------- ---------- ---------- ACACCCCGAA 
             A---GGATGC GTC------- ---------- ---------- GAACCCTGAG 
             A---GGACGA GTC------- ---------- ---------- CAACCCCGAG 
             A---GGATGA GAC------- ---------- ---------- CAACCCCGAG 
             A---GGACGA CGC------- ---------- ---------- TCATCCCCAA 
             G---AGACGA GTC------- ---------- ---------- GAATCCCGAA 
             A---GGACGA GTC------- ---------- ---------- CAATCCGGAG 
             A---GGACGA AGC------- ---------- ---------- CCATCCCGAA 
             A---GGACGA TAC------- ---------- ---------- GAATCCGGAA 
             A---GGACGA ATC------- ---------- ---------- TAATCCTGAG 
             A---GGACGA CGC------- ---------- ---------- GAATCCAGAA 
             A---AGACCC TAA------- ---------- ---------- GAATCCCGAT 
             A---AGATTC TGA------- ---------- ---------- GCACCCGGAA 
             A---GGACGA AGC------- ---------- ---------- ACATCCAGAA 
             A---GGACAG CGA------- ---------- ---------- GCATCCAGAA 
             A---AGACCC GGC------- ---------- ---------- GAACGAGCAC 
             C---GGATAG CAA------- ---------- ---------- GAACCCGGAC 
             C---TGACAA GGC------- ---------- ---------- AAATCCGGAA 

             CGGATACTCC ATGGCCCCAG CCTTCTCCAG G---GATGGC AAGCAGATCG 
             TGGTTACTCG GCGGCACCCG TCTTCTCCAG G---GACGGA AAGAAAGTCG 
             AGGATACAGT G---GCTCTC CAGTCTTCTC ACCAGATGCG AAATCTGTAG 
             AGCATGTGGT C----TCCGC AGATCAGCGA T---GACGGC GAGTGGCTCC 
             TCCATGTGGA G----CTGCG ACGTGACGGA C---GATGGT CAATGGTGCA 
             TATATGTGGG G----CACCC AGGTTACGTC CCCCGATGGG CGGTACTTGA 
             CTGTTCTTCG G----AGTCG ACATTTCCAC G---GACGGG AAATACCTGA 
             TGGCTCTTTG G----CGTTG ACATTACCGA G---GACGGA AAGTATATTT 
             TGGATGTGGG G----GCCGC AGGTCACT-- -CTCGACGGA AAGTATCTCG 
             TGGGTATTCG A----CACGT ACGCCTCTGA T---GACGGA AAATATCTCT 
             TGGGTATTCG A----CACGA ATACTTCTGC T---GACGGA AAGTATCTCT 
             TGGGTATTCG A----CACGA ATACTTCTGC T---GACGGA AAGTATCTCT 
             TGGATTTATG G----AGCAG ATACGTCAGA G---GATGGG AAATATCTCT 
             CGGACGTATG G----AACAG AGGCATCAGA A---GATGGC AAATATATCC 
             TGGACATATG G----AACAG ATGCGTCAGA G---GACGGC AAATATATCT 
             TGGACATATG G----AACAG ATGCGTCAGA A---GACAGC AAATATATCT 
             TGGACATATG G----ATCAG ATGCGTCAGA C---GACGGC AAATATATCT 
             TGGACATATG G----AACAG ATGCGTCAGA C---GACAGC AAATATATCT 
             TGGATGTTTG G----CGTCA ATGTCACTGA C---AACGGC GAGTACATCG 
             TGGATGTACG G----TATTG AGATCACCGA T---GACGAC AAATACGCTG 
             TGGATGTTTG G----AATTA CCGTAACCGA G---GACGAG AAATACCTCG 
             TGGATGTTCG G----CACCG ACGTGACGGA A---GATGAC AAGTACCTCA 
             TGGATGTTTG G----GATCA GTGTGACCGA G---GACGAG AAGTACCTCA 
             TGGATGTGGA G----CGTCG ATGTATCTGA TCAGGACGGC CGTTACCTGA 
             TGGATGTTCA G----TGCCG AAGTCACTGA C---GACGGG GATTATCTGG 
             TGGATGTTTG G----GGCCG AAGTGACGGA G---GACGGT AATTATGTGG 
             TGGGTCTTTG G----CGCAG AAGTCACAGA A---GATGGT AAATACGTGG 
             TGGGTGTTTG G----TGCAG AAGTCACAGA A---GATGGT AAATACGTGG 
             TGGGTATTTG G----CGCAG AAGTCACGGA A---GATGGT AAATATGTGG 
             TGGGTGTTTG G----CGCAG AAGTCACGGA A---GATGGT AAATACGTGG 
             TGGGTGTTTG G----CGCAG AAGTCACGGA A---GATGGT AAATACGTGG 
             TGGATGTACG G----TATCG ACTTGACTGA A---GACGGC AAATACCTCC 
             TGGATGTTCA G----CATAG ATGTGACAGA G---GATGGC AAATATCTAG 
             TATATGTACG G----TATCG ACACGACAGA A---GACGGA AAATATCTTC 
             TGGATGTTCT C----CGTCG AAGTTACAGA G---GATGGC AAATATCTCT 
             TGGATGTTCA G----CATTG ATGTCACAGA C---GACGGC AATTACCTCC 
             TGGATGTTCA G----CGTCG ATGTCACTGA C---GATGGC AAATATCTCC 
             TGGATGTGGG G----TGTCG ACGTCACCAA A---GATGCA AGATATATAA 
             TGGATGTTTA A----CATTG AAATTACGGA A---AGCCGG AGGTATATTA 
             TGGATGTTCA G----TATGG ACGTTACCGA G---GATGGA AGATATTTGA 
             TGGATGTGGA G----TGTAG ACATCACCGA G---GATGGT AGATATATTA 
             TGGATGTGGA G----CATCG ACATTACTGA A---GATGGA AAATATTTGA 
             TGGATGTTCA G----CGTAG ACACCACTGA G---GATGGC AAATATCTCA 
             TGGATGTTCA G----CATTG ATTTCACAGA G---AAGAAA GAGTACATAG 
             TGGATGTTTT C----CACCG AGGTCAGCGA GATGGACGGC AAATATCTGT 
             TGGATGTGGC A----TGTCG ACGTCAGTGA GATCGATGGC AAATACCTTT 
             CACATGTGGG G----TGCTG GGACGTCCGA GGTGGACGGC CGTTGGCTCG 
             TGGATGTGGG G----TATGG ACATAACCGA GACGGACGGA CGGTACCTGT 
             TGGATGTGGA G----CGTCG ATGTCTCTGA AGTTGACGGC AAGTATCTAG 
             TGGCAATGGA G----CGCAG AGGTCTCGGA AGTAGACGGG CGATACCTAG 
             TGGATGTGGG A----GGCTT CCGTGTCTGA ACTGGATGGG CGCTACCTTT 
             TGGATGTGGG G----CGCCT CTGTGTCGGA GGTTGATGGG AGATATCTCG 
             TGGATGTGGG G----GACAT CCATATCGGA GCTAGATGGG AGATATTTGT 
             TGGATGTGGG G----GACGA CTGTATCGGA GCTAGATGGG AGATACTTGT 
             TGGATGTGGG G----TGCCT CCGTGTCGGA GTTAGATGGG AAATATGTGT 
             TGGATGTGGG G----CGCCT CTGTGTCGGA GGTAGATGGG AAGTACCTTT 
             TGGTTGTGGG G----CACTT CGATATCGGA GGTAGATGGG AAATATTTGT 
             TGGATGTGGG G----TGCCT CAGTTTCGGA GGTAGATGGG AGATATCTGT 
             TGGATGTGGG G----TTCTG AGGTAACCGA AGTTGACGGC CGCTATCTCC 
             TGGATGTGGG G----CACCG AGATTACCGA AGTTGACGGC CGGTACCTCC 
             TGGATGTGGG G----CACCC AGATTACCGA GGTTGACGGC CGGTACCTGC 
             TGGATGTGGG G----GACCG AGATCACCGA GCTCGACGGA CGTTACCTCG 
             TGGATGTGGG G----CACGG AGATCACTGA GCTCGATGGT CGTTATCTGC 
             TGGATGTGGG G----TACCG AGATCACCGA GCTCGACGGA CGTTACCTTC 
             TGGATGTGGG G----CACTG AGATCACTGA GCTTGATGGC CGCTATCTTC 
             TGGTTTTGGG G----CGCAG AACTCTCCGA AGAAGATGGC CGCTATCTCA 
             TGGTTCTGGG G----CGCTG AGGTTTCCGA AGTAGACGGT CGTTACCTCA 
             TGGTTCTGGG G----CTCTG ACATCTCCGA AGTGGACGGA CGTTATCTCG 
             TGGATGTGGG G----CGTCG AAGTGACGGA GACCGATGGG AAATACCTTA 
             TGGATGTGGG G----AGCGA GTATCTCCGA AGTCGACGGA CGGTACCTCA 
             TGGATGTGGA G----TACGG AGCTGACAGA GCTCGATGAG CGCTACCTAC 
             TGGATGTGGT C----TACAG AAGTCACAGA ACTGGACGGA CGCTATCTAA 
             TATATGTGGG G----CACGA CCATCTCCGA GCTCGACGGG CGCTACCTCT 
             TGGATGTTCT T----CACGG GTATTAGCTC GCGTGATGGA CGTTACCTGA 
             TGGATGTTTG G----CATGA GGATCAGCGA GCTGGACGGG CGTTACCTCA 

             CCTTTGCCAG GATGAGGAAC CATCGGTACG AGTCCGACAA GGCGAGGCT- 
             CCTTTACCCG GATGAAGAGT GATCAGTAC- -----GAGAC TGACAAGCC- 
             CATTCTGGCG GATGCAGGAT CCACAGTATG AGAGTGACAA GCCCAG---- 
             TGCTGGGCAA CAGCAAG--- ---------- -----GACAC CGACACCAA- 
             TTCTGTCCAA CTCGAAG--- ---------- -----GACAC GGACAACAA- 
             TACTATACGT CAGCCGA--- ---------- -----GACAC TGCCAGACA- 
             TCGTGACCGT TTCTCAG--- ---------- -----GACAC CGCTCACAA- 
             CCCTTTACAT CCAAAAG--- ---------- -----GATAG CTCCAGGCA- 
             CCGTGTATAT CTCGAAG--- ---------- -----GATAC GTCAAGGAA- 
             TCTTGTATCA GTATAAA--- ---------- -----AATAC CGCAAAACT- 
             TCTTGTATCA GTATAAG--- ---------- -----AATAC TGCGAAGGC- 
             TCTTGTATCA GTATAAG--- ---------- -----AATAC TGCGAAGGC- 
             ACTTGTATCA GTTCAAG--- ---------- -----GATAC CTCGAAGAA- 
             ACTTAGTGGT CTATAAG--- ---------- -----GATGC CTCGAAGCA- 
             ACTTAGTGGT ATACAAG--- ---------- -----GATGC CTCGAAGCA- 
             ACTTGGTGAT TTACAAG--- ---------- -----GATGC TTCGAAGCA- 
             ACTTAGTGGT ATATAAG--- ---------- -----GATGC TTCGAAGCA- 
             ACTTAGTGGT ATATAAG--- ---------- -----GATGC TTCGAAGCA- 
             AGTTGTACAT ATCCAAG--- ---------- -----GACAG TTCTCGGAA- 
             TCCTTACCGT CGTGGCC--- ---------- -----GACAC TTCGAGGAA- 
             TTTTGTACAC CTCAAGG--- ---------- -----GACAC TTCACGGAA- 
             TTCTGTACAC CTCCAAG--- ---------- -----GATAC CTCACGGAA- 
             TTCTATCCAC CTCAAAA--- ---------- -----GATAC TTCGCGGAA- 
             CTATGTACGT AGTCAAG--- ---------- -----GACAC ATCCAGGAA- 
             TCCTTTACAC AATGAAG--- ---------- -----GACAC AGCCCGGAA- 
             CATTGTACAC GATGAAA--- ---------- -----GATAC ATCAAGGAA- 
             CCCTGTACAC AATGAAG--- ---------- -----GACAC ATCAAGGAA- 
             CCCTATACAC CATGAAG--- ---------- -----GACAC ATCAAGGAA- 
             CCCTGTACAC AATGAAG--- ---------- -----GACAC ATCAAGGAA- 
             CGCTGTACAC AATGAAG--- ---------- -----GACAC ATCAAGGAA- 
             CGCTGTACAC AATGAAG--- ---------- -----GACAC ATCAAGGAA- 
             TATTGTATAC TTCTAAG--- ---------- -----GACAC CTCGCGACG- 
             TCATGTACGT CCTCAAA--- ---------- -----GATAG CTCACGGCA- 
             TACTGTACAT TAGCAAA--- ---------- -----GACAC CTCTCGCAA- 
             GCTTATATCT CATGAAA--- ---------- -----GATAG CTCGAGGCA- 
             TCCTTTACAT TCTCAAG--- ---------- -----GACAG CTCAAGGCA- 
             TCCTGTATAT TCTCAAA--- ---------- -----GACAG CTCCAGGCA- 
             TTTTGTCAGT CTCTCGG--- ---------- -----GACAC TGCTAGGAA- 
             TTCTATACAC TATGAAA--- ---------- -----GATAG CTCTAGAAA- 
             TTATGTATAC GATGAAA--- ---------- -----GACAG TTCTCGTAA- 
             TCCTTTATAC TATGAAG--- ---------- -----GACTC CTCGAAGAA- 
             TCCTCTATAC GATGAAG--- ---------- -----GATAG TTCACGGAA- 
             TCATGTATAC GATGAAA--- ---------- -----GACAG CTCTCGGAA- 
             TCTTTTACAC TATGAAG--- ---------- -----GATAC TTCAAGGAA- 
             CTCTTTACAT TAACCGT--- ---------- -----GACAC TGCACGAAA- 
             CGGTCTATAT AACCAGG--- ---------- -----GACAC GGCAAGAAA- 
             AGCTGTACAC CAGACGT--- ---------- -----GATAC CGCACGGAA- 
             CTCTATACGT CCTCAAG--- ---------- -----AACTC GGACAGAAA- 
             CGTTATTTAT CGTGAAG--- ---------- -----GACAC CTCACGGAA- 
             CGCTCTACGT CGTTAGG--- ---------- -----GATAC ATCGAGAAA- 
             ACATGAGTGT CGTGAGG--- ---------- -----GATAC TGCCAGAAA- 
             TGCTCTACGT CTCTCGT--- ---------- -----GATAC AGCTAAGAA- 
             TTTTGAGTGT CTCCAGG--- ---------- -----GATAC CGCTAGGAA- 
             TTTTGAGTGT CGCCAGG--- ---------- -----GACAC TGCCAGGAA- 
             TCTTGAGCGT CTCCAGG--- ---------- -----GACAC CGCTAGGAA- 
             ACCTCGACGT CGTCAGG--- ---------- -----GACAC CGCCAAGAA- 
             TTCTTGACAT TGTTCAG--- ---------- -----GATAC CGGGAAGAA- 
             TTCTCGATAT CGTCCAA--- ---------- -----GACAC TGGAAAGAA- 
             TCCTGTCTAT CCGCCGA--- ---------- -----GACAC GTCGCGAAA- 
             TCCTTTCCAT TCGGAGG--- ---------- -----GACAC CTCCAGGAA- 
             TCCTCTCCAT TCGCCGG--- ---------- -----GACAC TTCAAGGAA- 
             TTCTTTCGAT CAGGCGA--- ---------- -----GACAC TTCGCGTAA- 
             TCCTTTCAAT TACACGG--- ---------- -----GACAC TTCGCGAAA- 
             TGCTTTCCAT AAGGCGG--- ---------- -----GACAC TTCGCGTAA- 
             TTCTGTCCGT TAGGCGG--- ---------- -----GACAC CTCCCGCAA- 
             TCATGTCCGT GTCTAGA--- ---------- -----GACAC AGCAAGGAA- 
             TCATGTCGGT ATCTAAG--- ---------- -----GATAC CTCAAGGAA- 
             TCTTGTCGAT AGCCAAG--- ---------- -----GATAC GTCACGGAA- 
             TTTTGTCCGT CTCGAGA--- ---------- -----GACAC TTCACGGAA- 
             TGCTTTCGGT CTCGAGG--- ---------- -----GATAC ATCCAGGAA- 
             TGTTGTTCTC CAGCCGT--- ---------- -----GATAC AGCTCCGAA- 
             TCATGTCAAT CAGTCGT--- ---------- -----GACAC GGCTAGGAA- 
             TGCTCTCCAC CTCCAAG--- ---------- -----GACAC GGGGCCCAC- 
             TGATGTCGAC GTCGAAG--- ---------- -----GATAC GACGAGGAA- 
             TGATGTCCAC CTCCAAG--- ---------- -----GACAC GACACGGAC- 

             -----CCTGC TCATCCCCAA CGTCAACGAC CTGGTCAACG TGCTGGA--- 
             --AAGGCTGC TGCTT----- -GTTCCCGAC GTGTTTGACC TGGCAAG--- 
             --ACTCCTCC TTTGGGCAGA TATTACAGAC CTCACCAATG TTCAGGA--- 
             --GAGCAGGA CTTTT----- -GCGTTGAGC CTGAAGGG-- ACAGCCC--- 
             --GCACCGCT ACTAT----- -ATCACGTCG TTGGAGCA-- TGGCGTA--- 
             --AAATCTGC TGTGG----- -GTCACAGAT TTGGAGGATC CGAGTAATCC 
             --ATACAAAA TTTGG----- -ATAGCGGAC ATCGAGAG-- CCAACCA--- 
             --AAACCTTC TCTGG----- -GTCGCGGAG TATAATTC-- CGGCTTA--- 
             --ACATCTCC TTTGG----- -ATAACCGAC CTGACGAA-- AAATGAG--- 
             --GAATTTTG TGTGG----- -GTTACCGAG CTCGATGA-- AGGCGGG--- 
             --AAGCCTCG TGTGG----- -GTTGCCGAC CTCGACGA-- GGGCGGG--- 
             --AAGCCTCG TGTGG----- -GTTGCCGAC CTCGACGA-- GGGCGGG--- 
             --AAACCTTC TGTGG----- -GTTGCAGAA CTCGACGA-- AGATGGG--- 
             --AAATCTCT TCTGG----- -ATTGCAGAA TTTGATAA-- GGACGGG--- 
             --AAATCTTC TGTGG----- -GTTGCAGAA TTCGACAA-- GGACGGG--- 
             --AAATCTCT TGTGG----- -GTTGCAGAA TTTGATAA-- GGACGGG--- 
             --AAATCTCC TGTGG----- -GTTGCAGAA TTCGATAA-- GGACGGA--- 
             --AAATCTCC TGTGG----- -GTTGCAGAA TTCGATAA-- GGACGGA--- 
             --AAACATGC TCTGG----- -GTGGCCAAC TTCGCCAT-- GAACAAG--- 
             --AAACCTCT TCTGG----- -ATCGCGGAG CTCAAAGA-- GGATTCC--- 
             --AAACTTAA TCTGG----- -ATTGCCGAT CTCAAGAA-- GGCGAAA--- 
             --AAACTTGA TCTGG----- -GTCGCCGAT CTGGAGAA-- GGTAACC--- 
             --AAACTTGA TCTGG----- -GTTGCCGAT CTCAAGAA-- GGTAATC--- 
             --AAACCTCG TGTGG----- -GTTACCGAT CTCCAGGA-- AAATGAG--- 
             --AAACCTTT TATGG----- -ATTGTTAAC CTCAGAGA-- AAATGAA--- 
             --AAATCGCC TCTGG----- -ATTGCCGAC CTCAGGGA-- AGAGGAG--- 
             --AAATCTCT TGTGG----- -ATTGCCGAT CTTAGACA-- AAACGAA--- 
             --AAATCTGT TGTGG----- -ATTGCTGAT CTTGGACA-- AAACGAA--- 
             --AAATCTAT TGTGG----- -ATTGCTGAT CTTGGACA-- AAACGAA--- 
             --AAATCTAT TGTGG----- -ATTGCTGAT CTTGGACA-- AAACGAA--- 
             --AAATCTAC TGTGG----- -ATTGCTGAT CTTGGACA-- AAACGAA--- 
             --AAATAAGC TTTGG----- -ATTGCGGAA TACGATCC-- GAAGAAC--- 
             --AAATCTCT TATGG----- -ATTGCTGAC TTTGACAC-- AAATGAT--- 
             --AAATTTGC TTTGG----- -GTTGCAGAT TACTCTCC-- GGAAATC--- 
             --AAATCTGC TATGG----- -ATTACCGAT TTAGAACC-- CGGAAAG--- 
             --AAACTTAC TTTGG----- -ATTGCTGCA TTTGATCC-- TGCAAAT--- 
             --AAATTTGT TGTGG----- -ATCGCAGAC TTCAATCC-- GGAAAGC--- 
             --AAACCTCC TTTGG----- -ATTGCAGAC CTTCAAAA-- TCAAGCG--- 
             --AAATCTGG TTTGG----- -GTCTCGGAG CTCAAGGA-- GAAGGAA--- 
             --AAATCTTC TGTGG----- -GTGGCCGAT CTGAAAAA-- GAACAAC--- 
             --AAATCTCC TGTGG----- -ATCGCGGAC CTCGAGAA-- AAACGAA--- 
             --AAATCTCA TGTGG----- -ATAGCCGAA CTATCAAA-- GAACGAG--- 
             --AAATCTCC TCTGG----- -GTGGCCGAA CTTGAAAA-- GAATGAA--- 
             --AAACTTGC TGTGG----- -GTTGCAGAG TATAATAA-- AGAGGATGGA 
             --AAACATGC TCTGG----- -ATAGCCGAT TTAGAGGA-- GAATGAA--- 
             --AAATCTCC TCTGG----- -ATAGCCGAT CTCGAGCA-- GAACGAA--- 
             --AAACATGC TCTGG----- -TTGGCCGAC CTCGAGAA-- GACCACG--- 
             --AAACATGC TCTGG----- -GTGACCGAC CTCGAGAC-- CAACGAA--- 
             --AAACATGC TATGG----- -ATTGCTGAC TTGGAGCA-- TAACAAG--- 
             --AAACATGC TTTGG----- -CTCGCGGAC CTGCACAA-- AAACGAA--- 
             --AAATCTGC TATGG----- -GTTTGTGAC CTTCAGGA-- GAGTGCA--- 
             --AAACTTGT TATGG----- -GTGACCGAT TTAAAAGA-- GAATCAG--- 
             --AAATCTCC TTTGG----- -GTCGCGGAC CTCCAAGA-- AAATGAA--- 
             --AAACCTGC TTTGG----- -GTCTCCGAT CTCCAAGA-- AAATGAG--- 
             --AAACTTGC TTTGG----- -GTATCGGAC CTGGAAGA-- AAATGAA--- 
             --AAATCTAC TATGG----- -GTCGCTGAT CTTACGGA-- GAACCAG--- 
             --AAACTTGC TCTGG----- -GTGACCAAT CTGCAAGA-- AAATGAA--- 
             --AAACATGC TGTGG----- -GTGGCCGAT TTGCAAGA-- GAATGAA--- 
             --AAACCTGT TATGG----- -ATAGCGGAC CTCCAGAA-- GGATAGC--- 
             --AACACTCC TCTGG----- -ATCGCTGAT CTTCATGA-- AGACTCA--- 
             --AAACCTTC TTTGG----- -ATTGCTGAT CTTCATGA-- AGGCTCA--- 
             --AAACCTGC TATGG----- -ATCGCAGAC CTGCAGAA-- GGAGGCG--- 
             --AAAACTGC TGTGG----- -ATCGCGGAC CTGCAAAA-- GGGGTCG--- 
             --AAACCTGC TATGG----- -ATCACGGAC CTGCAGAA-- GGAGAAG--- 
             --AAACCTCG TATGG----- -ATCGCGGAC CTGCAGAA-- GGAGACG--- 
             --AAACCTCC TGTGG----- -ATTGCTGAT TTAGAAAA-- GAACGAG--- 
             --AAATCTCC TATGG----- -ATTGCAGAC CTTCAGGC-- AGACGCT--- 
             --AAACCTTC TATGG----- -GTCGCAGAT CTTGAGAA-- AGACTCG--- 
             --AAACTTGC TCTGG----- -ATCGCGGAT CTCGAAAGCC AAACT----- 
             --AAACCTGT TCTGG----- -ATCGCCGAT CTCGAAGG-- ACAGCAG--- 
             --AAACTCTG TATGG----- -ATCGCAGAT CTTCACAA-- AGAGAAG--- 
             --AAACTCCA TGTGG----- -ATAGCAGAC ATCGAGAG-- CAACCCC--- 
             --GAACCGGC TGTGG----- -ATTGCCGAC CTGACGCA-- GCAGGCG--- 
             --TAACCTCC TCTGG----- -ATCGCTGAC CTCGAGAA-- GAACGAG--- 
             --TAACATGC TGTGG----- -ATCGCGGAC CTGGAAAA-- GAACGAG--- 

             -ATTCTACCA AACCGACGAC GGCAACGGCG GCTGG----- ----GATCGC 
             ---CGTACAA GAGTTCTACC AGACAGACGA CGGCGCCGGC ----GGCTGG 
             -GTTCTACGA GACTTCAGAT GGC---GAAG GGCGCTG--- ----GGATTT 
             -ATTGGTGGC TCGATGAAGT GGA---AGCC GATCTCGACA ----GCTTTT 
             -TCCAGC--- GACATGGCAT GGA---TCCC ACTGTCGTCC ----GAGTTC 
             GATCGGCCTT GACATGAAAT GGG---TAAA GCTAATAAAC ----GACTGG 
             -ATCGACAAG GATCTCAAGT GGA---TCAA GTTCGCCGAT ----ACCTTT 
             -ATTGGAAAG GAGATCAAGT GGA---ACAA GATCATCAAC ----GAGTGG 
             -ATCGGTCAG AACATGAAAT GGA---CCAA AGTGATCGAT ----GAGTTT 
             -ATCAAGCCT GAAATTCAGT GGC---GAAA AATCATCAAT ----GAATAT 
             -ATCAAGCCT GAAATGCAGT GGC---GAAA GGTCATCAAT ----GAATAC 
             -ATCAAGCCT GAAATGCAGT GGC---GAAA GGTCATCAAT ----GAATAC 
             -GTCAAGTCA GGGATTCACT GGC---GAAA AGTCGTTAAT ----GAGTAT 
             -ATCAAGCCG GACATTTCCT GGC---GCAA AATCATCAAT ----GAATTT 
             -GTCAAGCCG GAAATTCCCT GGC---GAAA AGTCATCAAT ----GAGTTT 
             -ATCAAACCG GATATTCCCT GGC---GCAA AGTTATCAAT ----GAATTT 
             -CTCAAGCCC GAAATTTCCT GGC---GCAA AGTCATCAAT ----GAATTT 
             -CTCAAGCCC GAAATTTCCT GGC---GCAA AGTCATCAAT ----GAATTT 
             -ATCGGAGAA CAGTTCCAAT GGA---GGAA AGTCATCAAC ----GATTTC 
             -ATCGAAAAG GGATTCAAAT GGA---ACAA GGTCGTCAAC ----GAATAC 
             -TTTGGGGAA TCCATTCTAT GGC---AGAA ACTTTTCGAT ----TCCTTC 
             -TTTGGGAAT CCTATCCAAT GGA---AGAA GGTTTTTGAT ----ACCTTC 
             -CTTGGGGAA CCCATTCAAT GGC---AGAA GCTGTTCGAT ----TCTTTC 
             -ATCGGGCCA AACATGAAGT GGG---ACAA GATCGTGGAC ----GAGTTC 
             -ATCGGACCA AATATGAAGT GGA---GAAA GATATGTGAT ----ACGTAC 
             -ATCCGACAA GACATGAAAT GGA---AAAT GATTTGTAAT ----GCCTTT 
             -GTTGGACGA AACATGAAAT GGA---ACAA GATTTGCAAC ----GTTTTC 
             -GTTGGACGA AACATGAAAT GGA---ACAA GATTTGCAAC ----GTTTTT 
             -GTTGGACGA AACATGAAAT GGA---ACAA GATTTGCAAC ----GTTTTT 
             -GTCGGACGA AACATGAAAT GGA---ACAA GATTTGCAAC ----GTTTTT 
             -GTCGGACGA AACATGAAAT GGA---ACAA GATTTGCAAC ----GTTTTT 
             -ATCGGACCG AATATCAAGT GGA---ACAA GGTTGTCGAT ----AACTAC 
             -ATTGGCCCA AATATCAAAT GGA---TAAG AGTGGTTGGC ----GAGTTC 
             -ATTGGAAAG GACATCGAGT GGA---ACAA AGTCATTAAT ----GAATTT 
             -ATAGGTTCA GATATGCAAT GGA---AGAA AGTATTCAAT ----GAATGG 
             -CTTGGTCCC AATATCAAGT GGC---AGAA GGTCTTCGAT ----GAATAT 
             -ATTGGACCG AATATCAAGT GGA---AAAA GGTATTTGAT ----GAATAT 
             -ATCGGCCCC GATTTAAAAT GGA---ATAA AGTCGTGAAC ----CAATAT 
             -ATTGGGCTT GGTATTGAAT GGA---GAAA GATCTATGAT ----AGTTTT 
             -ATTGGAAGA GAGATCCAAT GGA---TTAA ATTGTTCGAT ----GAATAT 
             -ATTGGTCCG AACATCAAGT GGA---ATAA GATACAAGAT ----GCTTTT 
             -ATTGGCCCG AATATCCAAT GGA---ACAA AATTATAGAT ----GTTTTC 
             -ATTGGCCCC AACATAAAGT GGA---ATAA GATTGTTGAT ----GAGTTC 
             -ATTGGACCA AACATCAAGT GGA---ACAA AATAATTGAC ----GAATTC 
             -ATCGGTCCA AACATGAAGT GGA---CGAA GCTCGTCGAC ----GAATTT 
             -ATTGGTCCG CACATGAAAT TTA---CTAA ATTGGTGGAC ----GAATTT 
             -ATTGGACCG AACATCGATT GGA---TCAA GCTCGTCGAT ----GAGTTT 
             -ATTGGCCCG AATATGAAGT GGG---ATAA GCTCGTAAAC ----ACGTTC 
             -ATTGGACCC AACATCAAAT GGG---ATAA AATTGTCAAT ----ACATTC 
             -ATCGGACCC AACATAAAAT GGG---ACAA AGTCATCAAC ----GAGTTT 
             -ATTGGTCCA AACATGAAAT GGG---AGAA GTTGATCGAC ----AACTTT 
             -ATTGGTCAA AACATGAAGT GGG---ACAA ACTCATAGAC ----GAGTTT 
             -ATCGGCCAA AATATCAAGT GGG---AGAA GTTAATAGAC ----GAATTT 
             -ATTGGACAG AACATGAAAT GGG---AGAA GCTGGTAGAC ----GAGTTC 
             -ATTGGGCAA AACATGAAAT GGG---AAAA GCTGGTAGAC ----GAATTC 
             -ATCGGCCAA AACATGAAAT GGG---ACAA GATCATTGAC ----GAGTTT 
             -ATTGGCCAA AACATGAAAT GGG---AAAA GATTGTGAAC ----GAGTTC 
             -ATCGGCCAA AATATGAAAT GGG---ACAA GATTGTGAAC ----GAGTTC 
             -ATCGGTGCG AACCTGGTGT GGG---ACAA GCTCATCGAT ----GAGTTT 
             -ATTGGGCAA AACATGCGGT GGA---ACAA GGTTATCGAC ----GAGTTC 
             -ATCGGTCCG AACATGAAGT GGG---ACAA GGTCATCGAC ----GAGTTC 
             -ATCGGCCAG AACATGCAGT GGG---ATAA ACTCGTCGAC ----GAATTC 
             -ATTGATCAG AACATTCAAT GGG---ACAA GCTCATCGAT ----GAGTTC 
             -ATTGGCCAG AACATGCAAT GGG---ACAA GCTCATTGGC ----GAATTT 
             -ATTGGCCCG AACATGCGAT GGG---ACAA GCTCATCGAC ----GAGTTC 
             -ATCGGTCAG AGCATACGAT GGG---ACAA GCTGATCGAT ----GAGTTC 
             -ATTGGTCAA AACATGCGAT GGA---ACAG GATAATAGAC ----GAGTAC 
             -ATCGGGAAT AATCTCACAT TTG---ACAA GGTCATCAAC ----GAGTTC 
             -ATTGGACCT GATCTCAAGT GGA---ACAA GCTCATTGAT ----GAGTTT 
             -ATCGGCTCT GACTTGAAAT GGA---ACAA GTTGATAGAC ----GATTTC 
             -ATTGGGACA AGCATGCAGT GGG---ACAA ACTTGTTGAT ----GATTAT 
             -ATTGGTCCA AACCTACTAT GGG---ACAA GCTCATAAAC ----ACCTAC 
             -ATCGGCAGG GAGATGAAGT GGC---TCAA GCTTGTGGAC ----AACTTC 
             -ATTGGTCCG CAGATGAACT GGA---TCAA GCTCGTCGAC ----GAGTTC 
             -ATCGGACCG CAGATGAACT GGA---TCAA GCTCGTCAAC ----GAGTTT 

             AACCCGGAGT G-GATCACGT GGAG-----C CACGACGGCC TGGACCTGTT 
             GACGCGCGGC CCGAATGGAT CACCTGGAGC AAGGACGATT CGGAGCTGTA 
             GAAGCCAGAC AGCATCACTT GGAG-----C GAGGATGGAG AAGAGCTGTA 
             GATTCTACAT TGGGCTACAT CG-C-----A AACGAAGGTC CTGTATTCTA 
             AAGTTCGCGT TGGACTACCT TG-C-----G AACGATGGCC TTCGTTTCTA 
             GAAGCTTCAT ACAGTGTGTT GG-C-----A AACGATGGCC CTAGGTTTTA 
             GAACACGACT GGACCTACAT CG-C-----A AATAACGGCT CCAAGTTCTT 
             GGTGCTGAAT ACGACGTAGT CG-C-----G AACAAAGGGA GCGTTTTCTA 
             GACGCCTCAT ACAATGTAAT TG-G-----T AATGATGACT CGAAGTTCTA 
             GTGGCTGATT ATAGCATAAT TA-C-----G AATCATGGGC CGCTGCTGTA 
             GTGGCTGATT ATAATATAAT TG-C-----G AACCACGGAT CGCTGGTTTA 
             GTGGCTGATT ATAATATAAT TG-C-----G AACCACGGAT CGCTGGTTTA 
             GCGGCCGACT ATAACATTAT AA-C-----G AACCACGGAT CGCTGGTATA 
             GCGGCGGATT ACCATGTTAT CT-C-----A AACCATGGAT CTTTGATCTA 
             GGGGCGGATT ACCATGTTAT CA-C-----G AACCACGGAT CTTTGATCTA 
             GGGGCGGATT ACCATATTAT CT-C-----C AACCACGGGT CTTTGATCTA 
             GGGGCGGATT ACCATGTTAT CA-C-----G AACCACGGGC CTTTGATCTA 
             GGGGCGGATT ACCATGTCAT CA-C-----G AACCACGGGC CTTTGATCTA 
             GCCGCTGAGT ACGACGTCAT CA-C-----A AACCATGGGC CAGTCTACTA 
             GAGGCAGAAT ACGAATATGT CA-C-----G AACTACGGTC CCGTGTTCGT 
             GATGCCGAAT ATACATATGT CA-C-----C AATGATGGAC CGATCTTCTA 
             GATGCTGAAT ACTCATGTGT TG-C-----T AATGACGGCT CGATTTTTTA 
             GACGCAGAAT ATTCATATGT CA-C-----C AATGACGGCC CGATTTTCTT 
             GAGGCCGAGT ACGAAGTTGT CA-C-----C AATGACGGAA CAGTTCTATA 
             GAAGCTGAAT ACGATCTCTT TG-G-----C AATAATCGGA CACTACTCTA 
             GACGCAGAAT ACGATCTCGT TG-G-----C AATGATGGCA CATTATTTTA 
             GACTCGGAAT ATGACCTAAT TG-G-----C AACGACGGTT CATTACTATA 
             GACTCGGAAT ACGACCTAAT TG-G-----C AACGACGGTT CATTACTATA 
             GACTCAGAAT ACGACCTAAT TG-G-----C AACGACGGTT CATTACTATA 
             GACTCAGAGT ACGACCTAAT TG-G-----C AACGACGGTT CACTACTATA 
             GACTCAGAGT ACGACCTAAT TG-G-----C AACGACGGTT CATTACTATA 
             GACGGAGAAT ACGACGTTGT CT-C-----C AATCAAGGCT CCCTCTTTTA 
             GCGAGCGAGT ATGACGTGCT CA-C-----A AATAAAGGAC CTCTCTTCTA 
             GAGGCCGAAT ATGATGTGAT TG-C-----C AATGATAGAA CCGTGTTTTA 
             GGTGCCGAGT TTGATATCAT CA-C-----G AACAAAGGAT CACTATTTTA 
             CACTCAGAAT ACGAGATTAT CA-C-----A AACAAGGGCT CATTGTTCTA 
             CGAGCTGAAT ATGAAGTTAT TA-C-----A AACAAAGGAT CGCTGTTTTA 
             ACAGCTGAGT ATGACGTAAT AT-A-----C AACGAGGGCT CGCTGTTCTA 
             GATGCTGAAT TCGAGGTAAT TG-C-----C AACGAAGGAA CGTTACTATA 
             GAAGCTGAAT ACGACATAAT TT-C-----G AATGAAGGGC CATTGTTTTA 
             GATGCCGAGT TCCACATCAT AT-C-----C AACGACGGGC CCCTGTTATA 
             GATGCCGAAT ACCATTTGAT TA-C-----A AACGATGGTC CGATACTATA 
             GAGGCTGAAT ATGATTTGAT CG-C-----A AACGATGGAC CGCTATTCTA 
             GATGCTGAAT ACGACGTCAT CA-C-----G AATCACCGAT CGACTCTTTA 
             GACGCAGAAT TTGACGTCAT CG-C-----C AACGATGGTA CCAAACTTTA 
             GAAGCGGAAT ACGACATCAT TA-C-----C AATGATGGTA CAAAGTTGTA 
             GAAGCGGATT ACGGCGTCAT TG-C-----G AATGACGGCA CTAGGTTCTA 
             GATGCCGAGT ACGATGTATT GG-C-----C AACGACGGGA CGAAGTTCTA 
             GATGCCGAAT ATGACATCGT AG-C-----A AATGACGGCA CCAAGTTGTA 
             GACGCCGAAT ACGATATCCT TG-C-----G AACGATGGGA CTAAATTATA 
             GATGCTGAAT ATCGGGTAAT TG-C-----G AACAATGGGA CGAAATTGTA 
             GAAGCAGAAT ATGGCCTTAT TG-C-----T AACGATGCGA CCAAATTTTT 
             GAAGCCGAAT ATGAAGTCAT TG-C-----A AATGACGGGA CGAAGTTGTT 
             GAGGCTGAAT ACGACGTCAT CG-C-----G AATGATGGAA CAAAGCTGTA 
             GAAGCGGAAT ATGACGTAAT TG-C-----A AACGACGGAA CCAAGCTATA 
             GATTCAGAAT ACGAAGTCAT CG-C-----C AATGACGGGA CCAAACTATA 
             GAATCAGAAT ATACGGTCAT TG-C-----G AATGACGGGA CTAAACTATA 
             GAATCGGAAT ACACGGTCAT TG-C-----G AATGACGGAA CTAAACTATA 
             GAGGCGAACT ACGAATACAT CG-C-----G AATGACGGCA CAAAGTTTTA 
             CAGGCCAACT ACGAGTACAT CG-C-----C AATGACGGTA CCAAGTTCTA 
             CAGGCCAATT ACGAATACAT TG-C-----A AATGACGGCA CCAAGTTCTA 
             GAAGCGAACT ATGAATATAT TG-C-----C AATGACGGCA CAAAGTTCTA 
             GAAGCAAACT ATGAATACAT TG-C-----G AATGACGGCA CGAAATTCTA 
             GAAGCCAACT ATGAATACAT CG-C-----G AATGACGGTA CCAAGTTCTA 
             GATGCAAACT ATGAATACAT TG-C-----A AATGACGGCA CCAAGTTCTA 
             GACGCCTCTT ACAACTACAT CG-C-----A AACGACGGCA CCAACTTCTA 
             GACTCGGCCT ATAGCTATGT CG-C-----C AATGATGGAA CATTGTTTTA 
             GACGCTGCAT ACGATTACAT CG-C-----C AACGACGGGA CAAAGTTCTA 
             GATTCTCGAT ACGACTACAT TG-C-----C AACAACGGCA CAACGTTCTA 
             GAGGCTCGCT ATGACTACGT CG-C-----G AATGACGGAA CTGTTTTCTA 
             GAAGCCGGAT ATCAATACAT TG-C-----C AACGATGGCA CAAAGTTCTA 
             GAAGCCAACT ATTCATACGT CG-C-----G AACGACGGCA CGAAGTTCTA 
             GAGGCGCAGT ATTCCTACCT GG-C-----G AACGACGGGA CCCTGTTCTA 
             GATGGAGACT TTGGATACCT CG-G-----C AACGACGATA CCGTGTTCTA 
             GACGGTGAAT TCTCTTACCT CG-G-----G AACGATGGGA CGCAGTTCTA 

             TGTCGGGGCG GA----AATG CATGGCCGGG CCAAGCTCTG GAAGCTGCCA 
             CGT----ATC GGCGGAAGAG CACGGCCGTG CTAAGCTCTG GAAGCTGCCG 
             CGTAACGGCC GAAGAAAAAG -------GTA GAGGGAAGCT AT--TCAAAA 
             CTTCATGACG AACAAAGATG CCCCAAATTA CAAGCTCGTC AAGATCGATC 
             TATGCTGACC AACAAGGATG CACCGAACTA CCGCATTGTG TACTTTGACT 
             CATCAAGACC AATAAGGATG CACCCAATTA TCGAGTGATG ACCATTGATA 
             CTTCAGCACA GACAAAGACG CCTCGAAGAA GCGCATCGTC AGCTTCGACC 
             TCTGCGTACA AATCACAACG CACCGCGATA CAAGGTCATC ACAATCGATC 
             CTTTATGAGC AACAAAGACG CTCCAAGGTA CAAGGTCATT ACGATTGACA 
             TGCCAGGACC AACCTGGATG CACCCCAATA CAAGCTGGTT ACTATCAACC 
             CGCCAGGACC AATCTGCATG CACCCCAATA CAAGCTTATT ACTATTGATC 
             CGCCAGGACC AATCTGCATG CACCCCAATA CAAGCTTATT ACTATTGATC 
             CATCAAGACC AATCTCAATG CACCCCAGTA TAAGGTCATC ACCATCGACC 
             TGTCAAGACT AATGTGAATG CGCCCCAATA CAAAGTCGTC ACGATCGACC 
             TGTCAAGACT AACGTGAATG CGCCCCAATA TAAAGTTGTC ACTATCGACC 
             TGTCAAGACT AATGTGGATG CGCCCCAATA TAAAGTTGTC ACGATCGACC 
             TGTCAAGACT AACCTGAATG CACCCCAATA TAAAGTTATC ACGATCGACC 
             TGTCAAGACT AACCTGAATG CGCCCCAATA TAAAGTTATC ACAATCGACC 
             CTTCCGCACC GACGATGGCG CCCCAAAACA CAAAATCTTG TCAATCAACA 
             CGTCCGAACT AATGACAAGG CTCCCAAGTA CAAGGCTATC ACGATCGACA 
             TTTCCAAACC AACGAGGATG CTTCGCAACG CAAACTTATT TCAGTTGATG 
             TTTCTATACC AACGAGAACG CTTCGCAGTA CAAGCTTATT TCGGTCGACA 
             TTTCCACACC AACGAGAATG CTTCGCAGTA TAAACTTATT TCAGTTGATG 
             CATCAAAACC AACAAAGACG CACCCCAGCA TCACATTGTA ACAGTCGATC 
             CCTTCGCACT AATAAATCTG CACCGCAATA CAAAGTCATC ACAGTAGATA 
             TATTCGAACT AATCAATCTG CAGCACAATA CAAAGTCGTA ACGTTAGACA 
             TATCAGAACT AATAATGCTG CACCTCAATA CAAGATTGTC ACCTTAGATA 
             TATCAGAACT AATAATGCTG CACCTCAATA CAAGATTGTC ACCTTAGATA 
             CATCAGAACT AATAAAGCTG CACCTCAATA CAAGATTGTC ACCTTAGATA 
             TATCAGAACT AATAATGCTG CACCTCAATA CAAGATTGTC ACCTTAGATT 
             TATCAGAACT AATAATGCTG CACCTCAATA CAAGATTGTC ACCTTAGATT 
             CCTTCGCACC AACAACTCGG CTCCACGGTA TAAGGTCGTC ACGGTTGACA 
             TATTCGTACT AACTCGTGCG CGCCTCAGTA CAAGGTTGTC ACGATCGATC 
             CTTCCGGACA AATAAAGATG CACCCAAGTA CAAAGTCATT GCGGTTGATA 
             CATCCGCACC AACAAGTCCG CCCCCCAATA CAAGGTTATC ACTGTCGACA 
             TGTTAGAACT AACGAATCCG CTCCCCAGTA CAGAGTCATA ACGGTTGACA 
             CATCAGAACC GACGACTCAG CTCCGCAGTA TAAGGTCATC ACGGTGGATG 
             CATCAGGACC AACGACGATG CACCACAACA TAAAATCGTT ACCCTGGATA 
             TATCAAGACG AACCTCAACG CTCCACAATA CAAACTTGTC ACCGTGGATT 
             TATCAAAACA AACAAGTCCG CACCCCAATA TAAAGTCATC ACTGTTGACT 
             CATCAAAACT AACCTCGATG CGCCACAGCA CAAAATCATT ACAATGGACC 
             CGTGAAGACA AATGCTGATG CACCTCAGTA CAAACTCGTG ACCATGGATA 
             TGTTCGAACC AATAAGTCTG CTCCACAATA CAAGGTTATC AGCGTTGATT 
             TGTTAGGACA AACAAGGATG CTTCGAAATA CAAAGTTATC ACCATTGACC 
             TATCCGCACA AATAAGGATG CGCCGATGTA CAAAGTGGTT ACATGCGACC 
             TATCCGTACC AATAAGGACG CTCCCCTTTA CAAGGTTGTC ACCATTGACT 
             TCTTCGAACG AACGCGAACG CCCTACAGTA CAAGGTCATC TCCGTCGACA 
             CTTGCGTACC AACGAAAAGG CCCCGCAGTA CAAGGTCGTC ACCACGGATA 
             CATTCGCACA AACGAGAACG CACCGCAATA CAAGATCATC ACCATAGATC 
             CATCCGCACT AATAAAGATG CCCCGCAGTA CAAAATCGTC ACCGTAGACC 
             CATTCTTACC AACGAGAATG CACCTCGGTA CAAAGTCATC ACCGTCGATC 
             TCTTCTTACC AACAAGGACG CACCTCAATA CCAGGTCGTA ACTGTAGACC 
             CCTTTACACC AACCAAAATG CCCCCAAACA CAAGATCGTT ACGATTGATC 
             CCTTCGCACA AACGAAGATG CTCCCCAGTA CAAGGTTATT ACGATCGACC 
             CCTTCGCACC AACGAAAATG CCCCACAGTA CAAAGTCATC ACGATCGACC 
             CCTCCGCACC AATGAAGACG CCCCCCAATA CAAGGTCATC ACCATCGATC 
             TCTGCGCACA AATGAGAACG CGCCTCAATA TCAAGTTATT ACAATTGACC 
             CCTACGGACA AATGAGAACG CGCCTCAATA TCAAGTTATC ACGATCGATC 
             CCTGCTGACA AATAAAGACG CGCCCCAGTA CAAGGTCGTT ACGGTCGACC 
             CTTCTTGACG AACAAGGACG CGCCCCAGTA CAAGCTCGTG ACCGTCGACA 
             CTTCTTGACG AACAAGGATG CCCCTCAGTA CAAACTTGTC ACTATCGACA 
             CTTCCTCACC AACAAGGATG CGCCGATGTA CAAGCTGGTC TCAGTCGATA 
             CTTCCTCACT AACAAGGACG CGCCGCTGTA TAAGCTCGTC AGCGTTGACA 
             TTTCCTCACG AACAAGGACG CGCCAATGTA CAAGCTCGTC ACCGTTGACA 
             CTTCCTCACC AACAAGGATG CGCCGATGTA CAAGCTCGTC ACCATCGACC 
             TTTCCAAACG AACAAAGACG CGCCACAATA TAAGCTAGTT AGAGTCGACA 
             CTTCCTGACC AATAAGGATG CTCCTCAGTA TAAGCTCGTT AGTGTCGACA 
             CTTCAAAACT AACAAGGATG CACCACAATA CAAACTAGTC AGCGTTGATC 
             CTTCCTTACC AATAAGGATG CTCCGCAATA CAAGCTCGTC AGCGTCGACA 
             CTTTTATACC AACCTCAATG CACCTCAGAA CAAGCTTGTC TCAGTTGATA 
             TTTTACGACC AATAAAGACG CGCCTCAATA CAAATTGGTC CAGGTTGATA 
             TCTGCTCACT AACCAGGACG CCCCGCAGTT CAAGCTCGTG TCCGTAGACA 
             CTTCTACACC AACCTCGACG CGCCCCGCTA CCGCGTCATC ACCGTCGACA 
             CTTCAAGACC AACCGCGGCG CACCCAACGA GAAGGTCGTC TCAGTCGACA 
             CCTGACTACG AACCACAAGG CGCCCCTCGA AAAGGTCGTC ACAGTCAACA 

             TCG------- ---------- ---------- ---------- ---------- 
             GCG------- ---------- ---------- ---------- ---------- 
             TCC------- ---------- ---------- -----CAGCT TC-------- 
             TGAGCAAAAT CGAAGATCAA G--------- -----AGGGA CATCCTGCAA 
             TGGATCCATC GCAGGCGCAG CGTGTTCAGC ACGTCTCGCA GCTGCAAGGC 
             TCT------- ---------- ---------- -----CTAAT GA------GG 
             TCA------- ---------- ---------- -----ACGAC CT------CG 
             TGA------- ---------- ---------- -----ACAAG CC------GA 
             TAT------- ---------- ---------- -----CCGAC GC------GA 
             TCT------- ---------- ---------- -----CGAAG GGTGGGGACC 
             TAT------- ---------- ---------- -----CCCAT AATGGGGAGA 
             TAT------- ---------- ---------- -----CCCAT AATGGGGAGA 
             TAT------- ---------- ---------- -----CAAAA GA------CG 
             TTT------- ---------- ---------- -----CGA-- --------CA 
             TTT------- ---------- ---------- -----CGACA GG------AG 
             TTT------- ---------- ---------- ---------- -----CGACA 
             TTT------- ---------- ---------- ---------- -----CGACA 
             TTT------- ---------- ---------- -----CGA-- --------CA 
             TC-------- ---------- ---------- ---------- --------GA 
             TTT------- ---------- ---------- ---------- --------CG 
             TTT------- ---------- ---------- -----CCGCC GA------TG 
             TAT------- ---------- ---------- -----CCGCG GA------CA 
             TTT------- ---------- ---------- -----CCGCG GA------CA 
             TTG------- ---------- ---------- -----CAGAC CC------CA 
             TCG------- ---------- ---------- -----CAAAG AC------GC 
             TAG------- ---------- ---------- -----AAGCT CC------TC 
             TAG------- ---------- ---------- -----AGAAA CC------GG 
             TAG------- ---------- ---------- -----AGAAA CC------AG 
             TAG------- ---------- ---------- -----AGAAA CC------AG 
             TAG------- ---------- ---------- -----AGAAA CA------AG 
             TAG------- ---------- ---------- -----AGAAA CA------AG 
             TCG------- ---------- ---------- ---------- --------CC 
             TTG------- ---------- ---------- ---------- --------CC 
             CAA------- ---------- ---------- ---------- --------GC 
             TCG------- ---------- ---------- -----CTAA- --------AG 
             TTG------- ---------- ---------- ---------- --------CC 
             TCG------- ---------- ---------- ---------- --------CA 
             TAG------- ---------- ---------- -----CTGGC GA------GA 
             TGG------- ---------- ---------- -----CTGAG CC------GA 
             TCA------- ---------- ---------- ---------- --------TC 
             TGA------- ---------- ---------- -----CCGAG GA------TA 
             TAT------- ---------- ---------- -----CAGGC GA------TA 
             CGT------- ---------- ---------- ---------- --------CG 
             TCG------- ---------- ---------- ---------- --------CC 
             TGG------- ---------- ---------- -----CTCAT CC------GA 
             TGG------- ---------- ---------- -----CTGAC CC------AA 
             TAG------- ---------- ---------- -----ATGAC TTT-----AT 
             TCG------- ---------- ---------- -----CCGAC AA------GA 
             TAG------- ---------- ---------- -----CTGAT GA------GA 
             TCG------- ---------- ---------- -----CTGAT CC------TA 
             TGG------- ---------- ---------- -----CAGAT CC------GA 
             TGG------- ---------- ---------- -----CAGAT AA------AA 
             TTG------- ---------- ---------- -----CTGAT CC------CA 
             TGT------- ---------- ---------- -----CGGAC CC------GA 
             TTT------- ---------- ---------- -----CCGAC CC------CA 
             TGG------- ---------- ---------- -----CTGAC AA------GA 
             TTG------- ---------- ---------- -----CGGAT CC------AT 
             TCG------- ---------- ---------- -----CAGAC CC------AT 
             TCG------- ---------- ---------- -----CCGAT GCGCCGGGGA 
             TCG------- ---------- ---------- -----CTGAT CCGCTTGAGA 
             TTG------- ---------- ---------- -----CCGAT GCGCCCGAGA 
             TCG------- ---------- ---------- -----CTGAC CCGGCAGACA 
             TTG------- ---------- ---------- -----CCGAC CCGGCCGAAA 
             TCT------- ---------- ---------- -----CCGAG CCTGCCGGCA 
             TTG------- ---------- ---------- -----CCGCC CCGGCAGAGC 
             TTT------- ---------- ---------- -----CTGCG CCTCCAGAGC 
             TCT------- ---------- ---------- -----CGGCT CA------AA 
             TCG------- ---------- ---------- -----CAGCT A------AGA 
             TCA------- ---------- ---------- -----CTCAC CCTGCCGAAC 
             TTT------- ---------- ---------- -----CTCAC CCACCTGAAC 
             TCG------- ---------- ---------- -----CCCAT CCTCCAGAGC 
             TTG------- ---------- ---------- -----CGGAC CCGCCAGAGC 
             TCG------- ---------- ---------- -----CCTCC CC------GA 
             TCG------- ---------- ---------- -----CGGCA CC------CA 
             TCG------- ---------- ---------- -----CGGAC GA------GA 

             -------TCT CCC------- ---------- -----TTTAT CATGCT---- 
             ---------- ---------- ---------- ---------- -ACTCC---- 
             ---------- ---------- ---------- ---------T CCTCGC---- 
             AGCTCAAGGG CGTCGCACCC ACCGAAGAC- -----G---T CCTGCC---- 
             GGTGTGCACA CAT------- -TCCATGAT- -----C---T GATCGC---- 
             AGCGCGTGAA AAA------- -CCAGGCTT- ---------T TATCCCTTTT 
             CGT----TCG CTC------- -TCTCCGAG- -----G---T CGTCGC---- 
             -------ACG AAA------- -GGAGAGAT- -----C---T TATACC---- 
             ACC----TTA CTC------- -GCAACGAA- -----C---T CGTTCC---- 
             CAA------- ---------- -CCTTTGAC- -----C---T GATTCC---- 
             CGC----GTG ACC------- ---------- ---------T GATCCC---- 
             CGC----GTG ACC------- ---------- ---------T GATCCC---- 
             AAC----CTG AAA------- -TCCGTGAT- -----T---T TATCCC---- 
             AGCGAACCCG AAA------- -TTCGTGAT- -----T---T TATCCC---- 
             AAC----CCG AAA------- -TTCGTGAT- -----T---T CATCCC---- 
             AGCGAACCCA AAA------- -TTCGTGAT- -----T---T TATTCC---- 
             AGCGAACCCA AAA------- -TTCGTGAT- -----T---T TATCCC---- 
             AGCGAACCCG AAA------- -TTCGTGAT- -----T---T TATCCC---- 
             CAC------- ---------- --CAACGAAA GAAAGCTGCT TGTCCC---- 
             AAGGGCAACG AAA------- -GGAAAGAC- -----T---T CGTTCC---- 
             CGG----TCT CAC------- -CCTCAATT- -----G---T GATTCC---- 
             AGC----CTC AGC------- -CCACAGTT- -----G---T GATACC---- 
             AGC----CTG TCC------- -CCAACATT- -----G---T CATTCC---- 
             AAC----GGG AGC------- -GCCGGGTG- -----T---T GATTCC---- 
             AAC----TAG AAT------- -TCAAAGAA- -----T---T CATACC---- 
             AAC----CAA CTC------- -TACACAAT- -----T---T TATACC---- 
             AAT----TAG GGT------- -TTAAGGAA- -----T---T GATACC---- 
             AAT----TAG GGT------- -TTAAGGAA- -----T---T GATACC---- 
             AAT----TAG GGT------- -TTAAGGAA- -----T---T CATACC---- 
             AAT----TAG GGT------- -TTAAGGAA- -----T---T GATACC---- 
             AAT----TAG GGT------- -TTAAGGAA- -----T---T GATACC---- 
             AAGGGCAACG AAT------- -TCCAAGAA- -----C---T CATTCC---- 
             AACGGGAACA AAA------- -TGAAGGAT- -----C---T CATCCC---- 
             AAAAACAACG AGA------- -CAAAGGAA- -----C---T CATTCC---- 
             ACC----ACC AAA------- -TCAAGGAA- -----C---T CATCCC---- 
             AAAGGGAATG AAA------- -TCAATGAA- -----C---T CATCCC---- 
             AAGGACAAAG AGA------- -TTAAGGAC- -----C---T CATTCC---- 
             AGA----ACA TAT------- -TTAAAGAT- -----C---T GATCCC---- 
             CAA----CTC ATT------- -TCACAGAT- -----C---T GGTTCC---- 
             GAAGGCGGTG AAG------- -TTAAAGAGC TGGATC---T AATTCC---- 
             AGC----CCC AGC------- -CTAAAGAC- -----T---T TATCTT---- 
             AAG----ACA TCA------- -GCAGAGAT- -----C---T CATTCC---- 
             AAGGAAAACA AAA------- -TTGCCGAG- -----C---T CATCCC---- 
             AAAAAAAATG AGG------- -TTAAGGAA- -----C---T CATCCC---- 
             AGG----GCG AAT------- -ACAAAGAA- -----T---T TATCCC---- 
             CGC----GCG AAT------- -ACAAAGAC- -----T---T CATCCC---- 
             AGC----G-- ---------- ---AAGGAC- -----C---T CATTCC---- 
             ACC----GCG CGT------- -TCAAGGAG- -----C---T CATCCC---- 
             AAA----GAG AGC------- -ATATAGAT- -----C---T TATACC---- 
             AAC----GGA CAT------- -TCGTGGAC- -----C---T TATCCC---- 
             AGC----GTC AGC------- -GCAAAGAC- -----C---T AATTCC---- 
             CGC----GAG AGC------- -AAAAAGTT- -----C---T CATACC---- 
             AGCGCACGCA AGT------- -----AGAC- -----T---T GATCCC---- 
             AAC----GTA CGC------- -ATGTAGAT- -----G---T CATCCC---- 
             AGC----GCA CGC------- -ACGCAGAT- -----T---T GATCCC---- 
             CTC----GGG AGC------- -GCAAAGTC- -----C---T TATACC---- 
             CGC----GGG AGC------- -ACAAGGTC- -----C---T CATACC---- 
             CGC----GCC AGC------- -ACAAGGTC- -----C---T CATACC---- 
             AGC----GTG TGT------- -TCAAGGAT- -----C---T CATCGC---- 
             AAC----GCG TGT------- -TCAAGGAC- -----C---T CATTCC---- 
             AGC----ACG TAT------- -TCAGGGAC- -----C---T CATCCC---- 
             AGC----GCG TGT------- -TCAAGGAC- -----G---T CATCCC---- 
             AAC----GTG TCT------- -TTAAGGAA- -----C---T CATTCC---- 
             AAC----GCG TGT------- -TCAAGGAC- -----C---A CATTCC---- 
             AGC----GCG TGT------- -TCACGGAC- -----C---T CGTTCC---- 
             AGC----GCA CCT------- -TCAAGGAC- -----G---T AATCCC---- 
             AGC----CCG AAT------- -TCAAGGAC- -----G---T CATCCC---- 
             ATC----GCG AGT------- -TCAAGGAT- -----G---T CATACC---- 
             AGC----GCG TCT------- -TCAAAGAT- -----G---T TTTGCC---- 
             AAC----GCG TGT------- -TCAAAGAC- -----G---T CTTGCC---- 
             AGA----GGG TAT------- -TCAAGGAT- -----G---T AATACC---- 
             AGC----GCG TTT------- -TCCGCGAT- -----G---T CATCCC---- 
             CAC----CCG AGT------- -GGAAGGAA- -----TGGCT GGCCGA---- 
             AGC----CCG AGT------- -TTAAGGAC- -----G---T CATCCC---- 
             AAC----CGA CCT------- -TCACGGAC- -----G---T TATCCC---- 

             -----CGCGC CCGAGG---- ---------- ---------- CAATCCACGA 
             -----GCACG AGGCGAAAGA CCTTCCCGCA G--------- CAATCTAC-- 
             -----CGAGC ACGAGACCTC CCGGT----- -A-------G CTATCACT-- 
             -----GGAGG ATCCACAGGC AACACTCAGC TCCGCAAGCG TCATCGCT-- 
             -----CGAGG ACAAGAATGC AATTTTGACC ACAGCGACGG TCATTGAC-- 
             ATCGATGAAG ACCCCAAAGC ACCGATTGAA CAAATCAAGC CAATCAAC-- 
             -----GCAGG ACCCGGATGC CCTCCTCGAG GATGTTGTCG TGGCCGGA-- 
             -----GCAA- --AGCGACGC GTCAATATCC AGTGTCTCAT GGGTCAAT-- 
             -----CGAGG ACAAGGAGGC CAAGCTTGAA AGCGCCAATC TAGTGAAC-- 
             -----AGAGG CAAAGGATGC AAAGCTTGTC CAAGTTACCT GCGTCAAC-- 
             -----GGAAG CAGAGGATGC AAAGCTTGTC GACGTTACCT GCGTCAAC-- 
             -----GGAAG CAGAGGATGC AAAGCTTGTC GACGTTACCT GCGTCAAC-- 
             -----GGAAG AGAAAGATGC AAAGCTCGCT CAAGTTAATT GCGCCAAC-- 
             -----GGAAC AGAAAGATGC AAAGCTCATT CAAGTCAAGA GTGTCAAC-- 
             -----GGAAC AGAAAGATGC GAAGCTCACT CAAGTCAAAT GCGTCAAC-- 
             -----AGAAC AGAAAGATGC AAAGCTCACT CAAGTCAAAT GTGTCAAC-- 
             -----GGAAC AGAAAGACGC GAAGCTCACT CAAGTCAAAT GTGCCAAC-- 
             -----GGAAC AGAAAGATGC GAAGCTCACT CAAGTCAAAT GCGCCAAC-- 
             -----CGAAT CCGAAGATGC TGCATTATTC TCTACGGTTT GCGTCAAC-- 
             -----CGAA- --ACCGACGG CTTCTTGAAC AGCATCGATG CCGTCAACAA 
             -----AGAGC GGAAGGATGC CCTTCTTTGC GACGTGACTC GGGTCAAT-- 
             -----GGAAC GGAAGGACGC TCTCCTCTGC GGCGTCATTC GTGTGGAT-- 
             -----CGAGC AGCAAAGTGC TCTTCTATGT GATGTTCAAC AGGTCAAT-- 
             -----AGAGG ACAAGGACGC AAATCTTGTA TCGATCAAGC CTGTCAAC-- 
             -----CGAAG ATCCTAATGC ATGCTTATCA CAAATCAAAC TATTCAATCG 
             -----AGAAG ACCCTGATGC ATACCTATCT CGAGTCAAGA TTTTTGAC-- 
             -----GGAAG ATCCCAAAGC ATATCTCTCT CAAGTCAAAA TTTTTAAT-- 
             -----GGAAG ATCCCAAAGC ATATCTCTCT CAAGTCAAAA TTTTTAAT-- 
             -----GGAAG ATCCCAAAGC ATATCTCTCT CAAGTCAAAA TTTTTAAT-- 
             -----AGAAG ATCCCAAAGC ATATCTCTCT CAAGTCAAAA TTTTTAAT-- 
             -----AGAAG ATCCCAAAGC ATATCTCTCT CAAGTCAAAA TTTTTAAT-- 
             --------GG AATCCGATGC AAACCTCTCG TCTATTCTCT GCGTCAAC-- 
             --------GG AAAACGAGGC CTTTCTATCC AGCATCATTA GTGTTAAC-- 
             -----AGAGC GCGGTGATGC TACGCTCTCG AGTGTGGTCA GTGTTAAC-- 
             --------GG AAAATGAAGC GACCTTGACG AGTATATCGT GCTTCAAC-- 
             -----TGAA- --ACCGATGC ATACTTGTCC AGCATTACCA GCGTAAAT-- 
             -----CGAAA GCAAG---GC CTTTTTGTCA AGTATCATAA GTGTCAAC-- 
             -----TGAGG CCAAAGACGC GCAACTTTCT GAAGCTAGTT GCGTCAAC-- 
             -----GGAAG ATCATAATGC CCACCTCTCC CAGGTGCACT ACGTGAAT-- 
             -----TGAAG ATGAGAATGC TTACTTGGCA CATATCAACT GTGTCGAT-- 
             -----GGAAG ATAAGGAGGC CAACCTTGTT GAAATACGTA GGGTCAAC-- 
             -----AGAGG ACAAGAACGC CAACCTCGTT CAAGTTGACT GTGTGAAC-- 
             -----AGAAG ACACGGGTGC ATATCTTGCA CACATTTCGT GTGTGAAT-- 
             --------GG AGACCGATGC ATTCTTGAGT GACGTATCCT CTGTCAAC-- 
             -----CGAGG ACAAGAATGC TAAGCTGGAA GCGATCAAGG CTGTGGGC-- 
             -----TGAAG ACAAAAACGC GCGTTTAGAA GATATCAGGG CCATCGCC-- 
             -----AGAGG ACAAGGATGC ATTTCTTGAG GACGTGCTCG TGGTAGGC-- 
             -----CGAGG ACAAAGACGC CCATCTTGAA GACGTTACAG TCGTGGCC-- 
             -----AGAGG ACAAAGATGC GCATTTAGAA GACGTGAAGG CAATCAAT-- 
             -----AGAGG ACAAGGAGGC CCACCTTGAA AGTACGCGCG CCGTCAAC-- 
             -----AGAAC AAAAGGATGC TTTCCTCGAT GACGTGACAG CCGTGGGC-- 
             -----CGAAC AGAAGGATGC ATCGTTAGAT GATATAAGAG CAGTCAAC-- 
             -----CGAAG AAAAGGATGC GTCGTTGAGC GACGTAGTAG TGACTGGA-- 
             -----CGAGC AAAAAAACGC ATTCCTGGAC GATGTGACTG CAGTCGGG-- 
             -----CGAGC GAAAAGATGC GTTCTTGGAC GATGTGGTTG CAGTCGGG-- 
             -----CGAAC AGAAAGACGC TTTCCTGGAC GCTGTTCACG CCGTAGGA-- 
             -----CGAGG TCAAGGATGC ATACTTGGAC GACGTAACTG CTGTCGGA-- 
             -----AGAAG CCAAAGATGC ATACTTGGAC GACGTTACTG CTGTTGGA-- 
             -----GCACG ACGAGAACGC GCATTTACAG GACGTACGCC CAGTCAAC-- 
             -----TGAGG ACAAGGACGC TCATCTGCAA GACGTACTTG CTGTCAAC-- 
             -----TGAGG ACAAAGAAGC TCACCTGCAG GACGTGCTTG CTGTGAAC-- 
             -----TGAAG ACAAGAAGGC GCACCTGCAG GACGTCTGTG TCATCAAC-- 
             -----AGAAG ATGAGAAGGC TCACCTGCAG GACGTCCTTG CGATCAAT-- 
             -----GGAAG ACAAGAAGGC GCACCTGCAG GACGTTTGCG TAATCAAC-- 
             -----AGAAG ACAAGAAGGC ACACCTGCAG GACGTCTGCG CGATAAAC-- 
             -----TGAAG ACCAGAACGC TCATCTGGAA GATGTCCTTG CTATCACA-- 
             -----GGAGG ACAAGGACGC GCATCTGGAG GACGTCCTGC CTGTCGCA-- 
             -----AGAGG ATAAGGACGC ACATTTAGAG GACGTGCTCG CGATAGGA-- 
             -----AGAGG ACAAGGATGC TCATCTCGAG GATGTCCTAG CTGTCAAC-- 
             -----GGAGG ACAAGAACGC GCACCTCGAG GACATCTTGG CAGTTAAC-- 
             -----CGAAG ACAAGGATGC GCATCTCGAC GACGTCATGG CAGTCAAC-- 
             -----AGAGG ACACCAACGC CCTTCTGGAG GATGTCCTCG CGGTGAAC-- 
             -----GGACG CGCAGGGCGG CAAGCTCGAG GACGCGACCG CGCTCCCG-- 
             -----TCACT CGACCATCGC CCAGCTCTCC GACGCGACCC TCGTCGGC-- 
             --------GC ACGGGTACGC CCAGCTCTCC GACGTAACCA TGGTCGGC-- 

             AGAGGGCTCC GTCACGCTTG CCAAGATGC- ---------- -TCGGGGACG 
             -GAGGAGGGT TCTGTTGTCG AGGCGAAGCT ATTGGGGGAT GATGGAGAGA 
             -CATGACGGA GCTGTAGAGA GTGTCAAAC- -----TTCTT CCCAAGAATC 
             -GGAGATAAG CTGCTCGTCA TTTACCTGA- -----GAGAC GTCAAGGATG 
             -CACAACAAG CTGCTCGTGG TGTGCTCGC- -----GCGAT GTCAAGGATG 
             -CAAGACACT TGGGCTGTTG TCTACTCTA- -----GGGAC GTGAAGGACG 
             -AAGGACTAC ATGGTGCTTA ACTACTCGC- -----GCAAC GTGAAGGATG 
             -CATGACTAC CTGATCGTTG TCTACAAGC- -----GAAAC GTCAAGGACG 
             -GAAGACGCC TTTGTTTTGG TCTACAAGC- -----GGAAT GTTAAGGACG 
             -AGGGAATAC TTTGTCGCTA TCTATAAGC- -----GCAAC GCCAAGGATG 
             -AAGGAATAC TTCGTTACCA TCTACAAGC- -----GCAAT GCCAAGAACG 
             -AAGGAATAC TTCGTTACCA TCTACAAGC- -----GCAAT GCCAAGAACG 
             -GAAGAATAC TTTGTGGCCA TCTACAAGC- -----GCAAT GTCAAAGACG 
             -AAGGAATAT TTTGTCGCCA TCTTCAAGC- -----GCAAT GTCAAGGATG 
             -AAGGGATAT TTCGTCGCGA TCTACAAGC- -----GCAAT GTCAAAGATG 
             -AAGGAATAT TTTGTCGCCA TCTACAAGC- -----GCAAT GTTAAAGATG 
             -AAGTATTAT TTTGTCGTCA TCTACAAGC- -----GCAAT GTCAAAGATG 
             -AAGGATTAT TTTGTCGTCA TTTACAAGC- -----GCAAT GTCAAAGATG 
             -AAGAACTAT ATGGCCTTGA TCTACAAAC- -----GAAAT GTCAAAGATG 
             GGGCGAAAAC TTTGTCGTTT CTTACAAGC- -----GCAAC GTCAAAGACG 
             -AAGGACCAC TTTGTTGTCC AATATAAAC- -----GCAAC GTGAAAGACG 
             -GACAATCGC TTTGTTGTCA AGTGCAAAC- -----GCAAC GTCAAGGACG 
             -ACCGATCGC TTTGTCGTTC AATATAAAC- -----GCGAT GTCAAGGATG 
             -CATAACAAG CTCGTTGTGG TTTATAAGC- -----GTAAC GTGAAAGATG 
             CAGGGACAAG TTCGCATTGA TATACAAAC- -----GTAAT GTTAAAGACG 
             -AAGAACAAA TTAGCTACAG TATACAAGC- -----GTAAT GTTAAAGACG 
             -AAAGATAGA CTAGCAGTAG TATACAAGC- -----GTAAT GTTATAGGCG 
             -AAAGATAGA CTAGCACTAG TATACAAGC- -----GTAAT GTTATAGGCG 
             -AAGGATAGA CTAGCACTAG TATACAAGC- -----GTAAC GTTATAGGCG 
             -AAAGATAGA CTAGCACTAG TATACAAGC- -----GTAAT GTTATAGGCG 
             -AAAGATAGA CTAGCACTAG TATACAAGC- -----GTAAT GTTATAGGCG 
             -AAGGATCAC TTTGCTCTAA CCTACAAGC- -----GTAAT GTTCGGGATG 
             -AAGGATTAC TTTGCGTTGA CGTACAAGC- -----GCAAT GTCAAGGACG 
             -AAGGCATAC TTCGCACTGA CCTACAAAC- -----GCAAT GTTAAAGACG 
             -AACGACTAT TTCGGTGTCG TCTACAAGC- -----GGAAC GTCAAGGACG 
             -AAGGGCTAC TTTGCCCTCG TTTACAAGC- -----GCAAT GTAAAAGATG 
             -AAGGATTAC TTCGCCCTTG TTTATAAAC- -----GCAAC GTGAAAGATG 
             -CGGAATAAA CTTGCAATCG TCTACAAGC- -----GCAAC GTCAAGGATG 
             -CAGAGCCAA TTTGTTCTGG TTTACAAGC- -----GCAAT GTGAAAGATG 
             -AGAGATAAA TTCGCGGTAG TATATAAGC- -----GTAAC GTTAAAGACG 
             -AAAGACCAA TTTGGTATTA TCTACAAAC- -----GCAAC GTGAAAGATG 
             -AGAGACACT TTTGCCGTAA TTTATAAGC- -----GTAAT GTCAAAGACG 
             -AACAATAAA TTTGCAGTTG TCTACAAGC- -----GTAAC GTCAAAGACG 
             -AAGGACAAC CTTGCCATCA TCTACAAAC- -----GAAAT GTCAAAGACG 
             -GGCGATAAC TTCGCCTTGA TTTACAAAC- -----GCAAT GTCCAGGATG 
             -GGTGATCAG TTCGCCTTGA TATACAAGC- -----GTAAT GTCAAGGACG 
             -AAGGATCGG ATTATGACTG TGTACAAGC- -----GCAAT GTCAAGGACG 
             -GATGACAAG CTTGTCGTCG TCTACAAAC- -----GCAAC GTCAAAGACG 
             -GGTAACAAC TTTGCTGTCG TGTACAAGC- -----GCAAC GTTAAAGACG 
             -GGCAATCGG CTCGTCGTGG TTTACAAGC- -----GAAAT GTCAAGGACG 
             -AAGGACCAC TTCGCCGTCG TTTACAAGC- -----GCAAC GTCATCGATG 
             -AACGACACT TTCGTAGTGG TGTATAAAC- -----GCAAC GTGAAGGACG 
             -AACGACAAA ATTGCTCTCA TATACAAGC- -----GTAAT GTCATTGATG 
             -AAAGACAAG TTCGGTGTCA TCTACAAAC- -----GGAAT GTAATAGACG 
             -AAAGACAAA TTTGCGGTTG TCTACAAGC- -----GCAAC GTCATAGATG 
             -GGCGACAAG CTCGCAGTAG TCTACAAAC- -----GTAAT GTAAAGGACG 
             -GATGATAAG CTGGCAGTCG TGTACAAGC- -----GTAAT GTCATGGATG 
             -GATGATAAA CTGGCCGTTG TATATAAGC- -----GCAAT GTCATCGATG 
             -GGCGACTTC GCGGCGGTCG TGTACAAGC- -----GGAAT GTCAAAGACG 
             -GGCGACTAC GCCGTGGTCA TCTACAAGA- -----GGAAT GTGAAAGACG 
             -GGCGACTAT GCTGTGGTCA TCTACAAGA- -----GGAAC GTCAAAGACG 
             -GGTGACTAC GCGGCCGTCG TCTACAAGC- -----GAAAC GTCATCGACG 
             -GGCGACCAT GCGGCGGTCG TCTACAAGC- -----GTAAC GTCATCGACG 
             -GACGACCAC GCCGCCATTG TCTACAAGC- -----GTAAT GTCATAGATG 
             -GGCGACTAT GCCGCGATCG TGTACAAGC- -----GCAAC GTCATCGACG 
             -CATGATAAG CTCGTAGTCG TTTACAAGC- -----GCAAT GTCAAGGATG 
             -AATGACAAG CTCATAACCG TATACAAGC- -----GCAAC GTCAAAGATG 
             -GAGGACAAA CTTATTGTCG TATATAAGC- -----GCAAC GTCAAAGACG 
             -GGAGATAAC TTCGCCGTTG TCTACAAGC- -----GCAAT GTTAAGGATG 
             -GACCAGCAC TTCGTCGTCG TCTACAAGC- -----GTAAC GTCAGGGACG 
             -CAGGACTAT TTTGTAGTAA AATACAAGC- -----GAAAC GTCAAGGATG 
             -CACGACCGC TTCGTGGTCA AGTACAAAC- -----GCAAC GTCAAGGACG 
             -GGCGGGCTG TGGGGCGTCC AGTTCTCCC- -----GCAAC GTCCGGGACG 
             ----GAGAAC CTGGTAATCG TTTACACCC- -----GCGAC GTCAAGGACG 
             ----GACCAC TTCGTCGTCG TTTACACAC- -----GCGAC GTCAAAGACG 

             GCCCAT---C CATCTTCATC ACCACCAGGT CTCTGGTTGA GAGCTCAAAC 
             AGCTCT---T CATCA----- GCACATCATC TAGGGTCGAG AACTCGGCTT 
             GGTTGT---T CGTC------ ---------- ---------- ---------- 
             AACTCTGGCA GCTGG----- AGCTCAAGAC T---GGCAAG AAGATCAAGC 
             AGTTGT---G GGTGC----- ATGACTTGCA CTCGGGCCAG CAAATCACGC 
             AATTAT---A TTTGT----- ACAACAAGCA A---GGCAAA CAAGTCAAAC 
             AGCTCT---A TGTGT----- ACTCCCTTAC C---GGGGAG CGCATCGAGC 
             AGGTCT---A CTTGT----- TTTCCCTCAA G---GGTGAA CAAGTCGCTC 
             AGCTAT---A CCTCC----- ACGATCTAAG C---GGCAAG CGGCTGAAGC 
             AAATCT---A TCTTT----- ACTCCAAGGA C---GGCGCA CAGCTAGAAC 
             AAATTT---A TCTTT----- ACTCCAAGGA T---GGCGTA CAACTAGAAC 
             AAATTT---A TCTTT----- ACTCCAAGGA T---GGCGTA CAACTAGAAC 
             AAATAT---A TCTCT----- ACTCGAAGGC T---GGAGTT CAACTGACCC 
             AAATAT---A TCTTT----- ACTCCAAGGC A---GGCGTT CAACTTGAAC 
             AAATAT---A TCTTT----- ACTCCAAAGC A---GGCGAT CAACTCAGTC 
             AAATAT---A TCTTT----- ACTCCAAGGC A---GGCGTG GAACTTGGTC 
             AAATAT---A TCTTT----- ACTCCAAGGC G---GGCGTT CAACTTGGCC 
             AAATAT---A TCTTT----- ACTCCAAGGC G---GGCGTT CAACTTGGTC 
             AGGTAC---A CCTGT----- ATACCCTTGA A---GGTAAA CCCGTCCGTC 
             AGGCAT---A CGTAT----- ACTCGAAAGA G---GGCAAG GAGCTCGAGC 
             AAATCT---A TATTT----- GTGATAATAA T---GGCCGA GAGCTTGAGC 
             AACTCT---A TATCT----- ATGACAACAA T---GGCACA CAGCTAGAGC 
             AACTCT---A TATCT----- ACGACAAATG C---GGCAAG CAACTGGAAC 
             AAGTCT---A TATCT----- ATAGCAACGA C---GGGAAG CGAGTGACCC 
             AGTTAT---A TGTTT----- ACGATAATAA T---GGGAAC CGTGTGACAC 
             AGCTAT---T TATTT----- ACGATAATAC G---GGCAAG CAGCTAGTTC 
             AACTCT---A CATCT----- ATAGTAACAA T---GGCTCG CGACTAATGC 
             AACTCT---A CATCT----- ATAATAACAC T---GGGTCG CGACTAATGC 
             AACTCT---A CGTCT----- ACAATAACAC T---GGGTCA CGACTAATGC 
             AACTCT---A CATTT----- ATAATAACAC T---GGGGCA CGACTAATGC 
             AACTCT---A CATTT----- ATAATAACAC T---GGGGCA CGACTAATGC 
             AGATTT---A CCTCT----- ACTCCAACTC T---GGCAAA GTGATCACTC 
             AGCTGT---A TGTGT----- TTTCGCATGC A---GGGGCT CAAGTTGCTC 
             AGATTT---A CGTCT----- TCTCACATGA A---GGAAAA CAGATTACAC 
             AGATTT---A TATTT----- ACTCCCAAGA A---GGCAAG GAGCTTGAAC 
             AGGTAT---A TGTGT----- ATTCGCATGC T---GGAAAC CAGCTCGCTC 
             AGGTCT---A CGTGT----- ACTCTCATGC C---GGGAAC GAGGTTGTGC 
             AAATCT---A CATCT----- ATTCCAACAA G---GGCGAA AAAATCACCC 
             AAATCT---A CCTTT----- ACTCGAAAAC G---GGGAAA CAAGTAGCTC 
             AAATAT---A CATTT----- ACTCTAACAT G---GGTTCA CAGCTTGAAA 
             AAATCT---A TATAT----- ACTCTAAGTC T---GGATCA CGCATTCGGC 
             AAATCT---A CCTGT----- ATTCAAAGAC G---GGTATT CAGCTTTCGC 
             AAATTT---A TATCT----- ATTCTAATGA A---GGTGCC CAGCTTACTC 
             AGATTT---A TGTGT----- ACTCTAGAGA T---GGAAAG CAGCTCACTC 
             AGATAT---A TGTTC----- GTTCAATGGC CGAGGGGGCA CCGCTCATTC 
             AGATCT---A CGTCC----- GTCCGATGGC GGATGGCTCT CCGCTGACCC 
             AGGTCT---A CATCC----- ACTCACTGGC CACCGGTGAA AAGCTCAAGC 
             AGATCT---A CTTGT----- ACTCGCTGGC G---GGAGAG CGCTTGACGC 
             AAATAT---A CATAT----- ACTCCATCGA T---GGTATC CGCCTTACAC 
             AGATCT---A CATAT----- ACGACCTCCA G---GGCACT CGGTTAAAAC 
             AGATAT---A TGTCT----- ACTCCCTGGA T---GGACAG CGCCTTGCCC 
             AAGTAT---A TCTCT----- ACTCTATGGA G---GGAAAA CTTCTTTCTC 
             AAATAT---A CCTCT----- ATTCCATGAC C---GGCGAA AAACTGACGC 
             AAGTAT---A CCTCT----- ATTCCATGGC G---GGCGAA CAAATCACGC 
             AAGTAT---A CCTCT----- ATTCCATGGC C---GGCGAA CAAATCACGC 
             AAATAT---A CCTCT----- ACTCAATGGA A---GGAGAA CGTCTCACCC 
             AAACAT---A CCTCT----- ATTCGATGGA G---GGTAAA CAGCTCACCC 
             AATTAT---A TCTCT----- ACTCGATGGA G---GGCAAA CAACTTACTC 
             AGATTT---A CCTCT----- ACCAGCTCTC CACCGGCAAG CAGCTCCAGC 
             AGATCT---A CGTCT----- ATCAGCTGTC CACCGGAAAG CAGCTGCAGC 
             AGCTCT---A TGTCT----- ACCAGCTGTC GACAGGAAAG CAGCTGCAGC 
             AGATAT---A CGTCT----- ACCAGCTGTC CACGGGCAAA CAGCTCAAGC 
             AGATCT---A CTTGT----- ACCAGTTGTC TACTGGCAAG CAGCTCACGC 
             AAATCT---A CCTGT----- ACCAGCTGTC GACTGGTAAA AGGCTTACGC 
             AGATCT---A TTTGT----- ACCAGCTCTC GACTGGAAAG CGGATTACGC 
             AAATCT---A CATTT----- ACGACATGGA C---GGTAGG CAGCTGGAGC 
             AGATTT---A CATTC----- ACTCTCTGGA C---GGACAG CGTTTCAAAC 
             AGATCT---A CGTTT----- ACTCAACGTC A---GGCGAG CGCCATGCAC 
             AGATTT---A CCTCT----- ACAACTTCGC T---GGAGAA CGTATCACTC 
             AAATAT---A TGTCT----- ACGACTTCTC C---GGAAAG CGTCTCGCGC 
             AGATCT---A CTTAT----- ATGACATGTC T---GGCAAG CGTCTCTCCC 
             AGCTGT---A CGTGT----- ACGACATGGC G---GGCACG CGCCTCACGC 
             AGGTGT---A CCTGT----- ACGACCGCGC G---GGCAAG CCGGTGCAGC 
             AGGTGT---A CGTCT----- ATACCAAGTC G---GGCGAG CGCATTAGGA 
             AGCTCT---A CGTCT----- ACTCGAAAGA G---GGCAAG CAACTGAAGC 

             TACTCG---- ---------- ---------- ---------A TCCTCGATCC 
             ACTCCG---- -------TTC TGGATCCCGT CAGTCA---- ---------- 
             ---------- -------AAC AGTACTTCGT TAGTA----G ATAGCAGCAT 
             GTCTTC---- -------TGC CCGAGCTCGT CGGTTCCATC ACCCAGCTGT 
             GGCTTC---- -------TCC CGGACTTGGT CGGTACGATT GGGCAGATCA 
             GATTGG---- -------CAG CCGACCATAT TGGGGT---T CTCAGCATCT 
             GAGTCG---- -------CAG AAGACTTCGT CGGAAC---C GTCACGCTCA 
             GCGTGG---- -------CCG AGGGTTTTGT CGGTGC---C TGTTTAATCA 
             GACTTG---- -------CGG CGGACTTCGT TGGAAA---G ATCGAAATAT 
             GTCTGG---- -------CAG AAAATTTTGT TGGCGC---T TCAACGATAG 
             GTCTGG---- -------CAG AAGATTTTGT TGGCGC---T GCGACGATAG 
             GTCTGG---- -------CAG AAGATTTTGT TGGCGC---T GCGACGATAG 
             GTCTTG---- -------CGC CAGACTTTGT TGGCGC---T GCGTCTATTG 
             GTCTGG---- -------CGT CGGACTTTGT TGGCAT---T GCATCTATAA 
             GTCTGG---- -------CGT CGGACTTCAT TGGCGT---T GCATCTATAA 
             GTCTGG---- -------CGT CGGACTTTGT TGGCAT---T GCATCTGTAA 
             GTCTGG---- -------CGT CGGACTTTGT TGGCAT---T GCATCTATAA 
             GTCTGG---- -------CGT CGGACTTTGT TGGCAT---T GCATCTATAA 
             GCCTGG---- -------CTG AGGATTTTGT CGGAGC---G TGTACCATCA 
             GACTCC---- -------TTC CAGACTTCAT TGGTGC---T TTGACGATCA 
             GTTTAT---- -------ACT CGGACTTTGT GGGTAC---G ATGTCTGCTC 
             GGTTGT---- -------TCC CAGACTATGT GGGAAC---C ATGTCTGCCC 
             GTCTGT---- -------TCC CAGATTTTGT GGGATC---C ATGACCGCCC 
             GTATCG---- -------CGG AAGATTTTGT CGGTGC---G ACCACGATCT 
             GGCTTG---- -------CTG CTGATTTCGT CGGTGC---C GCGATAGTAT 
             GGCTCG---- -------CCC AAGATTTTGT TGGAGC---C GTGACTGTGA 
             GCCTAG---- -------CAC CGGACTTTGT TGGCTC---T ATGACGGTCA 
             GCCTAG---- -------CAC CGGACTTTGT TGGCTC---T ATGACGGTGA 
             GCCTAG---- -------CCC GGGACTTTGT TGGCTC---C ATGACGGTGA 
             GCCTAG---- -------CCC CAGACTTTGT TGGCTC---T TTGACGGTGA 
             GCCTAG---- -------CCC CAGACTTTGT TGGCTC---T TTAACGGTGA 
             GGATCG---- -------CGG AAGAGTTTGT CGGTGC---C GCATACGCTA 
             GTTTGG---- -------CCG AAGGCTTTGT AGGCGC---C GCTATTCTCA 
             GTCTGG---- -------CTG AGGACTTCGT CGGTGC---T GCCACTATAT 
             GTCTTT---- -------GCA AAGATTTCGT CGGCTA---T GCCTACCTCA 
             GCCTGG---- -------CTG AGGACTTTGT GGGCGC---T GCTCATGTGT 
             GACTGG---- -------CGG AGGACTTTGT GGGTGC---G GCTCATATCT 
             AGCTAG---- -------CGC CAGACTTTGT CGGGGC---A GCCACAGTGT 
             GTCTGG---- -------CGC CTGAGTTTGT TGGGGC---T GCGAACGTGG 
             GGCTAG---- -------CAT CCGATTTTGT GGGAGC---G GCATCTGTAT 
             AACTGG---- -------CAC CGGACTTCGT GGGCGC---T GCTTCGATGT 
             GTCTTG---- -------CGT CGGACTTTGT TGGTGC---G GCCTCGATAT 
             GCTTGG---- -------CAC CGGAATTCGT TGGTGC---T GCTTCTCTTA 
             GTTTAG---- -------CGC CGGAATTTGT CGGTGC---C GCCTCAGTTT 
             GAGTTG---- -------CCG CCGATTTTGT CGGCAC---C ACATATCTTT 
             GCGTTG---- -------CGC CCGAGCATGT CGGCAC---G GCCTACCTCA 
             GACTGG---- -------AGG CCTCACATGT CGGTTC---T ATGCAAGTAT 
             GGCTGG---- -------CGG AAGACTTTGT CGGCGC---C GCGTACATCT 
             GCGTAG---- -------CCC CCGACTTTGT TGGTGC---A GTAACTATTA 
             GCCTTG---- -------CCC CCGACTTTGT TGGCGC---C GCGTCGGTTT 
             GACTTG---- -------CCC CCGACTTTGT AGGGGC---C GCCGAGGTTA 
             GGCTGG---- -------CGC CTGATTTTGT CGGTGC---T GCATCCATTG 
             GCATTG---- -------CAC CATCTTTCGT CGGAGC---C GCCGAGGTGT 
             GCATTG---- -------CAC CCGACTTCGT CGGAGC---C GCTGAGCTCT 
             GCATCG---- -------CTC CCTCGTTCGT TGGAGC---C GCTGAATTAT 
             GGCTAG---- -------CGC CAGACTTCGT TGGTGC---T GCCGACATCA 
             GACTTG---- -------CTC CAGATTTCGT TGGCGC---T GCGGAAGTCG 
             GGCTTG---- -------CTC CGGATTTCGT TGGCTC---C ACGGAAGTCA 
             GTGTCG---- -------CTC CGGAGTTCGT CGGAGC---C GCGTCCATCA 
             GTGTCG---- -------CTC CTGACTTCGT TGGCGC---G GCGTCCGCCA 
             GTGTTG---- -------CGC GCGACTTCGT TGGTGC---C GCATCTGCCA 
             GGCTTG---- -------CTC CCGACTTCGT CGGAGC---T GCATCGGTCA 
             GTCTTG---- -------CGC CTGACTTTGT CGGTGC---G GCATCGGTCA 
             GACTTG---- -------CAC CGGACTTTGT CGGTGC---A GCATCTGTGA 
             GCCTGG---- -------CCC CCGAGCATGT CGGAGC---G GTGTCTGTGA 
             GTGTGG---- -------CAC CTGACTTCGT TGGTGC---A GTCACCATCG 
             GCGTGG---- -------CAC CCGATTTTGT TGGCGC---A GTCTCAGTGG 
             GCGTAG---- -------CGC CAGACTTTGT CGGCGC---A GCACAAGTCG 
             GTTTGG---- -------CCG AGGACTTCGT CGGCGC---G GCTTCGCTTT 
             GCGTCG---- -------CCG AAGACTTTGT CGGCGC---A GCAGCCATAA 
             GCGTTG---- -------CAT CTGATTTTGT CGGTTC---C GCCTATGTCT 
             GCGTTG---- -------CGC CCGAGTTCGT CGGCTC---G GCGCATGTGT 
             GGATTG---- -------CCG AGGACTTCAT TGGCAC---G ATCGAGAGCT 
             GACTGG---- -------CCG AGGACTTCGT GGGCGC---G GCGGGCGTGG 
             GGCTGG---- -------CGG GCGACTTCGT GGGCGC---C GCGGGCGTCG 

             CTACAC---- --AAAAACAG ---------- ---------T GAAGGAGGTC 
             ---------G AAG------- ---------- ---------- -ACTG--ATC 
             CTGGTC---- ---------- -------TGT TCTCGACCCA GCCAG----- 
             CTGGAC-GAG TGGAGGACAA TACTGCTT-- TTGTCAGCTA CATGA--GCT 
             CAGGCC---G TCGAGAGCAC AAGGAGTCGT TCGTGGCATC CGTGT--CGT 
             CCGGCC---G ACGGGACTTT CACAGGCTCT TTGTGACTGC CTCTG--GTT 
             GCCGTCCTAA GCGCCACCAC GACCAGTTCT TCGCCATGCT CGTTG--GAT 
             GCGGAC---A TTGGAACCAA AGCTGGTTCA CCGTCACAAT GCACG--GTT 
             CATCAC---G ACGAGACCAA AGCTGGTTCT TCGCTACTCT TAGTG--GCT 
             TAAACA---G AGAAAAGCAG CACCATTTCT TCATTACGAT GGCGG--GAT 
             TAAACA---G AGAAAAGCAG CCTTATTTCT TCGTCACTTT AGCGG--GGT 
             TAAACA---G AGAAAAGCAG CCTTATTTCT TCGTCACTTT AGCGG--GGT 
             CGAACA---G ACAGAAACAA ACTCATTTCT TCCTCACACT GTCCG--GAT 
             CGAACA---G AGGGAAACAA CCTCATTTCT TTGTCACTTT AACTG--GAT 
             CTAACA---G AGAGAAACAA CCTCATTCCT TCCTCACTTT CTCTG--GAT 
             CGAACA---G AGAGAAACAA CCTCATTTCT TCCTCACTTT CTCTG--GAT 
             CGAACA---G GGAGAAACAA CCTCATTTCT TCCTCACTTT TTCTG--GAT 
             CGAACA---G AGAGAAACAA CCTCATTTCT TCCTCACTTT TTCTG--GAT 
             GTGGCA---A GGAAAAGCAA CCCTGGTTCT TCGTCACCAT GAGTG--GAT 
             CTGCCC---G CTATCGCGAC AGCTGGTTCT TCATCAACGC TGTTG--GTT 
             ACTGTA---G AGATACCCAC TCCTGGCTCT TTGTGACAAT GAGTG--GCT 
             ATTGCC---G TGCGGACCAC TCATGGCTTT TCATCACTAT GACTG--GCT 
             ATTGCA---G AGATACCCAC CCATGGCTTT TTATCACTAT GAGTG--GTT 
             CCGCCC---G CAAGAAGCAC TCGTGGTTCT TTGTGTCGAT GGTTG--GCT 
             CAGCAA---G GGAGACGCAG CCGTGGCTGT TTGCTACATG GACGG--GGT 
             CGGCGA---G GGAAACGGAA TCATGGTTAT TTGCTACTCT AACTG--GCT 
             CCGCTC---G GGAAACGGAA CCATGGTTTT TTGCTACCCT CACGG--GCT 
             ACGCTC---G GGAAACGGAA CCATGGTTTT TTGCCACTCT CACGG--GCT 
             CCGCTC---G AGAAACGGAG CCATGGTTTT TTGCCACTCT CACGG--GCT 
             CCGCTC---G GGAAACGGAA CCATGGCTTT TTGCCACTCT CACGG--GCT 
             CCGCTC---G GGAAACGGAA CCATGGCTTT TTGCCACTCT CACAG--GCT 
             CTGGTC---G AGAAAAACAG CCATGGTTCT TCGTTGTTAT GAGTG--GAT 
             GTGGGC---G CGAGAAGCAA CCATGGTTCT TCGCGACACT GAACG--GAT 
             CTGCGC---G TGAAAAGCAG CCCTGGTTCT TTGTGACTCT CAGTG--GAT 
             CTGGAC---G CGAGAAGCGC AGCACTTTCT TTGTCACCAT GATCG--GAT 
             CTGGGC---G TGAAAAGCAT TCCTCCTTCT TTGTCGAACT GAATG--GTT 
             CCGGCA---G AGAAAAGCAT TCTTGGTTCT TTGTCACTCT CAGTG--GTT 
             ATGCTC---G CTGGAAGCAG CCCTGGCTCT TCGTCTCGAT GACTG--GGT 
             CTGCTC---G ACAAAAGCAG CCGTGGTTCT TTGCTACCAT GACGG--GCT 
             ACGGAC---G TCAAAAGCAG CCATGGTTTT TCGTGACAAT GACAG--GAT 
             CGAGCC---G AGAGAAGCAA TCCCATTTCT TCGTAACTCT AACTA--GTT 
             CAAGTA---G AGAGAAGCAA CCCCATTTCT TCGTTACCAT GACCG--GTT 
             GCGGCC---G GCAGAAGCAG CCATGGTTCT TCGTGACAAT GACCG--GGT 
             CTTCTC---G CGAAAAGCAA CCCTGGTTTT TCGTTACAAT GAGCG--GTT 
             ATGGAC---G CCGCTCCCAT CCGCATGTCA TGGCCACTCT GACGG--GCT 
             CAGGAC---G TCGTTCGAAC GACTTTTTCA TGATAAGCAT GGTGG--GCT 
             CTGGGA---A ACGCAAGCAG AACTGGGCAT TCCTCACCCT AACTG--GCT 
             CGGGCC---G CCGCTCGCGG CCGGACTTCT TCATCACCCT CACAG--GGT 
             GTGGTA---G GCGCACAAAC CCGTGGTTTT TTGTCACGTT GACTG--GCT 
             CGGCAA---A ACGCAAGCAG TCGTGGCTCT TTGTCACTAT GACGG--GAT 
             GCGGTC---G TCGCTCTCAA AATGATTTCT TTGTCACCCT TACCG--GAT 
             CTGGCA---A GAGGACGAAG TCAAACTTTT TCGTTACAAT GACAG--GTT 
             CTGGTC---G CCGTGACGTC TCGGACGTCT TTGTTAACAT GACAG--GCT 
             ACGGCC---G TCGTTCCCTT CCTAACGTCT TCATCTCCAT GACCG--GTT 
             ACGGCC---G TCGTACCCTC CCTGCCTTCT TTGTATCAAT GACGG--GGT 
             CTGGCC---G CCGAACACAG CCAAACTTCT TCGTTACCTT GACTG--GCT 
             CGGGCC---G CCGCGCACAG CCAAACTTTT TCGTGTTGCT GACTG--GAT 
             GCGGCC---G CCGAGCACAG TCGCACTTTT TTGCGTTTCT GACTG--GGT 
             GTGGTC---G CCGCGAGCAC TCCTGGTTCT TTGCCACCCT CGGCG--GCT 
             ATGGTC---G GAGAACTCAG TCATGGTTCT TCTCGTCGTT GACGG--GAT 
             GTGGTC---G TAGGACGCAA TCGTGGTTCT TCTCGTCATT GACTG--GCT 
             ACGGCC---G TCGTAGCCAG CCGTTCTTCT TCGCTACCTT GACTG--GCT 
             ACGGCC---G GCGCGGCCAG TCGTTCTTCT TCTCTACCTT GACTG--GCT 
             ACGGTC---G CCGCAAACAG CCGTTCTTCT TCTCCACCTT AACGG--GCT 
             ACGGTC---G TCGGAACCAG CCGTTCTTCT TCGCTACCTT GACTG--GGT 
             GCGGCC---G CCGTTCGCAG CAGTGGTTTT TTGCGACGCT CACCG--GCT 
             GCGGCC---G ACGCACGCAG CCGTGGTTTT TCGCTACACT CACAG--GTT 
             GCGGTC---G TCGCAAGCAG TCGTGGTTCT TTGCAACTCT TACAG--GGT 
             CCGGAC---G TCGTTCACAC CAGTGGTTCT TCACTACTCT CATTG--GGT 
             CTGGGC---G AAGGCAACAG GAATGGTTCT TTGCTACTCT AATAG--GTT 
             CCGGGC---G GCGCCACCAA TCGTGGTTCT TTGCTTCTCT GATAG--GAT 
             CTAGTC---G CCGGAAGAAC GCGTGGTTCT TCGCGTCGCT CACGT--CGT 
             CGGGAA---G GAGGGACAGC GACGAGTTCT GGCTGTTTAT GGTCG--GCT 
             TGGGGC---A CAGGGACGAG AGCGCGTTCT TCGTGGAGAT GACGG--GGT 
             TGGGCT---A CCGAAACGAG CCCGCCTTCT TCGTTGAGAT GACGG--GCT 

             TCG------- ---------- ---------- --------TC CATCTCCAAA 
             TCGTGTC--- -------CTC GAGC------ ---------- ---------- 
             ---------- -------ACC ---------- --------AT CAGAGAAGTC 
             TTACCGC--- -------ACC CGGC------ --------AC GACCGTCCGG 
             TTGTGAA--- -------CCC GGGCCGCGTG GACCGCGTGT CGTGGGAGGG 
             TTACCAA--- -------CCC AGGG------ --------GT TGTCTACTAT 
             TCACGAG--- -------TCC CGGT------ --------AT CTGCTACCAG 
             TCACAAC--- -------ACC TGGA------ --------AG TGTCGGCCGA 
             TCACTAC--- -------TCC GTGC------ --------AC GCTCGCTCGC 
             TTGACAC--- -------GCC TGGT------ --------AC CATTGCTCGC 
             TTAACAC--- -------GCC TGGC------ --------GT CATTGCTCGC 
             TTAACAC--- -------GCC TGGC------ --------GT CATTGCTCGC 
             TTAATAC--- -------ACC TGGC------ --------AC CATTGCTCGG 
             TTAACAC--- -------GCC GGGC------ --------AC CATTGCTCGC 
             TTAACAC--- -------GCC GGGC------ --------AC CATTTCTCGC 
             TTAACAC--- -------GCC AGGC------ --------AC CATATCTCGC 
             TTAACAC--- -------GCC GGGC------ --------AC CATTTCTCGC 
             TTAACAC--- -------GCC GGGC------ --------AC CATTTCTCGC 
             TCACAAG--- -------CCC GAGC------ --------AC TGTCGGGAGG 
             TCACTAC--- -------ACC CGGT------ --------AC TCTTGGACGT 
             TCAACAC--- -------CCC CGGA------ --------AC GATAGCATAC 
             TCACTAC--- -------TCC TGGG------ --------GT CATTTCATAT 
             TTACCAC--- -------CCC TGGT------ --------AC CATTGCGTAT 
             TCAATAC--- -------CCC TAAC------ --------AC TGTGGGACGT 
             TCAATAC--- -------CCC TGGG------ --------AC TGTTGGGCGA 
             TCAACAC--- -------TCC TGGC------ --------AC CATAGGACGA 
             TCAATAC--- -------TCC TGGA------ --------AT CGTATGCAGG 
             TCAATAC--- -------CCC CGGA------ --------AT CGTATGCAGG 
             TCAATAC--- -------CCC TGGA------ --------AT CGTATGCAGG 
             TCAATAC--- -------CCC TGGA------ --------AT CGTATGCAGG 
             TCAATAC--- -------CCC TGGA------ --------AT CGTATGCAGG 
             TCACATC--- -------GCC TGGT------ --------AC AGTCGGCAGA 
             TTACAAA--- -------CCC TTGC------ --------AG CGTCGCCCGC 
             TCACTAC--- -------TCC TGGA------ --------AC AGTATACCGA 
             TTACGTC--- -------CCC AGGA------ --------AC GGTGGGCCGA 
             TTACCTC--- -------ACC TGGC------ --------AC AATTGGTAGA 
             TTACTTC--- -------TCC GGGA------ --------AC GGTGGGCAGA 
             TTAACAC--- -------ACC TGGA------ --------AC CGTTGCTCGA 
             TTAATAC--- -------ACC AGGC------ --------AC CATTGCACGA 
             TCAATAC--- -------GCC TGGT------ --------AC GGTTGCGAGG 
             TTAACAC--- -------CCC CGCT------ --------AC GGTCGCACGC 
             TCAGCAC--- -------CCC TGGG------ --------AC GGTAGCACGA 
             TTAACAC--- -------TCC CGGT------ --------AC GGTTGCGCGA 
             TTAATAG--- -------TCC TGGC------ --------AC AATCGCCCGG 
             TTACTAA--- -------CCC CGCC------ --------AT TCATGCTATG 
             TTACCGA--- -------AGC CGGG------ --------GT GGTGGCGAAG 
             TCACCAC--- -------CCC CGGT------ --------AC AGTCTCTAAG 
             TCACCAC--- -------CCC CGGA------ --------GT CGTCGCGCGA 
             TCACGAA--- -------TCC GGGA------ --------AT TGTCGCCAAG 
             TCACTAA--- -------CCC GGGA------ --------AT CGTTGCAAGA 
             TCACCAA--- -------TCC TGGT------ --------AT TATCGGTCGG 
             TCACCAA--- -------TCC CGGG------ --------AT CGTAGCTCAG 
             TCACCAA--- -------CCC TGGT------ --------AT CATTGGACGC 
             TCACGAA--- -------CCC CGGT------ --------AT CATTGGTCGA 
             TTAGTAA--- -------CCC CGGC------ --------AT TATTGGGCGC 
             TCACTAA--- -------TCC AGGA------ --------AT TGTCGCTCGA 
             TTACCAA--- -------TCC TGGA------ --------AT TGTAGCACGA 
             TTACCAA--- -------TCC TGGG------ --------AT TGTAGCACGA 
             TCACCAA--- -------CCC AGGT------ --------AT TGTCGCCAAG 
             TCACCAA--- -------CCC CGGT------ --------AT TGTTGCCAAG 
             TCACCAA--- -------TCC CGGC------ --------AT TGTCGCGAAG 
             TCACCAA--- -------CCC CGGC------ --------AT CGTGGCTCGT 
             TCACCAA--- -------CCC GGGT------ --------AT CGTCGCACGG 
             TCACGAA--- -------CCC CGGC------ --------AT CGTGGCTCGG 
             TTACGAA--- -------CCC CGGC------ --------AT TGTCGCTCGC 
             TCACGAA--- -------TCC TGGC------ --------AT TGTCGCGCAA 
             TTACTAA--- -------CCC TGGA------ --------AT CGTCGCAAAG 
             TCACTAA--- -------CCC CGGT------ --------AT TGTATCAAAA 
             TCACTAC--- -------ACC TGGA------ --------AT TGTGGCCCAA 
             TCACTAC--- -------GCC TGGT------ --------AC AGTTGGTCGT 
             TTACCAA--- -------TCC CGGG------ --------AT CGTCGCCCGT 
             TCACGAC--- -------GCC GGGC------ --------GT CGTCGCGCGC 
             TCACTAC--- -------CCC CAGCGCGGCG GGCCGGTGGG TGCTGCCCTC 
             TCAATAC--- -------GCC GAAG------ --------AC GATCGCGCGG 
             TTAACAC--- -------GCC GAAG------ --------AC GATCGGGCGG 

             CACGGC---- ---------- ---------- ---------- ---------- 
             -------TC- ---------- ---------- ---------- ---------- 
             TGTGATATC- ---------- ---------- ---------- -------ATC 
             TTGGACT--- ---------- ---------- ---------- ---------- 
             CGCGGCGGC- ---------- ---------- --------GT ---------- 
             TACGATTTTG AACACAAAGT CGATTATCCC CACGAGCCTG GGTTTGTGGC 
             TATGACTTC- ---------- ---------- --------AC ---------- 
             TACGATTTC- ---------- ---------- --------AA ---------- 
             TACGACTTC- ---------- ---------- --------AA ---------- 
             TACGACTTT- ---------- ---------- --------AC ---------- 
             TACGACTTT- ---------- ---------- --------AC ---------- 
             TACGACTTT- ---------- ---------- --------AC ---------- 
             TACGACTTC- ---------- ---------- --------AC ---------- 
             TACGATTTT- ---------- ---------- --------AC ---------- 
             TACGATTTT- ---------- ---------- --------AC ---------- 
             TACGATTTT- ---------- ---------- --------AC ---------- 
             TACGATTTT- ---------- ---------- --------AC ---------- 
             TACGATTTT- ---------- ---------- --------AC ---------- 
             TATAACTTC- ---------- ---------- ---------- ------CAAA 
             TATGACTTC- ---------- ---------- --------AC ---------- 
             TATGACTTC- ---------- ---------- --------AA ---------- 
             TATGATTTC- ---------- ---------- --------AA ---------- 
             TACGACTTC- ---------- ---------- --------AA ---------- 
             TATGTCTTT- ---------- ---------- --------GA ------TGA- 
             TATGATGTC- ---------- ---------- --------CA ---------- 
             TATGACCTC- ---------- ---------- --------CA ---------- 
             TACAATCTC- ---------- ---------- --------CA ---------- 
             TACGATCTC- ---------- ---------- --------CA ---------- 
             TACAATATC- ---------- ---------- --------CA ---------- 
             TACGATCTC- ---------- ---------- --------CA ---------- 
             TACGATCTC- ---------- ---------- --------CA ---------- 
             TATGACTTT- ---------- ---------- --------AC ---------- 
             TACGACTTT- ---------- ---------- --------GC ---------- 
             TATGATTTT- ---------- ---------- --------AC ---------- 
             TACGACTTC- ---------- ---------- --------AC ---------- 
             TACAAGTTT- ---------- ---------- --------AC ---------- 
             TACGATTTC- ---------- ---------- --------AC ---------- 
             TATCACTTC- ---------- ---------- --------GA ---------- 
             TATGACTTC- ---------- ---------- --------AG ---------- 
             TATGACTTC- ---------- ---------- --------AG ---------- 
             TATGATTTT- ---------- ---------- --------AC ---------- 
             TACGACTTC- ---------- ---------- --------GG ---------- 
             TATAGCTTT- ---------- ---------- --------GA ---------- 
             TACGATTTT- ---------- ---------- --------AC ---------- 
             TATGATTTC- ---------- ---------- ---------- ------ACTG 
             TACGATTTC- ---------- ---------- --------AG ------CGA- 
             TACGAGTTC- ---------- ---------- ---------- ---------- 
             TACGACTTC- ---------- ---------- --------AG ---------- 
             TACGATTTT- ---------- ---------- --------AG ------GGA- 
             TACGATTTC- ---------- ---------- --------TC ------GCA- 
             TACAACCTG- ---------- ---------- --------AG ---------- 
             TACGACTTT- ---------- ---------- --------GG ------GGA- 
             GTCGACTTG- ---------- ---------- --------AC CAGTTTCAAT 
             TTCAACGTC- ---------- ---------- --------GA ------TGAT 
             TTTGATGTT- ---------- ---------- --------GA TCGTTTCGAG 
             TACAACCTC- ---------- ---------- --------GA ------CGA- 
             TACAATTTC- ---------- ---------- ---------- ------GATG 
             TACAATTTT- ---------- ---------- --------GA ------TGA- 
             TACGACTTC- ---------- ---------- --------AA ------CGT- 
             TACGACTTC- ---------- ---------- ---------- ------GACG 
             TACGACTTC- ---------- ---------- ---------- ------AGCG 
             TACGACTTC- ---------- ---------- ---------- ------GAGG 
             TACAACTTC- ---------- ---------- ---------- ------GAGG 
             TACAACTTC- ---------- ---------- ---------- ------GAAG 
             TACAACTTC- ---------- ---------- ---------- ------GACG 
             TACGACTTT- ---------- ---------- --------AC ------TCA- 
             TACGACTTC- ---------- ---------- ---------- ------ACCG 
             TATGACTTC- ---------- ---------- --------AC ------TAT- 
             TACGATTTC- ---------- ---------- --------CG ---------- 
             TATGACTTT- ---------- ---------- --------AG GGAGAGCGG- 
             TACGACTTC- ---------- ---------- ---------- ------TCCG 
             TACGACTTT- ---------- ---------- --------GC ---------- 
             TGCTGATCC- ---------- ---------- ----GCACGC GCACGCGCAC 
             TATGATCTG- ---------- ---------- --------GG ---------- 
             TACGACTTC- ---------- ---------- --------TC ---------- 

             ---------- ---------- ---------- ---------- ---------- 
             ---------- ---------- ---------- ---------- ---------- 
             CAGC------ ---------- ---------- ---------- ---------- 
             -GGC------ ---------- ---------- ---------- ---------- 
             -CCG------ ---------- ---------- ---------- ---------- 
             GGTCACGCAT ACTGATGGAA TGGAAACCCC CATGCCCCGG GCTGACGCCG 
             -GAA------ ---------- ---------- ---------- ---------- 
             -AGC------ ---------- ---------- ---------- ---------- 
             -AGA------ ---------- ---------- ---------- ---------- 
             -GGC------ ---------- ---------- ---------- ---------- 
             -AGC------ ---------- ---------- ---------- ---------- 
             -AGC------ ---------- ---------- ---------- ---------- 
             -GGC------ ---------- ---------- ---------- ---------- 
             -AGC------ ---------- ---------- ---------- ---------- 
             -AGC------ ---------- ---------- ---------- ---------- 
             -AGC------ ---------- ---------- ---------- ---------- 
             -AGC------ ---------- ---------- ---------- ---------- 
             -AGC------ ---------- ---------- ---------- ---------- 
             TTCC------ ---------- ---------- ---------- ---------- 
             -AGC------ ---------- ---------- ---------- ---------- 
             -ACG------ ---------- ---------- ---------- ---------- 
             -GAG------ ---------- ---------- ---------- ---------- 
             -GAA------ ---------- ---------- ---------- ---------- 
             -AGA------ ---------- ---------- ---------- ---------- 
             -GCT------ ---------- ---------- ---------- ---------- 
             -GCA------ ---------- ---------- ---------- ---------- 
             -ACA------ ---------- ---------- ---------- ---------- 
             -ACG------ ---------- ---------- ---------- ---------- 
             -GCG------ ---------- ---------- ---------- ---------- 
             -GCG------ ---------- ---------- ---------- ---------- 
             -GCG------ ---------- ---------- ---------- ---------- 
             -TGC------ ---------- ---------- ---------- ---------- 
             -CGC------ ---------- ---------- ---------- ---------- 
             -TGC------ ---------- ---------- ---------- ---------- 
             -GGC------ ---------- ---------- ---------- ---------- 
             -CGA------ ---------- ---------- ---------- ---------- 
             -TGC------ ---------- ---------- ---------- ---------- 
             ---------- ---------- ---------- ---------- ---------- 
             -GGC------ ---------- ---------- ---------- ---------- 
             -GGC------ ---------- ---------- ---------- ---------- 
             -AGC------ ---------- ---------- ---------- ---------- 
             -TGC------ ---------- ---------- ---------- ---------- 
             -AAA------ ---------- ---------- ---------- ---------- 
             -CAC------ ---------- ---------- ---------- ---------- 
             AAAA------ ---------- ---------- ---------- ---------- 
             -GAA------ ---------- ---------- ---------- ---------- 
             --AA------ ---------- ---------- ---------- ---------- 
             -CGA------ ---------- ---------- ---------- ---------- 
             -GGA------ ---------- ---------- ---------- ---------- 
             -GGA------ ---------- ---------- ---------- ---------- 
             -TGA------ ---------- ---------- ---------- ---------- 
             -GTC------ ---------- ---------- ---------- ---------- 
             GCCACGGCGT ---------- ---------- ---------- ---------- 
             TACG------ ---------- ---------- ---------- ---------- 
             TCTACGTCT- ---------- ---------- ---------- ---------- 
             -GAA------ ---------- ---------- ---------- ---------- 
             AACC------ ---------- ---------- ---------- ---------- 
             -ACC------ ---------- ---------- ---------- ---------- 
             -CAA------ ---------- ---------- ---------- ---------- 
             TCAA------ ---------- ---------- ---------- ---------- 
             TCGA------ ---------- ---------- ---------- ---------- 
             TGAA------ ---------- ---------- ---------- ---------- 
             AAAA------ ---------- ---------- ---------- ---------- 
             AGAA------ ---------- ---------- ---------- ---------- 
             TGAA------ ---------- ---------- ---------- ---------- 
             -GCA------ ---------- ---------- ---------- ---------- 
             TCGA------ ---------- ---------- ---------- ---------- 
             -CGC------ ---------- ---------- ---------- ---------- 
             -CGA------ ---------- ---------- ---------- ---------- 
             -CGA------ ---------- ---------- ---------- ---------- 
             TGAA------ ---------- ---------- ---------- ---------- 
             -GGA------ ---------- ---------- ---------- ---------- 
             GCGA------ ---------- ---------- ---------- ---------- 
             -GGA------ ---------- ---------- ---------- ---------- 
             -AGA------ ---------- ---------- ---------- ---------- 

             ---------- ---------- ---------- ---------- --------AA 
             ---------- ---------- ---------- ---------- ---------- 
             ---------- ---------- ---------- ---------- ---TCTAAGG 
             ---------- ---------- ---------- ---------- ---CCGAGAA 
             ---------- ---------- ---------- ---------- ---GCTCGCA 
             AGCCCGTCGG TGCGTTGGGC GAGAAGTTGC TTGGAACTAC TCTGGACGGG 
             ---------- ---------- ---------- ---------- ---GCCCGTC 
             ---------- ---------- ---------- ---------- ---CCCCCCT 
             ---------- ---------- ---------- ---------- ---GCCGAAA 
             ---------- ---------- ---------- ---------- ---TCCAGAA 
             ---------- ---------- ---------- ---------- ---TCCAGAA 
             ---------- ---------- ---------- ---------- ---TCCAGAA 
             ---------- ---------- ---------- ---------- ---TCCAGAA 
             ---------- ---------- ---------- ---------- ---TCCAGAG 
             ---------- ---------- ---------- ---------- ---TCCAGAC 
             ---------- ---------- ---------- ---------- ---TCCAGAG 
             ---------- ---------- ---------- ---------- ---TCCAGAG 
             ---------- ---------- ---------- ---------- ---TCCAGAG 
             ---------- ---------- ---------- ---------- ---GGAAGAA 
             ---------- ---------- ---------- ---------- ---GCCTGAA 
             ---------- ---------- ---------- ---------- ---ACCTGAA 
             ---------- ---------- ---------- ---------- ---GCCTGAC 
             ---------- ---------- ---------- ---------- ---ACCTGAG 
             ---------- ---------- ---------- ---------- ---AAATGAA 
             ---------- ---------- ---------- ---------- ---ACCTGAA 
             ---------- ---------- ---------- ---------- ---GCCAGAA 
             ---------- ---------- ---------- ---------- ---ACCGGAA 
             ---------- ---------- ---------- ---------- ---ACCGGAA 
             ---------- ---------- ---------- ---------- ---ACCGGAA 
             ---------- ---------- ---------- ---------- ---ACCGGAA 
             ---------- ---------- ---------- ---------- ---ACCGGAA 
             ---------- ---------- ---------- ---------- ---CCCGGTC 
             ---------- ---------- ---------- ---------- ---CCCAGAA 
             ---------- ---------- ---------- ---------- ---GCCAGAA 
             ---------- ---------- ---------- ---------- ---TCCTGAA 
             ---------- ---------- ---------- ---------- ---TCCTGAG 
             ---------- ---------- ---------- ---------- ---TCCGGAT 
             ---------- ---------- ---------- ---------- ---TCTCCCA 
             ---------- ---------- ---------- ---------- ---GCCTGAA 
             ---------- ---------- ---------- ---------- ---GCCAGAG 
             ---------- ---------- ---------- ---------- ---TCCAGAG 
             ---------- ---------- ---------- ---------- ---CCCCGAA 
             ---------- ---------- ---------- ---------- ---CCCGGAA 
             ---------- ---------- ---------- ---------- ---GGCTGAA 
             ---------- ---------- ---------- ---------- ---AGATGAA 
             ---------- ---------- ---------- ---------- ---AGACGCA 
             ---------- ---------- ---------- ---------- ---GGACGAA 
             ---------- ---------- ---------- ---------- ---GCGCGAC 
             ---------- ---------- ---------- ---------- ---AGGTGAG 
             ---------- ---------- ---------- ---------- ---GGACGAA 
             ---------- ---------- ---------- ---------- ---ACCGGAT 
             ---------- ---------- ---------- ---------- ---AAACGAG 
             ---------- ---------- ---------- ---------- ---CCCTGGA 
             ---------- ---------- ---------- ---------- ---AATCCAA 
             ---------- ---------- ---------- ---------- ---ACTCTAG 
             ---------- ---------- ---------- ---------- ---AAACGTC 
             ---------- ---------- ---------- ---------- ---GAGCGAA 
             ---------- ---------- ---------- ---------- ---AGGTGAA 
             ---------- ---------- ---------- ---------- ---GGAGGAA 
             ---------- ---------- ---------- ---------- ---GGAGGAG 
             ---------- ---------- ---------- ---------- ---GGACGAG 
             ---------- ---------- ---------- ---------- ---GGACGAG 
             ---------- ---------- ---------- ---------- ---GAACGAG 
             ---------- ---------- ---------- ---------- ---GGACGAG 
             ---------- ---------- ---------- ---------- ---GGACGAA 
             ---------- ---------- ---------- ---------- ---AGACCAC 
             ---------- ---------- ---------- ---------- ---CGACGAG 
             ---------- ---------- ---------- ---------- ---AGATGAG 
             ---------- ---------- ---------- ---------- ---GCCGGAG 
             ---------- ---------- ---------- ---------- ---GGATGGG 
             ---------- ---------- ---------- ---------- ---AGATGAA 
             ---------- ---------- ---------- ---------- ---GGCGGAC 
             ---------- ---------- ---------- ---------- ---ACGGGAC 
             ---------- ---------- ---------- ---------- ---GCGGGAG 
             ---------- ---------- ---------- ---------- ---GCCGGAG 

             GT-------- --------CG ---------- -----TACGG TCTG-TGCAG 
             ---------- -CAAG---CA ---------- -----CGGAA AGTC-GTTCG 
             GA-------- -GGAAAGTCA ---------- -----TTCGG CATC-TCTCA 
             GT-------- -CCAGTCCCA ----C----- -----TGACA CGCC-CACAG 
             GG-------- --------CG ----A----- -----TGGCG CCTG-TGTCT 
             GA-------- -CAAGGCCCA AGACGGGGAT -----TGGAA AATG-TGGCA 
             GG-------- -CCAG---CG ----G----- -----TGGAC CGCT-ATCCG 
             GA-------- -GCAG---CG ----A----- -----TTCAA GATT-ATTCG 
             GA-------- -GGAGGTCCG ----T----- -----TGGAG TGTT-TACAG 
             TC-------- -ACAG---CG ----T----- -----TTTAG CATC-CTTCG 
             TC-------- -ACAG---CG ----C----- -----TTTAG CATT-CTTCG 
             TC-------- -ACAG---CG ----C----- -----TTTAG CATT-CTTCG 
             AC-------- -ACAA---CG ----C----- -----TTCAG CATC-CTTCG 
             AC-------- -ACAG---CG ----T----- -----CTCAG TATC-CTTCG 
             AC-------- -ACAA---CG ----T----- -----CTCAG CATC-CTTAG 
             TC-------- -GCAA---CG ----T----- -----CTCAG TATC-CTTCG 
             AC-------- -ACAA---CG ----T----- -----CTCAG CATT-CTTCG 
             AC-------- -ACAA---CG ----T----- -----CTCAG CATC-CTTCG 
             GA-------- -GAAC---CG ----C----- -----TGGTC CATC-TTCAG 
             GG-------- -GCAG---CG ----A----- -----TGGAG TATC-TACAG 
             GG-------- -TCAA---CG ----T----- -----CTTAC TCCG-TTCCG 
             GG-------- -CCAG---CG ---------- -----TATCA CACCATTCCG 
             AA-------- -CCAG---CG ----G----- -----ATGAC GACA-TTCCG 
             GG-------- -CAAA---CG ----G----- -----TGGAA TATT-TATCG 
             GA-------- -GAAG---CG ----G----- -----TGGAG CATA-TACAG 
             GG-------- -AAAG---CG ----C----- -----TGGAG TATA-TATAG 
             GA-------- -GCGG---CG ----T----- -----TGGAG CGTA-TATCG 
             GA-------- -ACAG---CG ----T----- -----TGGAG CGTA-TATCG 
             GA-------- -ACAG---CG ----T----- -----TGGAG CGTA-TATCG 
             GA-------- -ACAG---CG ----T----- -----TGGAG CGTA-TATCG 
             GA-------- -ACAG---CG ----T----- -----TGGAG CGTA-TATCG 
             GA-------- -AAAG---CG ----A----- -----TGGTC CATT-TATCG 
             GA-------- -TCAG---CG ----T----- -----TGGAA CATC-TGCAT 
             GA-------- -GCAA---CG ----C----- -----TGGAG TCTG-TTCGC 
             GG-------- -ACAG---CG ----A----- -----TGGAG CATT-TACCA 
             GA-------- -GCAG---CG ----G----- -----TGGAG CATT-TACCG 
             GA-------- -GCAA---CG ----C----- -----TGGAG CATC-TACCG 
             GA-------- -ACAGGAGAG ----A----- -----TGGAG TATA-TATCG 
             AA-------- -CCAA---CG ----G----- -----TGGAG TATC-TATCG 
             GA-------- -ACAA---AG ----G----- -----TGGAG TATC-TACAG 
             GA-------- -GCAA---CG ----C----- -----TGGAG CATA-TATAG 
             GA-------- -ACAA---CG ----G----- -----TGGAG TATA-TACAG 
             GA-------- -ACAA---CA ----G----- -----TGGGG AATC-TACCG 
             GA-------- -ACAA---AG ----G----- -----TGGAA CATT-TACCG 
             GC-------- -CAAG---CG ----G----- -----TGGAG AATC-CTGAA 
             TC-------- -GGCA---CG ----A----- -----TACAG TATC-ATCAA 
             GA-------- -AAAGAG-CG ----AGGCGG GCTCCTCGAC TGTC-TGGAA 
             GA-------- -GAAGAAAAG ----G----- -----TGGAG CGTA-CACCA 
             AAGGGGAAGG GGAAG---GC ----G----- -----TGGAG TGTG-TATAG 
             AA-------- -GAAG---GC ----G----- -----TGGAG TGTG-TACCG 
             GA-------- -TGGAAAGAA ----A----- -----TGGAG TGTA-TACCG 
             AG-------- -CGAT---AG ----G----- -----TGGTC TACT-TACAG 
             AT-------- -CCA----CG ---------- -----TGGAG TATA-TACCA 
             GG-------- -CCTC---TC ----TGAACT CTGCATGGAG CATT-TATCG 
             AC-------- -TCTG---CG ---------- -----TGGAG CATA-TATCG 
             GA-------- -TGAC---CG ----A----- -----TGGAG CATA-TACAG 
             GA-------- -AAAG---CG ----T----- -----TGGAG TATA-TATCG 
             GA-------- -CAAA---CG ----T----- -----TGGAG TATA-TACCG 
             GA-------- -CAAG---CG ----A----- -----TGGAG TATC-TATCG 
             GA-------- -TAAG---CG ----G----- -----TGGAG CATC-TACCG 
             GA-------- -TAAG---CG ----G----- -----TGGAG CACC-TACCG 
             AA-------- -CCAG---CG ----A----- -----TGGAG CATT-TACAG 
             GA-------- -TCAA---CG ----A----- -----TGGAG CATC-TACAG 
             GA-------- -CAAG---CG ----A----- -----TGGAG CATC-TACAG 
             GC-------- -TCAG---CG ----A----- -----TGGAG CATC-TACCG 
             AA-------- -AAGG---AA ----G----- -----TGGAG CGTC-TACCG 
             GA-------- -GAAG---CG ----G----- -----TGGTC GACA-TACAG 
             TC-------- -GAAG---CG ----C----- -----TGGAC AACA-TACCG 
             GA-------- -CAAG---AA ----G----- -----TGGAG CATC-TACAG 
             AA-------- -GAAGGGCAA ----G----- -----TGGAG CGTT-TATAG 
             GA-------- -GAAG---CG ----G----- -----TGGAG TATT-TACAG 
             GA-------- -GGCGAAGCG ----G----- -----TGGAG CATC-TACCG 
             GA-------- -CGAACTACG GCAAG----- -----TGGGA GCCG-TGGCG 
             GA-------- -GGGGAAGCG ----G----- -----TGGGA GGTG-ATCAG 
             GA-------- -GGAGAAGCG ----G----- -----TGGTC CATC-TTCCG 

             G--------- ---------- ---------- ---------- ---------- 
             G--------- -----TCTGT CCAAGTC--- --------TC AGTGTGACGA 
             A--------- --------GA CCAGGTCGAC GAATT----- ---------- 
             A-GTCAGTGT ACCGATCGAC AGTCGTGGCA AACAT---CC GAGAAGAGGA 
             GTGACCGAGT TTTCCACGAC GCATGTTGCA GGCAT---TC GCGCGGACGA 
             G--------- -----GCTAC AAAGCTGAAC GGACT---CA GTCTGGATGA 
             G--------- -----AAGCA CCAGGTCAAG GGTCT---CA ATCCCGACGA 
             C--------- -----AAAAC CAGCATCAAG GGTCT---AG TACCAGATGA 
             G--------- -----ACCAC GAAACTTGAG GGCCT---AA ATCCTGATGA 
             A--------- -----ACGAC AAAGGTCAAT GGGCT---AA ACCCAGATGA 
             G--------- -----ACGAC AAAGGTCAAT GGACT---GG ACCCGGATGA 
             G--------- -----ACGAC AAAGGTCAAT GGACT---GG ACCCGGATGA 
             G--------- -----ACGAC AAAGGTCAAT GAACT---GG ATCCAGATGA 
             G--------- -----ACCAC GAAGATACAT GGTCT---GA ATCCCGATGA 
             G--------- -----ACTAC GAAGCTAAAT GGTCT---GA ATGCAGATGA 
             G--------- -----ACCAC GAAGATAGAT GGTCT---GA ATCCAGACGA 
             G--------- -----ACTAC GAAGATAACT GGTCT---GA ATCCAGATGA 
             G--------- -----ACTAC GAAGATAACT GGTCT---GA ATCCAGATGA 
             G--------- -----GCAGC GAAGATCAAG AACTT---GA ACCCCAACGA 
             C--------- -----CAGAC CAAGGTCAAG GGTCT---CA ATCCCGAGGA 
             T--------- -----CAAAC TAAGGTCAAG GGGCT---CA ATCCGGATGA 
             C--------- -----CAGAT CGAGGTCGAG GGCTT---AA GCGCTGATGA 
             C--------- -----CAAAC TAAGGTCGAT GGTCT---CA ACCCAGACGA 
             C--------- -----ACCAC CCCCATAGCC ACTCT---CA ACCCTAACGA 
             G--------- -----AGCGC GCGAGTCAAG GGACT---GA ATCCAGATGA 
             A--------- -----ACAGC GAAAGTGTCA GGTCT---TA ATCCTGACGA 
             A--------- -----ACCGC CGAGGTCAAA GGTTT---AA ATCCAACTGA 
             A--------- -----ACCGC AAAGGTCAAG GGTAT---AA ATCCGGATGA 
             A--------- -----ACTGC CAAGGTCAAG GGTTT---AA ATCCGAACGA 
             A--------- -----ACCGC CAAGGTCAAG GGTTT---AA ATCCGAATGA 
             A--------- -----ACCGC CAAGGTCAAG GGTTT---AA ATCCGAATGA 
             G--------- -----ACCAC GCAACTTAAC GGCCT---TA ACCCCAGCGA 
             G--------- -----ACAAC CAAACTCAAG GGGCT---TA ATGCTGATGA 
             G--------- -----GCCAT CCAGCCCAAT GGTCT---TA ATGGCGAGGA 
             ---------- -----AAGAC CAAAGTCGAC GGACT---CA ATCTGGAAGA 
             A--------- -----ACAAC CAAACTCAAC GGCCT---AA ATACAGAGGA 
             A--------- -----ACAAC CAAAGTGAAA GGACT---CA ATACGGAAGA 
             G--------- -----TCTGT TCAAGTCAAG GGACT---GA ATCCAGACGA 
             A--------- -----TCAAC TCATGTGAAA GGACT---CA ATCCTGAAGA 
             A--------- -----ACTGT GAAAGTGAAA GGCCT---TA ACCCAAAAGA 
             G--------- -----TCCAC CAAGGTCAAG GGTCT---TG TTCCAGAGGA 
             G--------- -----TCGGT CAAGGTTAAT GGACT---GA ACCCCGATGA 
             A--------- -----TCTGT CAAAGTTAAC GGCCT---AA ATCCCGAAGA 
             C--------- -----TCCGT TAAAGTCGGC AGTTT---GA ATCCAGGTGA 
             G--------- -----ACTAC TACCGTCGCA GGGAT---CG TGGCGGACGA 
             G--------- -----AAGAC CGTCGTCGGG GGCTT---AG TGGCGGATGA 
             A--------- -----CAGAC TGTGGTCAAG GGCCTGGCGG GGTCTGGTGG 
             A--------- -----ACTAC AAAAGTCAAC GGCCT---GG ACCCGGAGGA 
             G--------- -----ACCAC TGCTGTCAAG GGACT---GA AGCCAGAGGA 
             T--------- -----GTTAC GGCCGTGAAA GGACT---GA AGCCGGAGGA 
             A--------- -----ACGAC GCATGTGAAG GGGTT---GA AAGCAGAGGA 
             A--------- -----ACAAC ACTGCTAAAA GGTAT---AG TGCCAGAGGA 
             C--------- -----ACGAC AGACGTGAAA GGTCT---CC AGCCTGATGA 
             T--------- -----ACAAC GCACGTCAAG GGTCT---TC AAGCTGAGGA 
             C--------- -----ACGAC ACATATCACA GGCCT---CA AAGCTGAAGA 
             G--------- -----ACGAC CCTCTTGAAA GGTTT---GA AGCCAGATGA 
             G--------- -----TCAAC AATAATGAAG GGGCT---GG TGCCGGATGA 
             G--------- -----TCAAC AATGATGAAG GGGTT---GG TACCGGATGA 
             A--------- -----ACTAC CCTTGTCAGT GGCTT---AA ACCCTGAGGA 
             G--------- -----ACGAC CTTCGTGAGC GGTCT---CA ACCCTGACGA 
             T--------- -----ACGAC GTTCGTCAGT GGTCT---CA ATCCGGAGGA 
             G--------- -----TCGAC CCGCGTTAGC GGCCT---GG ACCCGAACGA 
             G--------- -----ACGAC TCTCGTGGGC GGTCT---CG ACCCGAAGGA 
             G--------- -----ACGAC TCTCGTAAGC GGCCT---CG ACCCGAAGGA 
             G--------- -----ACGAC CCGTGTCAGC GGCCT---TG ATCCGAATGA 
             T--------- -----ACCAC GCTGCTGAAG GGTTT---AA GAGCGGGAGA 
             G--------- -----ACTAC CTTCTTGAAG GGTCT---GA AGGCTGACGA 
             G--------- -----ACAAC CTACCTCAAG GGGCT---AA AGGCTGAGGA 
             G--------- -----AAAAC TTTGGTCAAG GGTTT---GA ACCCAGATGA 
             G--------- -----AAGAC GCTTGTGAGC GGGTT---GA ACCCGGATGA 
             G--------- -----AAGAC GCTTGTCACC GGATT---GA ATTCTGAAGA 
             G--------- -----AAGAC GCTCGTCAGC GGCTT---GA ACTCGGACGA 
             C--------- -----ACGAC CCAGGTCAAG GGGCT---CA GCGCGGACGA 
             G--------- -----TCGAC GGTGGTGAAG GGGAT---CA ATCCGGAGGA 
             C--------- -----TCGAC GAGCGTGCGC GGGAT---CA ACCCAGAGGA 

             --TCGCAGTG CGACGA---- ---------- ---------- ---------- 
             GTTC------ ---------- ---------- ---------- ---------- 
             ---------- ---------- ---------- ---------- ---------- 
             CTACATTTCG GAGCAG---A T--------- ---------- ---------- 
             CTATGTATCG ACGCAA---G T--------- ---------- ---------- 
             ATTCAAAGCA GAGCAG---G T--------- ---------- ---------- 
             GTTCGTCTCG GAGCAG---G T--------- ---------- ---------- 
             CTTTGAAGCC ACGCAG---G T--------- ---------- ---------- 
             TTTCTCCGCC GAACAA---G T--------- ---------- ---------- 
             ATTTGAGTCC AGGCAA---G T--------- ---------- ---------- 
             ATTTGAGTCC AAGCAA---G T--------- ---------- ---------- 
             ATTTGAGTCC AAGCAA---G T--------- ---------- ---------- 
             CTTTGAGTCC ACGCAA---G T--------- ---------- ---------- 
             TTTTGAGAGC AGACAA---G T--------- ---------- ---------- 
             CTTTGAGAGC ACACAA---G T--------- ---------- ---------- 
             CTTTGAGAGC AGACAG---G T--------- ---------- ---------- 
             CTTTGAGAGC ATGCAA---G T--------- ---------- ---------- 
             CTTTGAGAGC ATGCAA---G T--------- ---------- ---------- 
             TTTCGAGGCG TCGCAG---G T--------- ---------- ---------- 
             GTTCTCGGCT GAACAG---G T--------- ---------- ---------- 
             TTTCGAGACT CGTCAG---G T--------- ---------- ---------- 
             TTTTGAGACT CGCCAG---G T--------- ---------- ---------- 
             CTTTGAGACC CGCCAG---G T--------- ---------- ---------- 
             TTTCATTGCG ACGCAA---G T--------- ---------- ---------- 
             TTTTGAAGCG CAACAG---G T--------- ---------- ---------- 
             TTTCGAAGCA CAACAGGTTG T--------- ---------- ---------- 
             CTTCGAAGCT CGACAG---G T--------- ---------- ---------- 
             TTTTGAAGCT CGACAG---G T--------- ---------- ---------- 
             TTTCGAGGCT CGACAG---G T--------- ---------- ---------- 
             TTTTGAAGCT CGGCAG---G T--------- ---------- ---------- 
             TTTTGAAGCT CGGCAG---G T--------- ---------- ---------- 
             CTTCGAAGCG CAACAG---G T--------- ---------- ---------- 
             CTTCGAGGCT CGTCAG---G T--------- ---------- ---------- 
             TTTCGAAGCC ACGCAG---G T--------- ---------- ---------- 
             TTTCGAAGCG AAACAG---G TCTGTACAGA TCTTAGTCTT ATTTCTCAGC 
             TTTCGAAGCT AGCCAA---G T--------- ---------- ---------- 
             CTTCGAAGCC TCCCAG---G T--------- ---------- ---------- 
             CTTCGAAGCT CAGCAGGTTG T--------- ---------- ---------- 
             GTTCGAAGCC CAACAA---G T--------- ---------- ---------- 
             TTTCGAAGCA CGACAA---G T--------- ---------- ---------- 
             CTTTGATGCT CGGCAG---G T--------- ---------- ---------- 
             CTTTGAATCT AAGCAA---G T--------- ---------- ---------- 
             TTTTGAGGCA CAGCAA---G T--------- ---------- ---------- 
             CTTTGACACT CGCCAA---G T--------- ---------- ---------- 
             CTTCGTGGCT GAGCAA---G T--------- ---------- ---------- 
             CTTCGTCGCC GAGCAA---G T--------- ---------- ---------- 
             CTTCACTGCA GAGCAG---A T--------- ---------- ---------- 
             TTTCTTGGCT GAGCAA---G T--------- ---------- ---------- 
             TTTTGTGGCC GACCAG---G T--------- ---------- ---------- 
             CTTCGTGGCC GAGCAA---G T--------- ---------- ---------- 
             GTTCACCGCT GAACAG---G T--------- ---------- ---------- 
             GTTCTCTGCC GAACAG---G T--------- ---------- ---------- 
             ATTCACCGCG GAACAG---G T--------- ---------- ---------- 
             GTTTACTGCG GAGCAG---G T--------- ---------- ---------- 
             GTTCGATGCA GAGCAG---G T--------- ---------- ---------- 
             GTTCACCGCT GAACAG---G T--------- ---------- ---------- 
             GTTTAGCGCG GAGCAG---G T--------- ---------- ---------- 
             GTTCAGCGCT GAGCAA---G T--------- ---------- ---------- 
             CTTCTCTGTC GAGCAG---G T--------- ---------- ---------- 
             CTTCTCGGCG GAGCAG---G T--------- ---------- ---------- 
             CTTCTCCGCG GAGCAG---G T--------- ---------- ---------- 
             TTTCTCAGCG CAGCAG---G T--------- ---------- ---------- 
             CTTCTCGGCG GAACAG---G T--------- ---------- ---------- 
             CTTTTCTGCA GAGCAG---G T--------- ---------- ---------- 
             CTTCACCGCT GAGCAG---G T--------- ---------- ---------- 
             CTTTGAAGCG CAGCAG---G T--------- ---------- ---------- 
             ATTCGAAGCG AATCAA---G T--------- ---------- ---------- 
             TTTCGAGGCT CAGCAG---G T--------- ---------- ---------- 
             TTTCCTTGCA GACCAG---G T--------- ---------- ---------- 
             TTTCGAGGCT GATCAG---G T--------- ---------- ---------- 
             CTTCATCGCG GAACAG---G T--------- ---------- ---------- 
             CTTCGTCGCG GATCAG---G T--------- ---------- ---------- 
             GTTCGACACG GAGCAG---G T--------- ---------- ---------- 
             TTTCGAGGCG AGGCAG---G A--------- ---------- ---------- 
             ATTTGAGGCA ACGCAG---G T--------- ---------- ---------- 

             ---------- ---------- ---------- ---------- ---------- 
             ---------- ---------- ---------- ---------- ---------- 
             ---------- ---------- ---------- ---------- ---------- 
             ---------- ---------- ---------- ---------- ---------- 
             ---------- ---------- ---------- ---------- ---------- 
             ---------- ---------- ---------- ---------- ---------- 
             ---------- ---------- ---------- ---------- ---------- 
             ---------- ---------- ---------- ---------- ---------- 
             ---------- ---------- ---------- ---------- ---------- 
             ---------- ---------- ---------- ---------- ---------- 
             ---------- ---------- ---------- ---------- ---------- 
             ---------- ---------- ---------- ---------- ---------- 
             ---------- ---------- ---------- ---------- ---------- 
             ---------- ---------- ---------- ---------- ---------- 
             ---------- ---------- ---------- ---------- ---------- 
             ---------- ---------- ---------- ---------- ---------- 
             ---------- ---------- ---------- ---------- ---------- 
             ---------- ---------- ---------- ---------- ---------- 
             ---------- ---------- ---------- ---------- ---------- 
             ---------- ---------- ---------- ---------- ---------- 
             ---------- ---------- ---------- ---------- ---------- 
             ---------- ---------- ---------- ---------- ---------- 
             ---------- ---------- ---------- ---------- ---------- 
             ---------- ---------- ---------- ---------- ---------- 
             ---------- ---------- ---------- ---------- ---------- 
             ---------- ---------- ---------- ---------- ---------- 
             ---------- ---------- ---------- ---------- ---------- 
             ---------- ---------- ---------- ---------- ---------- 
             ---------- ---------- ---------- ---------- ---------- 
             ---------- ---------- ---------- ---------- ---------- 
             ---------- ---------- ---------- ---------- ---------- 
             ---------- ---------- ---------- ---------- ---------- 
             ---------- ---------- ---------- ---------- ---------- 
             ---------- ---------- ---------- ---------- ---------- 
             TCCGTACATT CGTTCCTGAT ATATATGGTG CTGGCCCTTT CACGACTACA 
             ---------- ---------- ---------- ---------- ---------- 
             ---------- ---------- ---------- ---------- ---------- 
             ---------- ---------- ---------- ---------- ---------- 
             ---------- ---------- ---------- ---------- ---------- 
             ---------- ---------- ---------- ---------- ---------- 
             ---------- ---------- ---------- ---------- ---------- 
             ---------- ---------- ---------- ---------- ---------- 
             ---------- ---------- ---------- ---------- ---------- 
             ---------- ---------- ---------- ---------- ---------- 
             ---------- ---------- ---------- ---------- ---------- 
             ---------- ---------- ---------- ---------- ---------- 
             ---------- ---------- ---------- ---------- ---------- 
             ---------- ---------- ---------- ---------- ---------- 
             ---------- ---------- ---------- ---------- ---------- 
             ---------- ---------- ---------- ---------- ---------- 
             ---------- ---------- ---------- ---------- ---------- 
             ---------- ---------- ---------- ---------- ---------- 
             ---------- ---------- ---------- ---------- ---------- 
             ---------- ---------- ---------- ---------- ---------- 
             ---------- ---------- ---------- ---------- ---------- 
             ---------- ---------- ---------- ---------- ---------- 
             ---------- ---------- ---------- ---------- ---------- 
             ---------- ---------- ---------- ---------- ---------- 
             ---------- ---------- ---------- ---------- ---------- 
             ---------- ---------- ---------- ---------- ---------- 
             ---------- ---------- ---------- ---------- ---------- 
             ---------- ---------- ---------- ---------- ---------- 
             ---------- ---------- ---------- ---------- ---------- 
             ---------- ---------- ---------- ---------- ---------- 
             ---------- ---------- ---------- ---------- ---------- 
             ---------- ---------- ---------- ---------- ---------- 
             ---------- ---------- ---------- ---------- ---------- 
             ---------- ---------- ---------- ---------- ---------- 
             ---------- ---------- ---------- ---------- ---------- 
             ---------- ---------- ---------- ---------- ---------- 
             ---------- ---------- ---------- ---------- ---------- 
             ---------- ---------- ---------- ---------- ---------- 
             ---------- ---------- ---------- ---------- ---------- 
             ---------- ---------- ---------- ---------- ---------- 
             ---------- ---------- ---------- ---------- ---------- 

             ---AATATGG TATCCAGGCT CGGCCGGTTA CGACAACCAC GCGCTCGTCG 
             -------TGG TACAAGGGAG CTGAGGGATA CGACGTTCAC GCCCTTGTGG 
             ---C---TGG TACGCCGGCT CCGAAG--AC CAACTGATCC ACGCCTGGC- 
             ---C---TTC TTCCCGTCCA AGGACGGGAC AAAGGTGCCG ATGTTCGTCA 
             ---G---TTT TTCCCCAGCA AGGATGGGAC CAAGATCCCG ATGTTCCTCA 
             ---C---AAA TACAAGAGCA AGGACGGAAC CACCGTGCCC ATGTTTATTG 
             ---G---TGG TTTGCGAGCA AGGACGGCAC GAAGGTGCCG ATGTTCGTCG 
             ---G---TGG TATAGTAGCA AGGACGGAAC GAAAATTCCC ATGTTTATTG 
             ---G---TGG TATAACAGCA CAGATGGAAC ACGAATTCCG ATGTTCATTG 
             ---C---TGG TATGACAGTC ATGACGGGAT CAAGGTTCCT ATGTTCATTG 
             ---C---TGG TATGAGAGTC ACGACGGGGT CAACGTACCA ATGTTCATTG 
             ---C---TGG TATGAGAGTC ACGACGGGGT CAACGTACCA ATGTTCATTG 
             ---C---TGG TATGAGAGTA AAGATGGCAC AAAAATTCCC ATGTTCATTG 
             ---C---TGG TATGAGAGCA AAGACGGAAC GAAAGTCCCC ATGTTTATCG 
             ---C---TGG TATAAGAGCA AAGACGGAAC GAAAGTTCCA ATGTTCATCG 
             ---C---TGG TATGAGAGCA AAGACGGAAC GAAAGTTCCC ATGTTCATCG 
             ---C---TGG TATGAGAGCA AAGACGGAAC GAAAGTTCCG ATGTTCATCG 
             ---C---TGG TATGAGAGCA AAGACGGAAC GAAAGTTCCA ATGTTCATCG 
             ---T---TGG TACAAAAGCA AAGATGGGAC TAATGTCCCC ATGTTCATCG 
             ---C---TGG TACGAGAGCA AGGATGGAAC CAAGATTCCC ATGTTTATCG 
             ---T---TGG TATCCGAGCA AGGATGGCAC TCAAATCCCT ATGTTCATTG 
             ---T---TGG TACCCCAGCA AGGATGGCAC CCAGGTCCCT ATGTTCATTG 
             ---T---TGG TATCCCAGCA AGGATGGCAC TCAAGTCCCC ATGTTCATTG 
             ---C---TGG TACCCCAGCA AGGATGGTAC CAAGGTACCA ATGTTTATCG 
             ---T---TGG TATGAGAGCA AAGACGGGAC AAAAGTTCCA ATGTTCATTG 
             ---C---TGG TACAACAGCA AAGATGGAAC TAAAGTTCCC ATGTTTATCG 
             ---G---TGG TATGAGAGCT ACGATGGAAC TAGGATTCCC ATGTTCATCG 
             ---G---TGG TATGAGAGCT ACGATGGAAC AAGGGTTCCC ATGTTCATCG 
             ---G---TGG TATGACAGCT ACGATGGAAC AAAGATTCCA ATGTTCATCG 
             ---G---TGG TATGACAGCT ACGATGGAAC AAAGGTTCCA ATGTTCATCG 
             ---G---TGG TATGACAGCT ACGATGGAAC AAAGGTTCCA ATGTTCATCG 
             ---T---TGG TACCCAAGCA AGGACGGCAC GAAAGTACCC ATGTTCATCG 
             ---T---TGG TATGACAGCA AGGATGGCAC GAAAGTTCCC ATGTTCATCG 
             ---T---TGG TATGAGAGCA AGGACGGTAC AAAAGTACCT ATGTTTATCG 
             GGAC---TGG TACGAGAGCA AGGACGGCAC GCGGGTCCCA ATGTTCATTG 
             ---A---TGG TATGAGAGCA AGGACGGCAC AAGCATCCCA ATGTTTATCG 
             ---C---TGG TACGAGAGTA AAGACGGCAC AAAGGTACCC ATGTTTATTG 
             ---C---TGG TATGAGAGCA AAGACGGAAC GAAAGTCCCT ATGTTCATCG 
             ---C---TGG TACGATAGTA AGGATGGCAC GAAGGTTCCG ATGTTTATTG 
             ---T---TGG TTTGAGAGCA AGGATGGGAC AAAAGTGCCG ATGTTTATCG 
             ---C---TGG TATGAGAGTA AGGACGGTAC GAAAGTTCCG ATGTTTATCG 
             ---C---TGG TATGAGAGCA AGGATGGGAC CAAGATCCCC ATGTTCATTG 
             ---A---TGG TATGAAAGTA AGGATGGCAC CAAGGTTCCC ATGTTCATTG 
             ---A---TGG TACGAAAGCA AAGACGGCAC CAAGGTGCCT ATGTTTATCG 
             ---G---TGG TACACGAGCA AAGATGGAAC GAGGGTACCC ATGTTTATAG 
             ---A---TGG TATACCAGCA AGGATGGAAC CAAGGTACCC ATGTTCATTG 
             ---C---TGG TACGAGAGTA AGGATGGGAC CAAAGTCCCT ATGTTTGTCG 
             ---G---TGG TATGCGAGCA AAGATGGCAC GAAGGTCCCG ATGTTCATCG 
             ---G---TGG TATGAAAGCA AGGATGGCAC CAAAATCCCA ATGTTTATTG 
             ---G---TGG TATGAGAGCA AGGACGGGAC GAAGGTCCCC ATGTTCGTCG 
             ---T---TGG TACGAGAGTA AGGATGGCAC CCGGATCCCA ATGTTCATCG 
             ---C---TGG TACGAGGGAA AGGACGGCAC CAGGATTCCC ATGTTCATTG 
             ---G---TGG TACGAGTCCA AGGATGGGAC TAAGGTTCCA ATGTTCATCG 
             ---G---TGG TATGAGAGTA AGGACGGGAC GAGGGTTCCA ATGTTTATCG 
             ---A---TGG TATGAGTCCA AGGATGGGAC GAGAGTTCCG ATGTTCCTAG 
             ---C---TGG TACGAGAGCA AAGACGGCAC GAAGGTACCA ATGTTCATCG 
             ---C---TGG TACGATGGCA AGGATGGCAC AAAGGTGCCG ATGTTCATCG 
             ---T---TGG TATGAGAGTA AGGATGGTAC AAAAGTGCCC ATGTTCATCG 
             ---T---TGG TACAGCAGCA AGGACGGTAC CCGCGTGCCC ATGTTCATCG 
             ---C---TGG TACACGAGCA AGGACGGTAC TCGTGTGCCG ATGTTCATCG 
             ---C---TGG TACACCAGCA AGGACGGCAC TCGCGTACCC ATGTTCATCG 
             ---C---TGG TACACGAGCA AAGACGGCAC CCGCGTGCCC ATGTTCATCG 
             ---T---TGG TACACCAGCA AGGACGGGAC TCGCGTGCCC ATGTTCATCG 
             ---C---TGG TACACCAGCA AGGACGGCAC CCGTGTGCCG ATGTTCATCG 
             ---T---TGG TACTCCAGCA AGGATGGAAC GCGCGTGCCA ATGTTCGTCG 
             ---C---TGG TACAGCAGCA AGGATGGCAC GAGGGTTCCT ATGTTCATTG 
             ---G---TGG TATGAGAGCA AGGACGGGAC AAAAGTACCA ATGTTCATTG 
             ---G---TGG TACGAGAGCA AAGATGGGAC AAAGGTGCCG ATGTTTATCG 
             ---T---TGG TATAGTAGCA AGGATGGAAC CAAGGTTCCT ATGTTCATTG 
             ---T---TGG TACGAGAGTA AGGATGGCAC GAAAGTGCCT ATGTTTATTG 
             ---C---TGG TACGAGAGCA AAGATGGGAC TAAGGTTCCT ATGTTCATTG 
             ---C---TGG TATACGAGCA AGGACGGCAC GAGGATACCG ATGTTCATCG 
             ---G---TGG TACCCCAGCA AGGACGGCAC GCAGATCCCC ATGTTCGTCG 
             ---G---TGG TATGAGAGTA AGGATGGGAC GAAGGTGCCG ATGTTCATCG 
             ---C---TGG TACGAGAGCA AGGACGGCAC CAAGGTTCCC ATGTTCATCG 

             T-------CA AGCCTTCAAG CTTT------ ---GATGCCT CGAAGAAGTA 
             TG-------A AGCCGTCCAA CTTT------ ---GACGAGA ACAAAAAGTA 
             -----TCATC AGGCCCTCCA ACTTCGACCC CAAGAAGAAA TAC------- 
             CTCG-GCGCA AGGACACCAA GCTC------ ---GACGGAA GCG------- 
             CGCA-TCCCA AGGATATGCC GATC------ ---GATGGAA CGG------- 
             TCAG-CCACA AGGATGCTAA GAGA------ ---GACGGAA CTG------- 
             TGCG-GCACA AGGAGACCAA GCTG------ ---GACGGAA CGG------- 
             TGCG-ACACA AATCGACCCC GTTT------ ---GACGGGA CTG------- 
             TAAG-GCATA AATCAACGCC GAAA------ ---GATGGCA CTG------- 
             TTCG-TCACA AATCGACGCA ATTC------ ---GATGGAA CGG------- 
             TCCG-TCACA AATCAACGGA ATTT------ ---GACGGAA CGG------- 
             TCCG-TCACA AATCAACGGA ATTT------ ---GACGGAA CGG------- 
             TTCG-TCACA AATCTACAAA ATTC------ ---GATGGAA CGG------- 
             TTCG-CCACA AATCGACGAA ATTT------ ---GACGGAA CAG------- 
             TTCG-TCACA AATCAACGAA ATTT------ ---GACGGAA CGG------- 
             TTCG-TCACA AATCAACGAA ATTT------ ---GACGGAA CGG------- 
             TTCG-TCACA AATCAACGAA ATTT------ ---GACGGAA CGG------- 
             TTCG-TCACA AATCAACGAA ATTT------ ---GACGGAA CGG------- 
             TCCG-TCACA AGTCTACTCA GTTT------ ---GATGGGA CAG------- 
             TTCG-CCACA AATCCACTCC TATT------ ---GATGGCA CTG------- 
             TTCG-TCACA AATCCACTCC TTTC------ ---GATGGCA CGG------- 
             TCCG-TCACA AATCGACTCC TTTT------ ---GATGGAA CCG------- 
             TTCG-CCACA AATCTACGCC CTTT------ ---GATGGTA CTG------- 
             TCCG-ACACA AAGACACGCA ATTT------ ---GATGGAA CAG------- 
             TCCG-GCACA AGGGAACAAA ATTC------ ---GATGGAA CTG------- 
             TCCG-GCACA AGTCTACCAA ATTT------ ---AATGGAA CAG------- 
             TCCG-TCACA AGAATACCAA ATTT------ ---AATGGGA CAG------- 
             TCCG-TCACA AGAATACCAA ATTT------ ---AATGGGA CCG------- 
             TCCG-TCACA AGAATACCCA ATTT------ ---AATGGGA CGG------- 
             TCCG-TCACA AGAATACCAA ATTT------ ---AATGGGA CGG------- 
             TCCG-TCACA AGAATACCAA ATTT------ ---AATGGGA CGG------- 
             TCCG-GCACA AGTCGACCAA ATTT------ ---GATGGCA AAG------- 
             TCCG-TCATA AGTCAACGGC GTTT------ ---GATGGAA CTG------- 
             TCCG-CCACA AGTCCACGAA ATTC------ ---GACGGCA CTG------- 
             TCCG-TCACA AATCGACGAA ATTT------ ---GATGGTA CTG------- 
             TTCG-TCACA AATCAACGAA ATTT------ ---GATGGCA CTG------- 
             TTCG-CCACA AGTCAACCAA ATTC------ ---GATGGTA CCG------- 
             TCCG-ACATA AATCCACGCA ATTT------ ---GATGGCA CAG------- 
             TCCG-TCACA AATCAACCAA GTTT------ ---GATGGAA CTG------- 
             TGCG-CCATA AGCATACCAA GTTT------ ---GACGGCA CAG------- 
             TTCG-CCACA AATCGACCGA GTTC------ ---GATGGCA CTG------- 
             TCAG-GCATA AGGCTACAAA GTTC------ ---GACGGAA CCG------- 
             TTCG-CCACA AATCCACGAA ATTT------ ---GATGGAA CTG------- 
             TCCG-CCACA AATCTACTCA ACTC------ ---GACGGCA CTG------- 
             TGCG-GCTGA AAACAACAAA ACTG------ ---GACGGTA CCG------- 
             TGCG-GTTGA AGACGACAAA GTTG------ ---GATGGCA CCG------- 
             TCCG-CCATG AAAGCACCAA ACTT------ ---GACGGTA CAG------- 
             TGCG-CCACA AATCGACCAA GTTT------ ---GACGGCA CGG------- 
             TCAA-GCACA AGGATACTAA ATTT------ ---GACGGCA CGG------- 
             TCCG-GCATA AGTCGACACA GTTC------ ---GATGGAA CGG------- 
             TAAG-GCATG AGAGCACCAA AAGG------ ---GACGGGA CTG------- 
             TGCG-ACATG AATCCACAAA ACTG------ ---GATGGGA CGG------- 
             TAAG-GCACA AGAGCACCAG GACG------ ---GACGGTA CCG------- 
             TGAG-GCACA ACAGTACTAA GAGG------ ---GATGGTA CGG------- 
             TGAG-GCACA CCAGTACGAA GAGA------ ---GACGGTA CGG------- 
             TGCG-ACACT CGTCAACGAA GCTC------ ---GATGGCA CGG------- 
             TGAA-GCACA AGTCGACAAA GTCT------ ---GATGGAA CTG------- 
             TGAA-GCACA AGTCAACCAA GTCT------ ---GATGGAA CTG------- 
             TACG-GCACA AGGACACCAA ATTC------ ---GACGGCA CGG------- 
             TGCG-CCATA AGGATACTCA ATTG------ ---GACGGCA CAG------- 
             TACG-GCACA AGGATACCCA GTTT------ ---GACGGCA CGG------- 
             TTCG-GCACA AAGATACTCA ATTC------ ---GACGGCA CGG------- 
             TCCG-GCACA AGGATACCAA GTTC------ ---GACGGCA CTG------- 
             TACG-GCACA AGGACACGAA ATTT------ ---GACGGCA CGG------- 
             TCCG-GCACA AGGATACCAA GTTT------ ---GACGGTA CAG------- 
             TACG-CCACA AGAGCACCAA ATTT------ ---GACGGCA CAG------- 
             TGCG-ACATA AGAGCACCCC ATTG------ ---GATGGGA CTG------- 
             TACG-CCATA AGGACACGCC ATTC------ ---GATGGGA CTG------- 
             TCAG-ACACA AAGATACCAA ATTC------ ---GACGGTA CTG------- 
             TTCG-CCACA AAGACACCAA GTTC------ ---GATGGTA CAG------- 
             TACG-CCACA AGGATACTAA GTTC------ ---GACGGAA CTG------- 
             TGTA-CCACA AACATACCAA GCTC------ ---GACGGCA CGG------- 
             TGCG-CCACA AGAGCACCCC GCGG------ ---GACGGCA CCG------- 
             TGAG-GCATA AGGATACGCC GTTC------ ---GATGGGA CGG------- 
             TCCG-CCACA AGTCGACCCC GCTT------ ---GACGGCA CCG------- 

             TCCCCTTGCC TTTTTG---- ---------- ---------A TC-------- 
             CCCGCTCGCG TTTCTC---- ---------- ---------A TT-------- 
             --CCCCTAGC ATACCT---- ----CAT--- ---------- -C-------- 
             --CACCGGTC TGGCTC---- ----TAT--- ---------G CC-------- 
             --CGCCGGCG TACGTG---- ----TAC--- ---------T TC-------- 
             --CTCCTGCT ATTCAA---- ----TAC--- ---------G GA-------- 
             --CGCCCGCC TTCCAA---- ----TAT--- ---------G GC-------- 
             --CACCCGCT ATTCAA---- ----TAC--- ---------G GG-------- 
             --CCCCAGCC ATTCAA---- ----TAT--- ---------G GC-------- 
             --CAGCGGCT ATTCAA---- ----TAC--- ---------G GT-------- 
             --CGGCCGCT ATTCAA---- ----TAC--- ---------G GT-------- 
             --CGGCCGCT ATTCAA---- ----TAC--- ---------G GT-------- 
             --CGGCGGCG ATTCAA---- ----TAT--- ---------G GT-------- 
             --CTCCGGCG ATTCAA---- ----AAC--- ---------G GT-------- 
             --CGCCGGCG ATTCAA---- ----AAC--- ---------G GT-------- 
             --CGGCGGCG ATTCAA---- ----AAT--- ---------G GT-------- 
             --CGCCGGCG ATTCAA---- ----AAC--- ---------G GT-------- 
             --CGCCGGCG ATTCAA---- ----AAC--- ---------G GT-------- 
             --CCCCGGCG CTTCAG---- ----TAT--- ---------G GC-------- 
             --CTCCTGCA ATTCAA---- ----TAC--- ---------G GA-------- 
             --CGCCTTGT CTCCAG---- ----TAT--- ---------G GC-------- 
             --CGCCTGCT ATCCAA---- ----TAC--- ---------G GA-------- 
             --CCCCTGCA ATTCAG---- ----TAT--- ---------G GC-------- 
             --CACCCGCA ATACAA---- ----TAC--- ---------G GT-------- 
             --CACCTGCG ATCCAA---- ----TAC--- ---------G GC-------- 
             --CGCCGGCC ATACAG---- ----TAC--- ---------G GT-------- 
             --CGCCGGCG ATACAA---- ----TAT--- ---------G GT-------- 
             --CGCCCGCG ATACAA---- ----TAT--- ---------G GT-------- 
             --CGCCAGCT ATACAA---- ----TAT--- ---------G GT-------- 
             --CGCCAGCG ATACAA---- ----TAT--- ---------G GT-------- 
             --CGCCAGCG ATACAA---- ----TAT--- ---------G GT-------- 
             --CTCCAGCC CTTCAA---- ----TAT--- ---------G GT-------- 
             --CACCAGCA ATACAA---- ----TAT--- ---------G GT-------- 
             --CGCCCGCC ATACAA---- ----TAC--- ---------G GA-------- 
             --CCCCAGCG TTACAA---- ----TAC--- ---------G GT-------- 
             --CCCCAGTC ATACAA---- ----TAC--- ---------G GT-------- 
             --CTCCGGCA ATTCAA---- ----TAT--- ---------G GC-------- 
             --CCCCTGCG ATCCAA---- ----TAC--- ---------G GT-------- 
             --CACCCGCT ATTCAA---- ----TAC--- ---------G GT-------- 
             --CACCTGCT ATCCAA---- ----TAC--- ---------G GC-------- 
             --CCCCCGCT ATCCAA---- ----TAC--- ---------G GC-------- 
             --CTCCAGCA ATCCAA---- ----TAT--- ---------G GA-------- 
             --CGCCCGCG ATTCAA---- ----TAC--- ---------G GC-------- 
             --CCCCGGCA ATACAA---- ----TAC--- ---------G GC-------- 
             --CCCCGGCC ATACAA---- ----TAT--- ---------G GG-------- 
             --CACCGGCT ATACAA---- ----TAC--- ---------G GTAATATCTC 
             --CTCCTGCG CTGCAG---- ----TAC--- ---------G GT-------- 
             --CACCTGCG ATCCAA---- ----TAC--- ---------G GC-------- 
             --CACCGGCC ATCCAA---- ----TAT--- ---------G GT-------- 
             --CCCCGGCA ATCCAA---- ----TACGAG CGCCTCAAAG GC-------- 
             --CTCCGGCC ATCCAA---- ----TAC--- ---------G GT-------- 
             --CTCCTGCT ATCCAA---- ----TAT--- ---------G GT-------- 
             --CGCCAGCC ATTCAG---- ----TAC--- ---------G GG-------- 
             --CGCCTGCC ATCCAG---- ----TAC--- ---------G GT-------- 
             --CACCTGCC ATTCAA---- ----TAC--- ---------G GA-------- 
             --CTCCCGCC ATTCAA---- ----TAT--- ---------G GA-------- 
             --CACCTGCT ATTCAA---- ----TAC--- ---------G GC-------- 
             --CGCCTGCT ATTCAA---- ----TAC--- ---------G GT-------- 
             --CTCCCGCC TTGCAG---- ----TAT--- ---------G GG-------- 
             --CACCCGCT CTACAA---- ----TAC--- ---------G GC-------- 
             --CACCCGCC CTGCAG---- ----TAC--- ---------G GC-------- 
             --CCCCCGCC CTCCAG---- ----TAC--- ---------G GC-------- 
             --CGCCTGCC CTGCAA---- ----TAT--- ---------G GC-------- 
             --CCCCCGCG CTACAA---- ----TAC--- ---------G GG-------- 
             --CGCCTGCT CTTCAA---- ----TAT--- ---------G GT-------- 
             --CACCTGCT ATCCAA---- ----TAC--- ---------G GC-------- 
             --CTCCTGCG ATTCAA---- ----TAT--- ---------G GC-------- 
             --CGCCTGCT ATTCAA---- ----TAT--- ---------G GC-------- 
             --CACCGGCT ATCCAA---- ----TAC--- ---------G GT-------- 
             --CTCCTGCG ATCCAA---- ----TAC--- ---------G GG-------- 
             --CGCCCGCT TTACAA---- ----TAC--- ---------G GT-------- 
             --CATCTGCG CTTCAA---- ----TAC--- ---------G GC-------- 
             --CCCCGGCG CTGCAG---- ----TAC--- ---------G GC-------- 
             --CGGCGGCC ATTCAG---- ----TAT--- ---------G GC-------- 
             --CCGCGGCG ATCCAG---- ----TAC--- ---------G GC-------- 

             ---------- ---------- ---------- ---------- CACGGCGGTC 
             ---------- ---------- ---------- ---------- CACGGAGGCC 
             ---------- ---------- ---------- ---------- CACGGCGGCC 
             ---------- ---------- ---------- ---------- TATGGAGGAT 
             ---------- ---------- ---------- ---------- TATGGCGGCT 
             ---------- ---------- ---------- ---------- TATGGCGGAT 
             ---------- ---------- ---------- ---------- TACGGCGGTT 
             ---------- ---------- ---------- ---------- TACGGGGGAT 
             ---------- ---------- ---------- ---------- TACGGAGGCT 
             ---------- ---------- ---------- ---------- TATGGTGGAT 
             ---------- ---------- ---------- ---------- TACGGTGGAT 
             ---------- ---------- ---------- ---------- TACGGTGGAT 
             ---------- ---------- ---------- ---------- TACGGTGGAT 
             ---------- ---------- ---------- ---------- TATGGCGGTT 
             ---------- ---------- ---------- ---------- TATGGTGGTT 
             ---------- ---------- ---------- ---------- TATGGTGGTT 
             ---------- ---------- ---------- ---------- TATGGTGGTT 
             ---------- ---------- ---------- ---------- TATGGTGGTT 
             ---------- ---------- ---------- ---------- TACGGCGGTT 
             ---------- ---------- ---------- ---------- TACGGCGGCT 
             ---------- ---------- ---------- ---------- TATGGGGGCT 
             ---------- ---------- ---------- ---------- TATGGAGGGT 
             ---------- ---------- ---------- ---------- TACGGCGGCT 
             ---------- ---------- ---------- ---------- TATGGAGGAT 
             ---------- ---------- ---------- ---------- TATGGTGGTT 
             ---------- ---------- ---------- ---------- TATGGTGGCT 
             ---------- ---------- ---------- ---------- TACGGTGGCT 
             ---------- ---------- ---------- ---------- TATGGTGGCT 
             ---------- ---------- ---------- ---------- TACGGTGGCT 
             ---------- ---------- ---------- ---------- TACGGTGGCT 
             ---------- ---------- ---------- ---------- TACGGTGGCT 
             ---------- ---------- ---------- ---------- TACGGTGGTT 
             ---------- ---------- ---------- ---------- TACGGCGGAT 
             ---------- ---------- ---------- ---------- TACGGCGGAT 
             ---------- ---------- ---------- ---------- TATGGCGGTT 
             ---------- ---------- ---------- ---------- TATGGTGGAT 
             ---------- ---------- ---------- ---------- TATGGTGGAT 
             ---------- ---------- ---------- ---------- TATGGCGGGT 
             ---------- ---------- ---------- ---------- TATGGAGGTT 
             ---------- ---------- ---------- ---------- TACGGTGGAT 
             ---------- ---------- ---------- ---------- TATGGTGGTT 
             ---------- ---------- ---------- ---------- TATGGCGGCT 
             ---------- ---------- ---------- ---------- TATGGCGGAT 
             ---------- ---------- ---------- ---------- TATGGAGGCT 
             ---------- ---------- ---------- ---------- TACGGTGGTT 
             GGTTGTACCT GGAGTAACGA TACTCATACC ATTACTAGGC TATGGTGGCT 
             ---------- ---------- ---------- ---------- TACGGCGGCT 
             ---------- ---------- ---------- ---------- TACGGAGGGT 
             ---------- ---------- ---------- ---------- TACGGTGGTT 
             ---------- ---------- ---------- ---------- TACGGCGGAT 
             ---------- ---------- ---------- ---------- TATGGAGGTT 
             ---------- ---------- ---------- ---------- TATGGCGGCT 
             ---------- ---------- ---------- ---------- TACGGCGGGT 
             ---------- ---------- ---------- ---------- TATGGCGGCT 
             ---------- ---------- ---------- ---------- TATGGCGGCT 
             ---------- ---------- ---------- ---------- TACGGTGGAT 
             ---------- ---------- ---------- ---------- TACGGTGGAT 
             ---------- ---------- ---------- ---------- TATGGTGGCT 
             ---------- ---------- ---------- ---------- TACGGAGGCT 
             ---------- ---------- ---------- ---------- TACGGTGGCT 
             ---------- ---------- ---------- ---------- TATGGTGGCT 
             ---------- ---------- ---------- ---------- TATGGCGGCT 
             ---------- ---------- ---------- ---------- TACGGCGGCT 
             ---------- ---------- ---------- ---------- TACGGCGGAT 
             ---------- ---------- ---------- ---------- TACGGAGGTT 
             ---------- ---------- ---------- ---------- TATGGCGGCT 
             ---------- ---------- ---------- ---------- TATGGAGGCT 
             ---------- ---------- ---------- ---------- TACGGAGGAT 
             ---------- ---------- ---------- ---------- TACGGCGGCT 
             ---------- ---------- ---------- ---------- TACGGAGGCT 
             ---------- ---------- ---------- ---------- TACGGTGGTT 
             ---------- ---------- ---------- ---------- TATGGAGGCT 
             ---------- ---------- ---------- ---------- TACGGCGGCT 
             ---------- ---------- ---------- ---------- TATGGCGGCT 
             ---------- ---------- ---------- ---------- TACGGCGGCT 

             CGCAGTCGGC CTGGACAGAT GATTGGAGTA CCCGCTGGA- --ATCCGGCC 
             CTCAGGCCGC GTGGATGGA- --------TA GCTGGAGTA- -CGCGATGGA 
             CACAAGGAGC ATGGAACGA- --------GT CATGGTCTAC GCGCTGGAAC 
             TT--GCGAT- CCCTATGCA- --------AC CCGCTTTCT- --CCCCGAGT 
             TC--AACAT- CCCTCTGAC- --------AC CGGTCTTTT- --CTCCTTCG 
             TC--AGTAT- CTCGATCTC- --------GC CATTTTTCA- --GCGCATCA 
             TT--GCGAT- CGCAATCCC- --------GC CGCGGTTCT- --CCACGTGG 
             TC--AGCGT- TTCGATTGA- --------CC CCTTCTTCA- --GCGCAAGC 
             TT--ACGAT- CTCTATCAA- --------CC CCTTCTTCA- --GCGTCGTT 
             TT--GCTAT- TTCGGCGGA- --------TC CATTCTTCA- --GTCCAATT 
             TT--GCCAT- TTCGGCGGA- --------TC CGTTCTTTA- --GTCCAATC 
             TT--GCCAT- TTCGGCGGA- --------TC CGTTCTTTA- --GTCCAATC 
             TT--GCCAC- TTCGGCAGA- --------TC CATTCTTTA- --GTCCAATT 
             TC--GCGAT- TACGGCCGA- --------TC CGTTCTTTA- --GTCCCATC 
             TC--GCTAT- TACAGCCGA- --------TC CATTCTTTA- --GTCCCATC 
             TC--GCGAT- AACAGCTGA- --------TC CATTCTTTA- --GTCCCATC 
             TC--GCGAT- TACGGCCGA- --------TC CATTCTTTA- --GCCCTATC 
             TC--GCGAT- TACGGCCGA- --------TC CATTCTTTA- --GCCCTATC 
             TC--AGCAT- TTCAATCGA- --------TC CTTTCTTTA- --GCGCCAGC 
             TC--AGCAT- CTCCATCAA- --------CC CATCTTTCA- --GCCCCACT 
             TT--AATAT- CTCGATAGA- --------TC CCTTCTTCA- --GTCCGATG 
             TC--AGCGT- TAACGTTGA- --------CC CTTTCTTTA- --GTCCAGTG 
             TC--AGCAT- TTCCATTGA- --------TC CCTTTTTCA- --GTCCGATG 
             TC--ACGAT- CTCTATCGA- --------TC CATTCTTCA- --GTCCCGCG 
             TC--AACAT- TTCTATTGA- --------TC CCTTCTTCA- --GTCCCACC 
             TC--AATGT- TTCCATAGA- --------TC CGTTCTTCA- --GCCCGACG 
             TT--AATAT- ATCTATAAA- --------TC CCTTCTTTA- --GTCCAACG 
             TT--AATAT- ATCTATAAA- --------CC CCTTCTTTA- --GTCCAACG 
             TT--AATAT- ATCTATAAA- --------TC CCTTCTTTA- --GTCCAACG 
             TT--AATAT- ATCTATAAA- --------TC CCTTCTTTA- --GTCCGACG 
             TT--AATAT- ATCTATAAA- --------TC CCTTCTTTA- --GTCCGACG 
             TC--AGCAT- TTCGATCGA- --------TC CTTTCTTCA- --GCGCCACG 
             TC--GCTAT- CTCCATCAA- --------CC CATTCTTTA- --GCATAACC 
             TT--ACTAT- TTCCATCGA- --------CC CATTCTTCA- --GCCCGGTG 
             TC--AGCAT- CTCCATGGA- --------CC CATTCTTCA- --GCTCAACG 
             TC--AGCAT- CTCCATCGA- --------CC CCTTTTTCA- --GCGCGACA 
             TC--AGCAT- ATCGATCGA- --------TC CATTTTTCA- --GCGCAACG 
             TC--ACCAT- TTCCATCAA- --------CC CCTTCTTCA- --GCCCCACG 
             TT--AGTAT- CTCCATCGA- --------CC CTTTTTTCA- --GCCCAACT 
             TC--AGCAT- CTCAGTTGA- --------CC CGTTCTTCA- --GTCCCACT 
             TC--AGCAT- CTCGATAGA- --------CC CTTTCTTCA- --GTCCCACT 
             TC--AGCAT- TTCAATCAA- --------CC CGTTCTTCA- --GTCCCACC 
             TC--AGTAT- CTCCATCGA- --------CC CGTTCTTCA- --GTCCAACT 
             TC--AATAT- CTCCATCGA- --------CC CCTTTTTTA- --GCCCAACC 
             TC--AGTAT- CTCCATTGT- --------CC CCTTCTTCA- --ATCCTGGG 
             TC--AGCAT- TTCTGTCAA- --------CC CCTTCTTCA- --GTCCAAGC 
             TT--ACTAT- TTCCATCAG- --------CC CGTTCTTCA- --GCCCATCA 
             TC--AGCAT- CTCCATTGG- --------GC CCTTCTTCA- --GCCCGTCC 
             TT--AGTAT- CTCGATTAA- --------CC CCTTCTTCA- --GTCCTTCA 
             TC--AGCAT- CTCTATCAA- --------CC CATTCTTCA- --GCCCATCT 
             TT--AGCAT- ATCCATAAA- --------CC CTTCTTTCA- --GTCCAGCG 
             TT--AGTAT- CTCAATCGA- --------CC CCTTCTTCA- --GCCCTGCA 
             TT--AGCAT- CTCGATCAA- --------TC CAACCTTTA- --GCCCTGCG 
             TC--AGCAT- ATCAATAAA- --------CC CTTCGTTCA- --GCCCTGCC 
             TC--AGCAT- CTCAATCAA- --------TC CTTCGTTCA- --GCCCTGCT 
             TC--AGCAT- ATCAATCAA- --------CC CCTCGTTCA- --GTCCCGCG 
             TC--AGTAT- ATCGATAAA- --------CC CCTCGTTCA- --GTCCTACT 
             TT--AGTAT- ATCACTTAG- --------TC CCTCGTTCA- --GTCCCACC 
             TC--ACCAT- CTCGATCGA- --------CC CCTTTTTCA- --GTCCGGCC 
             TC--ACCAT- CTCCATTAA- --------CC CCTTCTTCA- --GCCCAGCA 
             TC--ACGAT- TTCCATCAA- --------CC CCTTCTTCA- --GCCCGGCA 
             TC--ACAAT- ATCCGTGAA- --------CC CGTTCTTCA- --GCCCCGCG 
             TC--ACGAT- CTCTATTAA- --------CC CGTTCTTCA- --GCCCGGCC 
             TC--ACGAT- ATCCATCAA- --------CC CATTCTTCA- --GCCCCTCA 
             TC--ACGAT- TTCCGTGAA- --------CC CGTTCTTCA- --GTCCCGCG 
             TC--ACCAT- CTCCATCAA- --------CC CATTCTTCA- --GCGCTTCT 
             TC--GCAAT- CTCTGTCGA- --------TC CCTTCTTCA- --GCGCTGCC 
             TC--TCGAT- CTCTATCAA- --------CC CGTTCTTCA- --GTGCCGCC 
             TC--ACTAT- CTCTATAAA- --------CC CCTTCTTCA- --GTCCCTCG 
             TC--ACAAT- TTCCATCAA- --------CC CCTTCTTCA- --GCCCTGCC 
             TC--GCTAT- TCCTGTTTC- --------GC CGTTCTGGA- --GCTCGTCC 
             TC--AGCAT- CCCTGTGTC- --------AC CATTCTGGA- --GCTCAGCG 
             TC--TCCAT- CTCCATCAA- --------GC CGAGCTTCG- --CCACCAGC 
             TC--AGCAT- CTCCATCAA- --------TC CGTTCTTCA- --GCCCGATG 
             TC--AGCAT- CTCCATCAA- --------CC CCTTCTTCA- --GCCCGATG 

             GTCTTTGC-- -CGAACAAGG CTACGTAGTC GTATGC---- ---------- 
             ATCCTGCCAT CTTTGCGGA- GCAGGGTTAT ATCGCA---- ---------- 
             CCCCTAATCT ACGCCGAACA AGGCTATGTC GTC------- ---------- 
             CTAATGACCT GGGTGACGCT CTACAAGGGG ATTTTG---- ---------- 
             ATGATGACAT GGGTCGCCTC GTACCGTGGC GTCTTG---- ---------- 
             ATTTTGACCG TCCTGAAGGC ATATGGTGGA GTGCTC---- ---------- 
             TGGCTCACGT TCGCCAAACG CTACCGCGCG GTTATC---- ---------- 
             ATCTTGACGT TTATGCAACG ATATGGTGCG ATTCTG---- ---------- 
             TTCTTGACGT TCTTGCAGCG CTTCCATGCC GTTCTG---- ---------- 
             ATCCTTACAT TCCTGCAAAT GTACGGTGCA ATTCTC---- ---------- 
             ATCCTTACGT TCCTGAAAAT GTATGGTGCA ATCCTT---- ---------- 
             ATCCTTACGT TCCTGAAAAT GTATGGTGCA ATCCTT---- ---------- 
             ATTCTCACAT TTTTGCAAAC ATACGGCGCA ATCTTT---- ---------- 
             ATTCTCACCT TTATGCAGAC GTATGGCGCC ATCCTT---- ---------- 
             ATGCTCACCT TTATGCAGAC ATATGGCGCA ATCCTG---- ---------- 
             ATTCTCACCT TTATGCAGAC ATATGGCGCC ATCCTG---- ---------- 
             ATTCTCACCT TTATGCAGAC ATATGGCGCA ATCCTG---- ---------- 
             ATTCTCACCT TTATGCAGAC ATATGGCGCA ATCCTG---- ---------- 
             ATCTTGACTT TCTTGAAGGT TTACGGAGCC ATCCTC---- ---------- 
             ATTCTCACCT TCCTGAAGAC CTACGGCGGT GTCTAT---- ---------- 
             TTCCTCACTT TTATCCAAAT ATATCGTGGG GTGATT---- ---------- 
             TTCCTTGCCT TCATTCAAAT ATATGGTGGC ATTATA---- ---------- 
             TTCCTTACAT TCATCCAAAT TTACGGTGGC GTAATT---- ---------- 
             ATGCTGACCA TGTTGAAGAA ATATGGTGCA GTCCTA---- ---------- 
             ATTATGACGT TCTTGCAAAA GTATGGCGCC ATTTTG---- ---------- 
             CTTCTGACAT TCCTTCAGAA GTACGGAGCC ATCTTG---- ---------- 
             ATTTTGACGT TCTTGCAAAA GTATGGAGCA ATTCTA---- ---------- 
             ATTTTGACGT TCTTGCAAAA GTATGGAGCA ATTCTA---- ---------- 
             ATTTTGACGT TCTTGCAAAA GTATGGAGCA ATTCTA---- ---------- 
             ATTTTAACGT TCTTGCAAAA GTATGGAGCA ATTCTA---- ---------- 
             ATTTTAACGT TCTTGCAAAA GTATGGAGCA ATTCTA---- ---------- 
             ATCCTCACTT TCCTGCAGGG CTACGGAGCC ATATTG---- ---------- 
             TATCTTACGT TGGCCCTAAA ATATGGTTTC ATTCTG---- ---------- 
             ATGCTCACGA TGCTGAGAAA CTACGGTGCA ATCCTT---- ---------- 
             ATTCTCACGT TCTTGCAGAA GTACGGCGCT ATTTTC---- ---------- 
             ATTCTTACAT TCCTCCAAAA ATACGGCGTC GTGTTT---- ---------- 
             ATTCTTACGT TCCTTCAAAA TTACGGCGCT ATTTTC---- ---------- 
             ATACTCACAT TCCTGCAAAC TTATGGCGCA ATCTTG---- ---------- 
             ATACTCACGT TCCTACAAAA GTATGGAGCT ATTTTG---- ---------- 
             ATGCTTACAT TTCTTAAAAG TTATGGTGCA GTCTTG---- ---------- 
             ATTCTGACCT TCCTCCAAAC TTATGGTGCA ATCTTA---- ---------- 
             ATTCTGACCT TCTTACAAAC ATATGGTGCT GTTTTG---- ---------- 
             ATCCTCACAT TTCTGCAACA GTATGGTGCT GTCTTG---- ---------- 
             ATCCTAACGT TCTTGCAAAA GTACGGTGCT GTTTTA---- ---------- 
             ATGCTCACTT TCCTGCAAAA CTACAATGCC ATTCTT---- ---------- 
             ATCCTGACGT TCGTGCGGGA CTATAATGCA GTCTTA---- ---------- 
             ATGCTCACCT TCTTGCGCGC CTACGGTGCC ATCCTC---- ---------- 
             ATTCTGACGT TCCTTCAACG GTACGGCGCG GTGTTG---- ---------- 
             ATCCTTACGT TCTTGCAGAA ATACGGAGCG GTGCTT---- ---------- 
             ATTCTGACAT TTCTGCAAAA ATACGGGGCA GTCTTG---- ---------- 
             ATTCTGACTT TCCTCAAGTC ATACGGAGCT GTATTC---- ---------- 
             ATCTTGACCT TCTTAAAAAG ATACGGTGCT ATTCTT---- ---------- 
             ATTCTTACTT TCCTGAAGTC GTATGGCGCT GTCTTT---- ---------- 
             ATTCTGACGT TTTTGAAGTC GTATGGGGCC GTCTTT---- ---------- 
             GTTCTGACGT TCTTGAAGTC GTACGGAGCT GTTTTC---- ---------- 
             ATCTTGACGT TCATCAAAAT GTATGGAGGA ATATTC---- ---------- 
             ATCCTCACTT TCATGAAGAT GTATGGTGCT GTTTAT---- ---------- 
             ATCCTGACTT TGATCAAGGC ATATGGTGCT GTATAT---- ---------- 
             ATCCTGACAT GGATGCAAAA GTATGGCGCC ATTCTC---- ---------- 
             ATCTTGACCT GGATGCAGAA GTACGGCGCA ATCCTC---- ---------- 
             ATCTTGACCT GGATGCAGAA GTACGGCGCC ATCCTT---- ---------- 
             ATACTCACTT GGATGCAGAA GTACGGCGCC ATCCTC---- ---------- 
             ATACTGAGCT GGATGCAGAA GTATGGCGCC ATCCTC---- ---------- 
             ATCCTCACCT GGATGCAGAA GTATGGCGCC ATCCTG---- ---------- 
             ATCCTTACTT GGATGCAGAA GTACGGCGCC ATCTTG---- ---------- 
             ATGTTGACTT TCCTGCAGCG TTACGGCGCT ATTCTC---- ---------- 
             ATGCTCACCG TCCTTCAGCG ATATGGTGGT GTTCTG---- ---------- 
             ATTCTTACAT TCCTGCAACG ATACGGCGCC GTTCTG---- ---------- 
             ATTCTCACTT TCCTACAGCG ATACGGTGCC GTCTTG---- ---------- 
             ATCCTCACGG TTCTCCAACG GTACGGTGCC ATCCTC---- ---------- 
             ATTTTAACGT ATCTGCAGAA ATATGGGTCG ATACTC---- ---------- 
             ATCCTCACGT ATCTCCAGAT GTACGGTGTC GTTTTG---- ---------- 
             GTCCTCACGT TCGTCAAGCA CTTCGGCGCC GTCTAC---- ---------- 
             ATGATGACGT TCTGCCTGCG GTACAACGCG ATCCTG---- ---------- 
             ATGATGACGT TCTGCCAGCG GTACAACGCC GTACTC---- ---------- 

             ---------- CCCAACCCGA CGGGCAGCAC GGGCT-ACGG TCAGC----- 
             ----GTCATG CCCAACCCGA CGGGAAGCAC CGGTT-ACGG ACAGC----- 
             ----GTAACG CCCAACCCAA CCGGCTCCTC AGGAT-ACGG CATGG----C 
             ----GTCTTT GTGAACGCTC GTGGGGGCTC CGAGT-ATGG AGACA----G 
             ----GCGTTC GTCAATGCAC GTGGCGGCGG TGAGT-ACGG CGACA----A 
             ----GCGGTG CCTAACATCC GCGGAGGAGC GGAAT-ATGG TGAAA----C 
             ----GCCTCC GTCAACATCC GCGGCGGGAA CGAAT-TTGG CGAGG----A 
             ----GCTGTT CCCAATATCA GGGGTGGGGG AGAGT-TTGG TGAGG----A 
             ----GCCGTG CCTAATATCC GAGGAGGAGG CGAAT-TTGG GGAAG----A 
             ----GCTGTT CCCAACATCA GGGGTGGGGG CGAAT-TCGG TGAGG----A 
             ----GCTGTC CCAAATATCA GGGGTGGGGG TGAAT-TTGG CGAGG----A 
             ----GCTGTC CCAAATATCA GGGGTGGGGG TGAAT-TTGG CGAGG----A 
             ----GCTGTT CCTAGTATTC GAGGTGGAGG TGAAT-TCGG TGAAG----A 
             ----GCCGTC CCGAACATCA GAGGTGGAGG CGAAT-TTGG TGGAG----A 
             ----GCTGTC CCGAACATCA GAGGTGGAGG TGAAT-TCGG CGGAG----A 
             ----GCTGTC CCGAACATCA GAGGCGGAGG CGAAT-TCGG TGGAG----A 
             ----GCTGTC CCGAACATCA GAGGCGGAGG TGAAT-TTGG TGGAG----A 
             ----GCTGTC CCGAACATCA GAGGCGGAGG TGAAT-TCGG TGGAG----A 
             ----GTCGTG CCGAGCATCC GCGGCGGTAA TGAAT-TTGG TGAAG----A 
             ----GCGATC GCTAATATCC GAGGAGGAGG AGAGT-TTGG AGAGG----A 
             ----GCTGTA CCAAACATAC GAGGCGGTAA CGAAT-TCGG TGAAG----A 
             ----GCGGTA CCTAATATTA GGGGCGGAAG CGAGT-TTGG AGAGG----A 
             ----GCCGTC CCGAACATTC GTGGTGGTAA CGAGT-TCGG CGAGG----A 
             ----GCCGTG CCAAATATAA GAGGCGGAGG GGAGT-TCGG TGAGG----C 
             ----GCTGTG CCAAACATCA GAGGTGGTGG TGAAT-TTGG TGAAA----C 
             ----GCGGTG CCAAACATCA GAGGAGGTGG AGAAT-TTGG CGAGA----C 
             ----GCTGTA CCTAATATCC GGGGAGGTGG AGAGT-TTGG CGAGA----C 
             ----GCTGTA CCTAATATTC GAGGAGGCGG TGAGT-TTGG AGAGA----C 
             ----GCTGTA CCTAATATCC GAGGAGGCGG CGAGT-TCGG CGAGA----C 
             ----GCTGTA CCTAATATCC GAGGAGGTGG TGAGT-TTGG AGAGA----C 
             ----GCTGTA CCTAATATCC GAGGAGGTGG TGAGT-TTGG AGAGA----C 
             ----GCTGTC CCCAACATCA GAGGTGGTGG AGAAT-TTGG AGAGG----A 
             ----GCAGTG CCCAACATCA GGGGCGGCGG AGAGT-TTGG TGAAG----G 
             ----GCAGTT CCAAACATCC GTGGTGGCGG CGAGT-TCGG GGAAG----A 
             ----GCACTC CCGAACATCC GTGGTGGCGG AGAAT-TTGG CGAGG----C 
             ----GCGCTT CCAAATATCA GGGGTGGCGG AGAAT-TCGG CGAGG----A 
             ----GCACTT CCTAATATCA GGGGTGGCGG CGAAT-TCGG AGAAG----A 
             ----GCCGTT CCCAATATCA GGGGTGGCGG AGAAT-TTGG AGAGG----A 
             ----GCTGTA CCCAACATAA GGGGTGGGGG TGAGT-TTGG GGAGA----A 
             ----GCTGTT CCTAATATCA GAGGTGGCGG AGAGT-TTGG TGAAA----G 
             ----GCTGTT CCGAACATCA GAGGCGGGGC GGAAT-TTGG CGAAG----A 
             ----GCTGTT CCTAATATTC GAGGTGGCGC AGAGT-TCGG CGAAG----A 
             ----GCCGTC CCTAATATCA GGGGCGGTGG GGAGT-TCGG TGAGA----G 
             ----GCCGTT CCCAATATCA GGGGTGGCGG AGAAT-TCGG CGAAG----A 
             ----GCTGTG CCTAATATTC GCGGCGGCGG AGAGT-TCGG AGAGG----C 
             ----GCTGTA CCTAACATTC GTGGCGGCGG CGAGT-TTGG CGAAG----A 
             ----GCAGTT CCCAACATCC GGGGCGGTGG CGAGT-TCGG TGAGG----A 
             ----GCTGTG CCCAACATCC GCGGCGGTGG TGAGT-TCGG GGAGA----C 
             ----GCTGTT CCAAATATCC GTGGGGGCTC TGAGT-TTGG TGAGG----A 
             ----GCAGTC CCAAACATTC GTGGAGGTGC AGAAT-TCGG CGAGG----A 
             ----GCACTG CCAAACATCC GTGGAGGAGG GGAGT-TCGG TGAGG----A 
             ----GCAGTG CCTAACATCC GCGGTGGTGG AGAAT-TTGG TGAAG----A 
             ----GCCTTG CCGAACATCC GAGGAGGAGG CGAGT-TCGG CGAAG----A 
             ----GCTTTG CCAAACATCA GAGGCGGAGG TGAGT-TTGG CGAAG----A 
             ----GCTCTG CCAAACATTC GGGGAGGAGG AGAGT-TCGG CGAAG----A 
             ----GCCCTC CCCAACATCA GAGGGGGTGG TGAGT-TCGG CGAGG----A 
             ----GCTTTG CCCAATATTC GCGGAGGAGG CGAAT-TTGG TGAGG----A 
             ----GCTTTG CCCAATATTC GCGGAGGAGG CGAGT-TTGG CGAGG----A 
             ----GCTGTC GCGAACATCC GCGGAGGCGG AGAAT-TCGG CGAGG----A 
             ----GCGGTC GCGAACATTC GTGGAGGAGG CGAGT-TCGG CGAGG----A 
             ----GCCGTC GCCAACATCC GCGGAGGCGG CGAAT-TTGG CGAGG----A 
             ----GCTGTA CCCAACATCC GCGGCGGCGG GGAGT-TCGG GGAGG----A 
             ----GCCGTT GCAAACATCC GGGGCGGAGG CGAAT-TTGG AGAAG----A 
             ----GCCGTC CCGAACATCC GCGGAGGCGG CGAGT-TCGG CGAAG----A 
             ----GCTGTG CCAAACATCC GGGGCGGAGG TGAGT-TCGG CGAAG----A 
             ----GCAGTG CCCAATATCC GGGGCGGTGG CGAGT-TCGG AGAAG----A 
             ----GCTGTA CCCAATATTC GGGGTGGAGG TGAGT-TTGG CGAGG----A 
             ----GCCGTT CCTAACATCC GAGGTGGAGG TGAAT-TTGG TGAAG----A 
             ----GCCGTC CCTAATATTC GTGGTGGAGG CGAGT-TCGG CGAGG----A 
             ----GCCGTC CCTAACATCC GAGGCGGAGG CGAGT-TTGG CGAGA----A 
             ----GCTGTT CCTAACATCA GGGGTGGTAA TGAAT-TTGG CGAAG----A 
             ----GCAGTG CCCAACATCC GCGGCGGCAA CGAGT-TTGG AGAGG----A 
             ----GCCGTC GCGAACATCC GCGGCGGGGG CGAGT-ACGG CGAGG----C 
             ----GCTGTG CCGAATATCC GGGGCGGCGG CGAGT-TTGG CGAGG----A 
             ----GCCGTG CCCAACATCC GCGGCGGCAA CGAAT-TCGG CGAGG----A 

             --AGCACGTC GATGCCATCG CGTGCAACTG GGGCGGCAGC CCATACGAG- 
             --AGCACACC GACAATATTC AGAATGAGTG GGGCGGTCGC CCGTACGTG- 
             CTTGCA---A AACGGCATCA AGAGCGAATG GGGCGGCCGT CCGTACATC- 
             CTGGCACAAT GAAGGCA-GG CTGCTCAAGA AGCAGA--AT ACCTTTGAT- 
             GTGGCACGAT GCGGGAC-GT TTGTTCCACA AGCAAA--AC GTCTTCGAC- 
             TTGGCATTTG GCCGGCA-CA CGTGAAAACA AGGTTA--AC GTGTTTGAC- 
             ATGGCACCAG AATGGCA-TG AAGGACAAGA AGGCGAGGAC GTCTCCGGCG 
             GTGGCATCAA GCTGGTA-TT TTGGAGAAGA AGGGGA--AT TCGTATGAC- 
             ATGGCATCTA GCGGGAA-CT AAAGAGCGCA AGATGA--AC GTTTTCAAC- 
             ATGGCACAAG AGCGGAA-GG CGAGAGAATA AGGGAA--AC AGTTTTGAC- 
             ATGGCACAAG AGCGGAA-GG CGAGAGAATA AGGGAA--AT AGCTTTGAC- 
             ATGGCACAAG AGCGGAA-GG CGAGAGAATA AGGGAA--AT AGCTTTGAC- 
             ATGGCACAAG GGTGGAC-GA AGAGAAACCA AGGTAA--AT ACATTCGAT- 
             ATGGCACAAC GCAGGGA-GA CGAGAAACCA AGGGAA--AC ACTTTTGAT- 
             ATGGCACAAG GCAGGGA-GA CGAGAAACCA AGGGAA--AT ACTTTTGAT- 
             TTGGCACAAC GCAGGGA-GA CGAGAAACCA AGGGAA--AT ACTTTTGAT- 
             TTGGCACAAC GCAGGGC-GA CGAGAAACCA AGGGAA--AT ACTTTTGAT- 
             TTGGCACAAC GCAGGGA-GA CGAGAAACCA AGGGAA--AT ACTTTTGAT- 
             GTGGCACAGG GGAGGGA-TG AAACAAAATA AGGTGA--AC TGCTTCGAT- 
             ATGGCATGAA GGCGGGT-AC AGAGACAAAA AGCACA--AC TGCTTCGAC- 
             CTGGCATCTA GGCGGCA-GT TTAAAGAACA AAAAAA--AC TGCTTCGAT- 
             TTGGCATCAG GGTGCTT-GC CGGGAGAACA AGAAAA--AC TGCTTTGAC- 
             CTGGCA---- --------CT TGGGAGGATG CGGTCA--CT CTTTTCG--- 
             TTGGCATCAG GGAGGTA-TC AGAGAACGCA AGGTCA--AC GTGTTCGAT- 
             CTGGCACAGT CAGGGCA-TT CGCGAGAAGA AGCCGA--AT GTGTTTGAT- 
             ATGGCATAGC GCCGGCG-TA CGAGAAAACA GAGTCA--AA GTTTTTGAT- 
             TTGGCATGAT GCTGGTA-TA CGAGAAAAAA GAGTTA--AT GTTTACAAT- 
             TTGGCACGAT GCTGGTA-TA CGAGAGAAAC GAGTTA--AC GTTTACGAC- 
             ATGGCATGAT GCTGGTA-TA CGAGAGAAAC GAGCTA--AT GTTTACGAT- 
             TTGGCATGAT GCTGGAA-TA CGAGAGAAAA GAGTTA--AC GTTTACGAT- 
             TTGGCATGAT GCTGGAA-TA CGAGAGAAAA GAGTTA--AC GTTTACGAT- 
             ATGGCATGTT GATGGTA-TC AAGGAGAAGA AGCACA--AC GGATTTGAC- 
             ATGGCACTTA GCTGGCT-GT CTCGAAAAGA AGAAAA--AT TGTTTCGAC- 
             ATGGCATCTT GGTGGGT-GT CGAGAAAAAA AGGGAA--AC TGCTTTGAC- 
             CTGGCACAAG GCGGGGG-CG AATGAGAAGA AGGAGA--AT TGTTTTGAT- 
             CTGGCACTTG GCTGGAT-GT AGAGAAAAGA AGGGAA--AT TGCTTCGAC- 
             ATGGCACAAG GCTGGTT-AC AGGGAAAAGA AGGGAA--AC TGCTTCGAC- 
             ATGGCACCGA GCAGGTT-GC AGGGAGAAAA AGGGAA--AC GTCTTCGAT- 
             GTGGCATCTC GCAGGAT-GC AGGGAGAAGA AGGGGA--AC GTTTTTGAT- 
             CTGGCACAAG GCAGCTT-GC AGAGAGAAGA AGGTTA--AC TGCTTTGAC- 
             ATGGCATCGC GCAGGTA-CA AGGGAAAGAA AGGGCA--AT GTATTTGAT- 
             CTGGCATAAA GCTGGGA-CC AGGGAAAAGA AAGGAA--AT GTCTTTGAC- 
             CTGGCATAAA GCTGCTT-GC AGGGAGAAAA AGGGAA--AT TGTTTCGAC- 
             TTGGCATAGG GGGGGCT-AT CGCGAAAAAA AGAAAA--AC TGTTTTGAC- 
             ATGGCACTTG GCCGGGG-TC CGAGAGCGAA GAGTCA--AC GCGTATGAC- 
             GTGGCATGTA GCAGGCA-CG CGAGAGCGCA GGATCA--AC GTGTTCGAC- 
             ATGGCATTTG GCGGGGA-CG AAAGAACGAA AGGGTA--AC TGCTTTGAC- 
             CTGGCATGAG GGCGGGA-CA AAAGAGCGCA AGCAAA--AT GTTTTCGAT- 
             CTGGCATTTG GCCGGAA-CG CGGGAGCGCA AGACGA--AC GTCTTTGAC- 
             TTGGCACTTG GCGGGCA-CT CGGGAGCGAA AGGTGA--AT GTCTTCGAT- 
             GTGGCACGAA GCGGGTA-TC CGAGAAAAGA AGATCA--AC GTGTTCAAC- 
             CTGGCATGTT GCTGGAA-CA AGAGAGCAGA AGATCA--AT GTGTTCAAC- 
             GTGGCATAGC GCGGGAA-TC AAGGAGCGCA AGATCA--AT GTCTTTGAT- 
             GTGGCATAAT GCAGGTA-TT AGAGAGCGTA AGATCA--AC GTTTTCAAC- 
             CTGGCACAAT GCAGGAA-TT AGGGAGCGTA AGATCA--AT GTCTTCGAC- 
             GTGGCACAAT GCGGGTA-TC AAGGAACGCA AGATCA--AT GTCTTCAAT- 
             TTGGCATCTT GCTGGCA-CC AAAGAGCGGA AGATCA--AC GTCTTCAAT- 
             ATGGCATCTT GCTGGCA-CA AGAGAACGGA AGATCA--AC GTCTTCAAT- 
             ATGGCATCTG GCTGGGA-CG CGGGAGCGCA AGGTCA--AT TGCTTCGAC- 
             GTGGCATCTC GCCGGCA-CG CGCGAGCGTA AGGTTA--AC TGCTTCGAC- 
             GTGGCATCTC GCCGGCA-CG CGCGAGCGCA AGGTCA--AC TGCTTCGAC- 
             GTGGCACTTA GCTGGTA-CC CGCGAACGGA AGGTTA--AC TGCTTCGAC- 
             ATGGCACCTC GCCGGCA-CC CGTGAACGGA AGGTTA--AC TGCTTCGAT- 
             GTGGCATCTG GCGGGCA-CG CGCGAACGGA AGGTGA--AC TGCTTCGAC- 
             GTGGCACCTC GCGGGCA-CC CGGGAACGGA AGGTGA--AC TGCTTCGAC- 
             GTGGCACCTG GCTGGCA-CG CGAGAGCGCA AAGTCA--AC TGCTTCGAT- 
             GTGGCATTTG GGAGCCG-TC AGGGAAAAGA AGGTGA--AT TGCTTTGAC- 
             ATGGCACCAG GGCGCTG-TG AAGGAGAGAA AGGTCA--AT TGCTTTGAT- 
             ATGGCATCTC GCCGGAA-CC AAGGAGAGAA AGGTTA--AC TGCTTCGAT- 
             GTGGCATTTG GCTGGGA-CG AGGGAACGGA AGGTGA--AC TGCTTCAAT- 
             ATGGCACCTA GCTGGGA-CA AGAGAGCGCA AGCATA--AC TGCTTCGAC- 
             ATGGCACTTG GCGGGAA-CG CGAGAGCGTA AGGTGA--AC TGTTTCGAC- 
             GTGGCACGAG GCCGGCA-CA CGCGAGCGCA AGACCA--AC GTCTTCGAC- 
             CTGGCATTTG GCGGGCA-CG AGGGAGAGGA AGGTCA--AT GTGTTCGAT- 
             GTGGCACCTT GCGGGGA-CG AAGGAGCGGA AGGTGA--AC GTGTTCGAC- 

             -GACCTCGTC AAG----TGC ---------- --TTTGAGTA CCTGGAAAAG 
             -GACTTGGTG AAG----TGT TTCG------ ------ACCA CATCGAGAAG 
             -GATCTCGT- -------AAA GGGA------ --TTCGAGTA CATCGACAAC 
             -GATTGGCT- -------CGC GGCC------ --GCCAAGTA CTTGGTGGAG 
             -GATGTCCT- -------AGG CGCC------ --TGCCAGTG GCTGCATGAG 
             -GATTTCAT- -------TGC CGCA------ --ACCCAATA CTTGGTAGAC 
             TGCATTCCT- -------GGC CGCGTTTGGA TCAGTGAATG GCTCGTGGCG 
             -GATTTCAT- -------TGC AGCA------ --ACCGAGTA TCTTGTGAAG 
             -GACTTCAT- -------ATC CGCA------ --ACTCAATA CCTGAAGAAC 
             -GACTTCAT- -------TTC TGCT------ --GCTCAATT TCTCGTCAAG 
             -GATTTTAT- -------TTC TGCT------ --GCTCAGTT TCTCGTCAAG 
             -GATTTTAT- -------TTC TGCT------ --GCTCAGTT TCTCGTCAAG 
             -GATTTCAT- -------TGC CGCC------ --GCACAGTT TCTGGTCAAG 
             -GATTTCAT- -------CGC TGCT------ --GCTCAATT TCTCGTTAAA 
             -GATTTCAT- -------CGC TGCC------ --GCTCAATT TCTTGTCAAA 
             -GATTTCAT- -------CGC TGCC------ --GCTCAATA TCTCGTCAAA 
             -GATTTCAT- -------CGC TGCC------ --GCTCAATA TCTCGTCAAA 
             -GATTTCAT- -------CGC CGCC------ --GCTCAATA TCTCGTCAAA 
             -GATTTCAT- -------TGC GGCA------ --ACCAATCA CCTGGTTGAG 
             -GACTTTAT- -------TGC TGCA------ --ACCGAGTA CCTCCACAAG 
             -GATTTTAT- -------CGG TGCC------ --ACTGAATA TCTTGTGAAG 
             -GACTTCAT- -------CGC CGCC------ --ACGGAATA CCTCGTCAAA 
             -CACTTCATA TGGCTCATTA AACGTTCAC- --AGGGACTA TCTTGTGAAG 
             -GATTTCAT- -------CGC TGCA------ --ACGGAATA TCTTGTCAAA 
             -GACTTCAT- -------TGC TGCA------ --ACTGAATT CCTAGTCAAG 
             -GATTTCAT- -------TGC AGCA------ --ACCGAATT TTTAGTGAAA 
             -GATTTCAT- -------TGC GGCA------ --ACTCAATT CTTGGTTAAA 
             -GATTTCAT- -------TGC GGCA------ --ACTCAGTT CTTGGTGAAA 
             -GATTTCAT- -------TGC GGCA------ --ACTCAGTT CTTGGTAAAA 
             -GATTTCAT- -------TGC CGCA------ --ACTCAGTT CCTGGTAAAA 
             -GATTTCAT- -------TGC CGCA------ --ACTCAGTT CCTGGTAAAA 
             -GATTTTAT- -------CGC GGCC------ --ACGGAATA CCTCGTGAAA 
             -GATTTCAT- -------TTC CGCA------ --ACTGAATA CCTCGTTCAA 
             -GATTTCAT- -------CGC TGCT------ --ACCGAACA TCTGGTCAAA 
             -GACTTTAT- -------TGC TGCA------ --ACTGAATA CCTCGTGAAA 
             -GATTTTAT- -------CGC CGCA------ --ACCCAATA CCTTGTGAAG 
             -GATTTTAT- -------CGC CGCT------ --ACTCAATA CCTTGTCAAA 
             -GACTTCAT- -------TGC AGCA------ --ACTCAATA CTTGGTCTCG 
             -GACTTTGT- -------TGC CGCC------ --ACTGAGTA CCTTGTAAAA 
             -GATTTTAT- -------CTC AGCG------ --ACAGAATA TCTGGTAAAA 
             -GATTTTAC- -------TGC CGCT------ --ACAGAGTA CCTGGTAAAA 
             -GACTTTGT- -------TGC CGCG------ --ACACAATA TCTCGTGAAG 
             -GATTTTGT- -------CGC TGCA------ --ACGGAGTA TCTTATCAAG 
             -GACTTTAT- -------CGC AGCA------ --ACAGATTA TCTGGTGAAA 
             -GACTTCAT- -------TGC AGCA------ --ACAGAATT CCTGGTGAAA 
             -GATTTCAT- -------TGC GGCG------ --ACGGAGCA CCTGGTCAAG 
             -GACTTCAT- -------TGC CGCG------ --ACGCAATG GCTAGTCAAG 
             -GATTTCAT- -------CGC TGCA------ --ACGCAATA CCTAGTCGAC 
             -GATTTCAT- -------TGC CGCT------ --ACCCAATT TTTGGTGAAG 
             -GACTTTAT- -------CGC TGCC------ --ACGCAATT CCTGGTGAAA 
             -GACTTCAT- -------CGC GGCT------ --ACCGACCA TATCATCAAA 
             -GATTTCAT- -------TGC TGCG------ --ACAGAGTA CCTCGTGAAA 
             -GATTTCAT- -------TGC CGCC------ --ACCGAGCA CTTGGTGAAC 
             -GACTTCAT- -------CGC CGCT------ --ACGGAGTA CCTGGTGAAG 
             -GACTTTAT- -------TGC TGCC------ --ACGGAGTA CCTCGTGAAG 
             -GATTTCAT- -------CGC TGCA------ --ACCGACTA CCTAATCAAA 
             -GACTTCAT- -------TGC TGCT------ --ACGGAGTA CCTTGTCAAA 
             -GATTTCAT- -------TGC TGCT------ --ACTGAGTA TCTTGTTAAA 
             -GACTTCAT- -------CGC GGCA------ --ACGCAATA CCTTGTCGAC 
             -GACTTCAT- -------CGC AGCC------ --TCGCAATT CCTCGTCGAC 
             -GACTTCAT- -------CGC CGCG------ --TCGCAATA CCTGGTCGAC 
             -GACTTCAT- -------CGC TGCG------ --ACGCAATA CCTTGTCGAC 
             -GACTTCAT- -------CGC CGCG------ --ACGCAATT CCTCGTCGAC 
             -GACTTCAT- -------CGC GGCG------ --ACGCAATT CCTCGTCGAC 
             -GACTTCAT- -------CGC GGCA------ --ACGCAATT CCTCGTCGAC 
             -GATTTCAT- -------TGC TGCC------ --ACGCAATA CCTTGTAGAC 
             -GACTTTAT- -------TGC CGCG------ --ACCGAGTA CCTTGTCAAG 
             -GACTTTAT- -------CGC TGCG------ --ACCGAGTA CCTCGTCAAG 
             -GATTTCAT- -------TGC CGCA------ --AGTGAATA CCTCGTGAAG 
             -GACTTTAT- -------AGC TGCT------ --TCGGAATA CCTTGTCGAG 
             -GATTTCAT- -------TGC CGCA------ --ACCGAATT TTTGGTGAAT 
             -GACTTTAT- -------CGC TGCA------ --TCCGAATA TCTCGTTGAG 
             -GACTTTAT- -------CGC CGCG------ --ACGGACTA CCTCGTCTCG 
             -GATTTCAT- -------TGC TGCG------ --ACCGAGCA CCTCGTGAAG 
             -GACTTTAT- -------TGC TGCG------ --ACGGAATA CCTTGTGAAG 

             GAGCTTGACT ACGTCGACAC GTCGCG---- TGCCGTTGCC CTG----GGA 
             AACATTTCGT ACATTG---A TTGTGG---- CAACGCTGTT GCT-TTGGGT 
             AACATCCCTT ACGTGGACAC GACCCG---- CGCCGTGGCC CTC----GGT 
             AACA---AGT ATGCTG---C AAAGGG---- TAAAATCATC GTC-AATGGT 
             AACA---AGT ATGCGA---A GAAGGG---- CCACATTACC ATT-GCCGGC 
             AACA---AGT ATGCCG---G ACCAGG---- CAAGGTCATC ATC-AACGGC 
             AACA---AGT ACGCGG---C TCCCGG---- GAAGGTCATC ATC-AACGGT 
             AACA---AGT ACGCGG---C TGCTTC---- GAAGGTCGCT ATC-AATGGA 
             ACCC---AAA TCGCCG---C TCCAGA---- TAAAATCTCC ATC-AATGGA 
             AACA---AGT ACGCTG---C CCCCGG---- TAAGGTGGCC ATC-AGCGGT 
             AACA---AGT ACGCTG---C CCCAAG---- CAAGGTGGTT ATC-AGTGGC 
             AACA---AGT ACGCTG---C CCCAAG---- CAAGGTGGTT ATC-AGTGGC 
             AACA---AGT ATGCGG---C TCCTGG---- CAAGGTGGCT ATC-AACGGC 
             AACA---AGT ACGCGG---C TCCAGG---- CAAGGTGGCG ATT-ACTGGC 
             AACA---AGT ACGCGG---C TCCAGG---- CAAGGTGGCC ATC-ACTGGT 
             AACA---AGT ACGCGG---C TCCAGG---- CAAGGTGGCG ATC-ACCGGC 
             AACA---AGT ACGCGG---C TCCAGG---- CAAGGTGGCC ATC-ACTGGT 
             AACA---AGT ACGCGG---C TCCAGG---- CAAGGTGGCC ATC-ACTGGT 
             CACA---AAT ACGCGG---C GCCTGG---- GAAAGTCGCC ATC-AACGGA 
             AATA---AAA TCGCCG---C TCCAGG---- CAAGGTCACG ATC-AACGGT 
             AATA---AAT ATGCCG---G CGCGGG---- GAAGGTCGCC ATT-AACGGA 
             AACA---AAT ATGCGG---C CCCAGG---- GAAAGTTGCC ATC-AATGGT 
             AACA---AAT ACGTGG---G TCCAGG---- GAAAGTTGCC ATA-AATGGT 
             CACA---AGT ATGCAG---C CCCCGG---- CAAAGTGGCT ATC-AATGGT 
             AACA---AAT ATGCAG---C GCGTGG---- AAAGGTGGCT ATT-AATGGG 
             AACA---AAT ATGCTG---C CCCTGG---- TAAAGTGGCC ATT-AATGGT 
             AACA---AGT ATGCCG---C GCACGG---- TAAAGTGGCC ATC-AATGGA 
             AACA---AGT ATGCCG---C GGGCGG---- CAAAGTGGCC ATC-AATGGA 
             AACA---AGT ATGCCG---C GGGCGG---- CAAAGTGGCC ATC-AACGGG 
             AACA---AGT ACGCCG---C GGGCGG---- CAAAGTGGCC ATC-AATGGG 
             AACA---AGT ACGCCG---C GGGCGG---- CAAAGTGGCC ATC-AATGGG 
             AACA---AAT ACGCAG---C CCCGAA---- TAAAGTCACG ATC-AATGGT 
             AATA---AAT ATGCCG---C TCCAGG---- GAAGGTTGCG ATT-AATGGT 
             AATA---AGT ACGCGG---C ACCTGG---- CAAAACGATT ATT-AACGGT 
             AACA---AGT ACGCTC---A TCCCAA---- AAAGGTTACG ATA-AATGGG 
             AATA---AGT ACGCAG---C TCCTGA---- CAAGGTAACA ATC-AATGGG 
             AACA---AGT ACGCGG---C TGCTGA---- CAAGATAACT ATT-AACGGA 
             CAAA---AGT ACGCAC---A TCCGGA---- TAAAGTAGCG ATC-AACGGT 
             AATA---AGT ATGCCG---C TCCAAG---- CAAAGTGGCA ATC-AATGGC 
             CATA---AGT ACGCAA---G CCCCGA---- GAAAATCGCT ATT-AATGGT 
             CACA---AGT ACGCTG---G GGCCGG---- AAAAGTAGCC ATC-AATGGT 
             AACA---AGT ATGCTG---G TGAGGG---- CAAGGTAGCT ATC-AACGGT 
             AACA---AAT ATGCTG---G AGCAGG---- GAAAGTTGCC ATC-AACGGC 
             AATA---AGT ATGCAG---C TCCAGG---- GAAAGTTGCC ATT-AATGGT 
             AATA---AGT ACGCCG---C GCCTGG---- CAAAGTTGCC ATC-AACGGA 
             AACA---AAT ACGCTG---C TCCTGG---- CAAAGTCGCC ATA-AACGGT 
             AACA---AAT ACGCCG---G TGAAGG---- CAAAGTGGCC ATC-AATGGA 
             AACA---AAT ATGTGG---G CGCAGG---- TCAGGTAGCC ATC-AATGGA 
             AATA---AGT ATGCTG---G TGCGGG---- TAAAGTGGCT ATC-AACGGT 
             AATA---AGT ACGCGG---G AGCTGG---- CAAAGTCGCC ATC-AACGGT 
             GCCA---AAA TAGCTG---C CCCGGG---- GAAGGTTGCC ATC-AATGGC 
             CACA---AAT ATGCGG---C AGCTGG---- GAAGGTTGCA ATT-AACGGT 
             AACA---AAA TTGCAG---C CGCAGG---- GAAAGTCGCC ATC-AACGGT 
             AACA---AAA TTACTG---C TCCAGG---- AAAAGTTGCC ATC-AACGGT 
             AACA---AAA TTGCCG---C TCCAGG---- AAAAATCGCC ATC-AACGGT 
             CACA---AAT ACGCTG---C TCCCGG---- GAAAATCGCT ATC-AATGGC 
             AACA---AGA TCGCTG---C TCCTGG---- CAAGGTTGCC ATT-AACGGT 
             AACA---AGA TCGCTG---C TCCCGG---- TAAGGTCGCC ATC-AATGGT 
             AACA---AGT ACGCGG---C GCCCGG---- TAAGGTCGCC ATT-AATGGA 
             AACA---AGT ATGCCG---C ACCCGG---- CAAGGTCGCT ATC-AACGGC 
             AACA---AGT ATGCTG---C TCCCGG---- CAAGGTTGCT ATC-AACGGC 
             AACA---AGT ACGCGG---C GCGGGG---- CAAGGTTGCC ATA-AACGGC 
             AACA---AGT ACGCGG---C GCGAGG---- CAAGGTTGCC ATA-AACGGC 
             AACA---AGT ACGCGG---C GCCGGG---- CAAGGTTGCC ATC-AACGGC 
             AACA---AGT ACGCCG---C GCGGGG---- CAAGGTTGCC ATA-AACGGC 
             AACA---AGT ATGCCG---C CCGGGG---- TAAGGTTGCC ATC-AACGGC 
             AACA---AAT ATGCTG---C CCCTGG---- GAAGGTCGCC ATC-AACGGT 
             AGTA---AGT ATGCGG---C ATCAGG---- CAAAGTGGCC ATC-AATGGC 
             GAGA---AGT ACGCCG---C TCGTGG---- AAAGATTGCC CTC-AACGGA 
             AAGA---AGT ACGCCG---C CAAGGG---- CAAGATCGCG ATC-AACGGT 
             AACA---AAT ACGCTG---C CGCAGG---- CAAAGTGGCT ATT-AATGGG 
             CACA---AGT ACGCTG---C GAGAGG---- AAAGATCGCA ATC-AATGGC 
             AGCG---GCA TCGCGG---G AAAGCA---- AAAGGTAATC ATA-AACGGC 
             AACA---GAT ACGCCG---C GCCAGG---- AAAGGTGGCC ATC-AATGGC 
             AACA---AGT ACGCCG---C ACCGGG---- GAAGGTCGCC ATC-AACGGT 

             GCCTCGTACG GCG------- ---------- -GCTACATGA TCAACTGGAT 
             GCTTCGTACG GAG------- ---------- -GATACATGA TCAATTGGAT 
             GCCTCATACG GCG------- ---------- -GCTACATGA TCAACTGGAT 
             GGAAGCAATG GAG------- ---------- -GAATGGGAG CGATGGCTGT 
             GGAAGCAATG GCG------- ---------- -GTATGGGTG TCGGCGCCGT 
             GGTTCAAACG GAG------- ---------- -GTCTTCTGG TGGCTGCATG 
             GGCTCGAACG GAG------- ---------- -GCCTCCTGG TTGCTGCCTG 
             GCATCAAACG GAG------- ---------- -GACTGCTTG TGGCGGCGTC 
             GGTTCCAATG GCG------- ---------- -GTTTGCTGG TCGCCGCCTG 
             GCATCTAATG GCG------- ---------- -GTTTTTTGG TCTGCGGCTC 
             GCATCCAACG GCG------- ---------- -GTTTTTTGG TCTGTGGTTC 
             GCATCCAACG GCG------- ---------- -GTTTTTTGG TCTGTGGTTC 
             GCATCCAATG GCG------- ---------- -GTCTTCTTG TCATGGGTTC 
             GCCTCCAATG GCG------- ---------- -GTTTTCTTG TATGTGGTTC 
             GCATCCAATG GCG------- ---------- -GTTTTCTTG TCTGTGGTTC 
             GCATCCAATG GCG------- ---------- -GTTTTCTTG TTTGTGGGTC 
             GCATCTAATG GCG------- ---------- -GTTTCCTTG TATGTGGTTC 
             GCATCTAATG GCG------- ---------- -GTTTTCTTG TATGTGGTTC 
             GGTTCTAACG GAG------- ---------- -GCCTGCTCG TCGCTGCTTG 
             GGTTCTAACG GAG------- ---------- -GCCTCTTGG TGTCCGCCTG 
             GGCTCTAATG GAG------- ---------- -GCCTCCTTG TTGCTGCTTG 
             GGTTCTAACG GAG------- ---------- -GTCTTCTTG TTGCTGCTTG 
             GGTTCCAACG GAG------- ---------- -GCCTTCTCG TTGCTGCTTG 
             GGCTCCAACG GAG------- ---------- -GGCTGTTAG TTGCTGCATG 
             GGCTCAAACG GAG------- ---------- -GACTTTTAG TGGCTGCTTG 
             GGATCAAACG GAG------- ---------- -GCCTTCTGG TTGTCGCTTG 
             GGGTCTAATG GAG------- ---------- -GACTTTTGG TCGCGGCCTG 
             GGGTCCAATG GAG------- ---------- -GACTTTTGG TCGCGGCCTG 
             GGGTCCAATG GAG------- ---------- -GACTTTTGG TCGCGGCCTG 
             GGGTCCAATG GAG------- ---------- -GACTTCTGG TCGCGGCCTG 
             GGGTCCAATG GAG------- ---------- -GACTTCTGG TCGCGGCCTG 
             GGTTCCAACG GAG------- ---------- -GTTTGCTCG TCGCCGCATG 
             GGATCAAACG GAG------- ---------- -GGTTGCTGG TGGCGGCCTG 
             GGCTCGAACG GAG------- ---------- -GTCTGCTCG TTTCAGCTTG 
             GGATCGAATG GAG------- ---------- -GCCTTTTGG TTTCTGCCTG 
             GGGTCGAATG GCG------- ---------- -GTTTGTTGG TTTCTGCTTG 
             GGCTCCAACG GTG------- ---------- -GTCTGTTGG TTGCGGCTTG 
             GGTTCCAACG GAG------- ---------- -GTCTTCTTG TAGCCGCCTG 
             GGCTCGAATG GGG------- ---------- -GACTCCTCG TTGCAGCTTG 
             GCTTCAAATG GAG------- ---------- -GACTTTTGG TAGCTGCTTG 
             GGATCGAACG GAG------- ---------- -GCCTTCTTA TCGGAGCTTG 
             GGCTCGAACG GAG------- ---------- -GCTTGCTTG TCGGTGCCTG 
             GGATCAAACG GAG------- ---------- -GTTTGCTGG TAGCAGCCTG 
             GGTTCGAATG GAG------- ---------- -GCTTACTTG TTGCGGCCTG 
             GGTTCTAATG GAG------- ---------- -GCTTGCTAG TCGCCGCATG 
             GGCTCCAATG GAG------- ---------- -GGACACTAG TTGCTGCGTG 
             GGGTCTAACG GCG------- ---------- -GACTGCTCG TGGCTGCTTC 
             GGCTCTAACG GAG------- ---------- -GACTCTTGG TTGCTGCCTG 
             GCATCCAACG GCG------- ---------- -GTCTGCTTG TGGCAGCCTG 
             GGATCAAACG GAG------- ---------- -GTCTTCTGG TGGGGGCGTG 
             GGCTCTAATG GAG------- ---------- -GTCTTCTCG TCGCTGCGTG 
             GGATCTAATG GAG------- ---------- -GGCTCCTCG TGGCTGCATG 
             GGTTCCAATG GAGGAAAGCA GTTTGCAACT CGCCTCTTGG TCGGTGCTTG 
             GGTTCCAACG GAGGAAAGT- --------CT TGCCTGTTGA TCGGTGCTTG 
             G--------- ---------- ---------- -GCCTTCTCA TCGGTGCCTG 
             GGATCTAACG GAG------- ---------- -GATTACTCG TCGGCGCATG 
             GGATCCAATG GAG------- ---------- -GTCTGCTCG TCGCCGCTTG 
             GGATCTAATG GAG------- ---------- -GATTACTCG TAGCCGCTTG 
             GGCTCGAATG GAG------- ---------- -GTCTTCTCG TCGCCGCGTG 
             GGCTCGAACG GAG------- ---------- -GTTTGCTCG TTGCCGCGTG 
             GGTTCGAACG GAG------- ---------- -GTCTCCTCG TCGCGGCATG 
             GGCTCGAACG GCG------- ---------- -GTCTGCTTG TTGCAGCGTG 
             GGCTCGAACG GAG------- ---------- -GCTTGCTTG TGGCCGCGTG 
             GGTTCGAACG GAG------- ---------- -GCCTGCTCG TGGCGGCGTG 
             GGCTCAAACG GAG------- ---------- -GACTGCTCG TTGCGGCGTG 
             GGCTCGAACG GTG------- ---------- -GTTTGTTAG TGGCTGCATG 
             GGCTCGAATG GCG------- ---------- -GTCTGCTCG TAGCAGCTTG 
             GGCTCAAATG GCG------- ---------- -GTCTCCTTG TTGCGGCATG 
             GGTTCCAATG GAG------- ---------- -GTCTTCTCG TCGCTGCATC 
             GGTTCGAACG GTG------- ---------- -GTCTTCTTG TCGCTGCATG 
             GCATCCAACG GAG------- ---------- -GACTATTGG TAGCGGCTTG 
             GCTTCCAATG GAG------- ---------- -GTCTGCTTG TGGCTGCATG 
             GGGTCGAACG GGG------- ---------- -GGCTTCTCG TCGGCGCCTG 
             GGCTCGAACG GAG------- ---------- -GCCTCCTCG TCGGCGCCTG 
             GGGTCGAATG GCG------- ---------- -GACTTCTCG TCGCAGCGTG 

             CCAAGGCC-A TGACT----- TGGGGCGAAA GTTCCGGGCC CTGGTCTGTC 
             CCAGGGCC-A TGAGC----- TCGGAAGAAA GTTCAAGGCG TTGGTCTGCC 
             CCAGGGCC-A CCCCC----- TCGGCCGCAA ATTCAAGGCG CTCGTCACGC 
             CGGCAATC-A GGCTCAGC-- CCGAGCATGG TATCGGAGCT GTTGTCGCGG 
             CGTCAACCAG TGCACGGACG CTCACGGTA- --TCGGTGCG GCGATTGCAG 
             CGTTAACA-G AGCGC----- CCGAACACAC ATTTGGAGCG GCAATAGCCG 
             CGTAAACA-T CGCTC----- CCGAGGGCAC GTTCGGTGCT GCCATCGCCG 
             TATGCTTC-G TGCAC----- CTGAAGGGAC GTTTGGTGCA GCAGTGTCCG 
             TGTGAACA-T AGCGG----- CGGAAGGGAC ATTCGGCGCC GCTGTAGCAG 
             CATAGTCC-G AGCAC----- CAGAAGGAAC TTTCGGTGCG GCTATCGCCG 
             TATAATCC-G AGCGC----- CAGAAGGAAC TTTTGGTGCC GCTATCGCCG 
             TATAATCC-G AGCGC----- CAGAAGGAAC TTTTGGTGCC GCTATCGCCG 
             GATTGTTC-G AGCAC----- CGGAGGGGAC CTTCGGCGCC GCGGTCCCTG 
             CGTAGTTC-G GGCAC----- CCGAGGGAAC ATTTGGCGCT GCGGTTGCTG 
             CGTAGTTC-G GGCAC----- CAGAGGGAAC ATTCGGCGCT GCTGTTTCCG 
             TGTCGTTC-G GGCAC----- CAGAGGGAAC GTTCGGCGCT GCGGTTGCCG 
             CGTAGTTC-G GGCAC----- CAGAGGGAAC ATTCGGCGCT GCGATTGCCG 
             CGTAGTTC-G GGCAC----- CAGAGGGAAC ATTCGGCGCT GCGATTGCCG 
             CATCAACC-G CGCTC----- CGGAAGGGAC CTTTGGAGCT GCGATTGCGG 
             TGTGAACA-G AGCTC----- CTGAAGGGAC CTTTGGAGCC GCGGTCGCAG 
             TGTGAATC-G TGCAC----- CGGAGGGTAC GTTCGGTGCG GCAGTGGCGG 
             CATCAACC-G TGCAC----- CCGAGGGAAC ATTCGGCGCT GCTGTAGCTG 
             CGCCAATC-G CGCAC----- CTGAGGGCAC CTTCGGCGCT GCAGTGGCCG 
             TGTGAATC-G TGCAC----- CGGAAGGCAC GTTTGGAGCT GCTGTCGCAG 
             TGTCAACC-G CGCGC----- CCGAGGGACT TCTTGGGGCT GCTGTGGCTG 
             TGTCCATC-G TGCTC----- CGCAAGGGAC ATTTGGTGCC GCGGTTGCTG 
             TGTTAATC-G AGCAC----- CCGAAGGAAC TTTTGGAGCC GCCGTCGCTG 
             TGTCAACC-G TGCAC----- CCGAAGGAAC CTTTGGAGCT GCCATCGCTG 
             TGTCAATC-G TGCAC----- GTGAAGGAAC CTTTGGAGCT GCCATTGCTG 
             TGTCAATC-G TGCAC----- CCGAAGGAAC CTTTGGAGCT GCCGTCGCTG 
             TGTCAATC-G TGCAC----- CCGAAGGAAC CTTTGGAGCT GCCGTCGCTG 
             CGTGAATC-G TGCTC----- CCGAGGGCAC GTTCGGGTGT GCTATCGCCG 
             CATCAATC-G TGCAC----- CTGAAGGTAC ATTCGGGTCT GCTGTAGCAG 
             CGTGAACC-G TGCCC----- CTGAAGGAAC ATTCGGATGT GCCGTCTCGG 
             TATCAATC-G CGCTC----- CGGAAGGGAC ATTTGGGTGC GCCCTCGCTG 
             CGTGAACC-G CGCCC----- CGGAGGGTAC GTTTGGCTGC GCTGTAGCCG 
             TGTCAACC-G CGCAC----- CAGAGGGTAC CTTCGGCTGT GCAATTGCAG 
             TGTCAATC-G CGCAC----- CTGAAGGCAC CTTTGGTGCG GCAGTTGCTG 
             TGTGAATC-G TGCAC----- CGCAGGGCAC TTTTGGGGCC GCTGTGGCCG 
             TGTGAACC-G TGCGC----- CTGAAGGGAC CTTTGGCGCT GCTGTGGCAG 
             TATAAACC-G AGCAC----- CTGAGGGTAC CTTTGGTGCT GCCGTCGCGG 
             TATAAACC-G TGCTC----- CTGAAGGCAC ATTTGGTGCT GCTGTGGCAG 
             TGTTAATC-G CGCCC----- CAGAGGGAAC CTTCGGCGCC GCTGTTGCCG 
             CGTGAATC-G TGCCC----- CTGAGGGCAC ATACGGTGCA GCTCTTGCGG 
             TGCCAATC-G CGCTC----- CGCAAGATAC ATTTGGCGCA GTTGTTTCGG 
             CATCAACC-G CGCAC----- CTGAAGGGAC GTTCGGCGCA GCCGTTGCCG 
             AGCTTTGA-G GGCAC----- CAGAAGGTAC TTTCGGCGCT GCTGTGGCAG 
             TGTGAATC-A GGCGC----- CAGAGGGACT GATCGGTGTC GCCGTTGCCG 
             TGTTAATC-G AGCGC----- CGGAA----- ---------- ---------- 
             TGTCAACA-G GGCGC----- CCGAGGGTAC ATTTGGTGCC GCGGTTGCTG 
             CGTAAATA-T CGCAC----- CGGAAGGCAC CTTCGGAGCA GCTGTTGCCG 
             TGTCAATA-T CGCAC----- CTGAAGGCAC TTTCGGGGCC AGCGTTGCAG 
             CATCAACA-T TGCCC----- CGCAAGGTAC GTTTGGGGCT GCAGTCGCGG 
             CGTCAACA-T CGCCC----- CGGAAGGTAC CTTCGGCGCC GGGGTCGCAG 
             TGTGAATA-T TGCCC----- CGGCAGGTAC GTTTGGCGCT GGGGTCGCCG 
             CGTAAACA-T AGCGC----- CCGAAGGCAC ATTTGGTGCA GCTGTCGCCG 
             CGTGAACA-T CGCTC----- CGGAGGGTAC ATTCGGGGCA GGCGTGGCAG 
             CGTGAACA-T CGCCC----- CAGAGGGCAC ATTTGGGGCG GCCGTGGCCG 
             TGTCAATC-G CGCGC----- CAGAGGGCCT TCTGGGAGCA GCAGTTGCCG 
             CGTGAACC-G TGCCC----- CTGAGGGCCT TCTGGGTGCC GCAGTCGCCG 
             CGTGAACC-G CGCCC----- CTGAAGGCCT CTTGGGAGCC GCAGTTACTG 
             CGTGAATC-G TGCGC----- CTGAAGGTCT CCTGGGCGCC GCGGTTGCCG 
             TGTCAACC-G CGCGC----- CTGAGGGCCT TCTGGGTGCC GCCGTTGCCG 
             CGTCAACC-G GGCTC----- CTGAGGGCCT TTTGGGGGCC GCGGTGGCCG 
             CGTGAACC-G CGCGC----- CAGAGGGCCT TCTCGGTGCC GCGGTCGCCG 
             CGTCAATC-G CGCGC----- CAGAAGGGCT ACTCGGAGCT GCCGTTGCTG 
             TGTCAACC-G CGCTC----- CGGAAGGCGT GATAGGTGCT GCGGTAGCCG 
             TGTCAATC-G TGCTC----- CAGAAGGTTT ACTGGGCGCG GCGGTGGCCG 
             TGTCAACA-G AGCAC----- CCGAAGGACT TCTAGGTGCC GCTGTCTCCG 
             TGTCAACC-G GGCTC----- CAGAAGGTCT CCTCGGCGCA GCAGTAGCAG 
             CGTCAATC-G AGCAC----- CAGAAGGACT TATCGGAGCA GCGGTTGCGG 
             TGTCAACC-G CGCTC----- CGGAAGGTCT TCTTGGTGCG GGTATTGCAG 
             CGTCAACC-G CGCCC----- CGGAGAACAC GTTCGGCGCA GCGATCGCCG 
             CGTAAACC-G CGCGC----- CCGAGGGCAC CTTCGGCGCC GCCGTCGCCG 
             CGTCAACC-G CGCAC----- CGGAGGGCAC CTTCGGCGCT GCAGTTGCGG 

             ACGACGGCGT CTTTTCCACG CAAAACCAGT ---------- ---GG----- 
             ACGACGGTGT ATTCTCAACG CTGAACCAGT ---------- ---GG----- 
             ACGACGGCGT CTTCTGCACC CTCAACCAGT ACGCCTCGG- ---AGGAGCT 
             AGGTCGGCGT ACACGATATG TTGC------ ---------- ---GC----- 
             ACGTGGGTGT GCATGACATG CTCA------ ---------- ---AG----- 
             AAGTTGGAGT CCTTGATTAC CTTC------ ---------- ---GG----- 
             AAGTCGGGGT GCTCGATATG CTGA------ ---------- ---AG----- 
             AAGTGGGAGT TCACGATCTC CTTA------ ---------- ---AA----- 
             AAGTAGGGGT GTTGGACATG CTGA------ ---------- ---AG----- 
             AAGGCGGCGT TGCAGACCTC CTCA------ ---------- ---AG----- 
             AAGGTGGCGT TGCGGACCTC CTGA------ ---------- ---AG----- 
             AAGGTGGCGT TGCGGACCTC CTGA------ ---------- ---AG----- 
             AGGGTGGCGT TGCAGACCTC CTCA------ ---------- ---AG----- 
             AAGGTGGCGT CGCTGACCTC CTAA------ ---------- ---AG----- 
             AAGGTGGTGT CGCGGACCTC CTAA------ ---------- ---AG----- 
             AAGGTGGTGT CGCAGACCTT TTGA------ ---------- ---AG----- 
             AAGGTGGTGT CGCGGACCTT CTAA------ ---------- ---AG----- 
             AAGGTGGTGT CGCGGACCTT CTAA------ ---------- ---AG----- 
             AGGTCGGAGT CCACGACATG CTCA------ ---------- ---AG----- 
             AAGTCGGAGT ACACGATCTG CTTC------ ---------- ---GG----- 
             AAGTGGGCGT TCTTGATCTG CTGA------ ---------- ---AG----- 
             AAGTTGGTGT TTTGGACTTG TTGA------ ---------- ---AA----- 
             AAGTAGGCGT TCTTGATATG TTGA------ ---------- ---AG----- 
             AAGTAGGGGT CCTAGATCTT CTCA------ ---------- ---AG----- 
             AAGTAGGGGT GCTCGACCTT CTCA------ ---------- ---AGGCATG 
             AAGTCGGTGT TCTAGATCTC CTCA------ ---------- ---AA----- 
             AAGTCGGAGT CCTAGATTTG CTCA------ ---------- ---AG----- 
             AAGTTGGAGT CTTAGACTTG CTCA------ ---------- ---AG----- 
             AAGTTGGGGT CCTAGACTTG CTCA------ ---------- ---AG----- 
             AAGTCGGAGT CCTAGACTTG CTCA------ ---------- ---AG----- 
             AAGTCGGAGT CCTAGACTTG CTCA------ ---------- ---AG----- 
             AAGTTGGAGT ACATGATTTG TTGA------ ---------- ---AG----- 
             AGGTCGGAGT GCATGACCTC CTCA------ ---------- ---AG----- 
             AGGTCGGGGT GCACGATTTA CTGA------ ---------- ---AG----- 
             AGGTCGGGGT TCACGATTTG CTGA------ ---------- ---AG----- 
             ACGTCGGAGT ACACGATCTT CTCA------ ---------- ---AG----- 
             AAGTTGGCGT GCACGACCTC TTAA------ ---------- ---AA----- 
             AGGTCGGGGT CTTAGATTAT CTCA------ ---------- ---AG----- 
             AAGTCGGAGT TCTTGATCTC CTCA------ ---------- ---AG----- 
             AAGTAGGGGT ACTAGATATG TTAA------ ---------- ---AA----- 
             AAGTTGGTGT TCTGGATCTC CTCA------ ---------- ---AG----- 
             AAGTTGGGGT TATGGATCTT CTCA------ ---------- ---AG----- 
             AAGTTGGTGT TCTGGACTTA CTCA------ ---------- ---AA----- 
             AAGTCGGTGT TCTGGACCTT CTCA------ ---------- ---GG----- 
             AAGTTGGCGT GCATGATCTG CTCA------ ---------- ---AG----- 
             AAGTAGGCGT GCATGATCTC CTCA------ ---------- ---AG----- 
             AAGTGGGTGT GCTTGATCTG CTCA------ ---------- ---AG----- 
             AGGTCGGCGT GCTCGATCTT TTGA------ ---------- ---AG----- 
             ---------- ---------- ---------- ---------- ---------- 
             AGGTGGGCGT TCTGGACTTG CTTA------ ---------- ---AG----- 
             AGGTCGGTGT CTTGGATATG TTGA------ ---------- ---AG----- 
             AAGTAGGTGT ATTAGATCTC CTGA------ ---------- ---AG----- 
             AAGTTGGCGT AATGGATCTA CTCA------ ---------- ---AG----- 
             AAGTGGGGGT GATGGATATG CTCA------ ---------- ---AG----- 
             AAGTAGGCGT GATGGATTTA CTCA------ ---------- ---AG----- 
             AAGTCGGTGT GCTGGACCTC CTCAAGCTAA TTACTCCGGG ATCAG----- 
             AAGTAGGCGT GCTTGACCTC TTGA------ ---------- ---AG----- 
             AAGTTGGTGT GCTCGACCTC CTGA------ ---------- ---AG----- 
             ATGTGGGCGT ACTCGACCTC CTGA------ ---------- ---AG----- 
             ACGTGGGCGT CCTTGATCTT CTCA------ ---------- ---AG----- 
             ACGTGGGCGT CCTTGACCTC CTCA------ ---------- ---AG----- 
             ATGTGGGCGT CTTGGATCTC CTGA------ ---------- ---AG----- 
             ATGTGGGCGT TCTGGATCTG TTGA------ ---------- ---AG----- 
             ATGTGGGCGT GCTGGATCTT CTGA------ ---------- ---AG----- 
             ACGTCGGCGT CCTCGACCTT CTCA------ ---------- ---AG----- 
             AAGTCGGTGT GCTCGACCTT TTGA------ ---------- ---AG----- 
             AGGTCGGAGT TCTTGATCTG CTCA------ ---------- ---AG----- 
             AAGTTGGCGT CCTCGACCTG CTCA------ ---------- ---AG----- 
             AAGTTGGAGT ACACGACTTG TTGA------ ---------- ---AG----- 
             AAGTAGGAGT GCTTGACTTG CTCA------ ---------- ---AG----- 
             AAGTCGGCGT ACTTGATCTC CTCA------ ---------- ---AA----- 
             AGGTCGGGGT ACTGGATTTG CTGA------ ---------- ---AG----- 
             ACGTGGGAGT GATGGACATG CTCA------ ---------- ---AG----- 
             AGGTCGGCGT CCTCGACCTC CTCA------ ---------- ---AG----- 
             AGGTCGGCGT GCTTGATCTC CTCA------ ---------- ---AG----- 

             ---------- TCAACTGAAG AACTGTTCTT CC-------- CGAT------ 
             ---------- TCTACCGAGG AACTCTTCTT CC-------- CTCT------ 
             CTTCTTCCCC CTCCACGA-- -------CTT CGGCGGCACC CTGT------ 
             ---------- TTTGCTGA-- -------ATT TA-------- CCAT------ 
             ---------- TTCCCGCT-- -------GTG GA-------- CGAT------ 
             ---------- TTCCCGCA-- -------ATT TA-------- CCAT------ 
             ---------- TTCCACAA-- -------ATT CA-------- CCAT------ 
             ---------- TTCCATCG-- -------GTT TA-------- CGAT------ 
             ---------- TTCAACAA-- -------GTT CA-------- CAAT------ 
             ---------- TTCTACAA-- -------ATT TA-------- CCGG------ 
             ---------- TTCCATAA-- -------ATT TA-------- CTGG------ 
             ---------- TTCCATAA-- -------ATT TA-------- CTGG------ 
             ---------- TTCCACAA-- -------GTT CA-------- CCGG------ 
             ---------- TTCAATAA-- -------ATT CA-------- CCGG------ 
             ---------- TTTAATAA-- -------ATT CA-------- CCGG------ 
             ---------- TTCAATAA-- -------ATT CA-------- CCGG------ 
             ---------- TTCAATAA-- -------ATT CA-------- CCGG------ 
             ---------- TTCAATAA-- -------ATT CA-------- CTGG------ 
             ---------- TTCCACAA-- -------GTT TA-------- CTAT------ 
             ---------- TTCCACAA-- -------ATT CA-------- CCAT------ 
             ---------- TTCCATAA-- -------ATT TA-------- CGAT------ 
             ---------- TTCCATAA-- -------GTT CA-------- CCAT------ 
             ---------- ---------- ---------- ---------- ---------- 
             ---------- TTTCACCA-- -------ATT CA-------- CTAT------ 
             TTTTTCTTTT TTTTCAAA-- -------GTT CA-------- CAAT------ 
             ---------- TTCTCTAA-- -------ATT CA-------- CAAT------ 
             ---------- TTCTCCAA-- -------ATT TA-------- CTAT------ 
             ---------- TTCTCCAA-- -------ATT TA-------- CCAT------ 
             ---------- TTCCCCAA-- -------ATT TA-------- CCAT------ 
             ---------- TTCTCCAA-- -------ATT TA-------- CCAT------ 
             ---------- TTCTCCAA-- -------ATT TA-------- CCAT------ 
             ---------- TTCCACAA-- -------ATT CA-------- CTAT------ 
             ---------- TTCCACAA-- -------ATA CA-------- CGAT------ 
             ---------- TTCCACAA-- -------ATT CA-------- CCAT------ 
             ---------- TTCCACCG-- -------GTT TA-------- CCAT------ 
             ---------- TTCCACAA-- -------GTT TA-------- CTAT------ 
             ---------- TTCCACAA-- -------GTT CA-------- CCAT------ 
             ---------- TTTGCAGA-- -------CTT CA-------- CAAT------ 
             ---------- TTTTCAAA-- -------TTT CA-------- CTAT------ 
             ---------- TTCTCGAA-- -------GTT TA-------- CTAT------ 
             ---------- TTTCATAG-- -------GTT TA-------- CTAT------ 
             ---------- TTTTCAAA-- -------ATT CA-------- CCAT------ 
             ---------- TTCCATAA-- -------ATT CA-------- CCAT------ 
             ---------- TTTCATAA-- -------ATT CA-------- CCAT------ 
             ---------- TACGCCGA-- -------TTT TA-------- CGAT------ 
             ---------- TTTCCTAA-- -------TTT CA-------- CCAT------ 
             ---------- TTCGCAGA-- -------CTT CA-------- CCAT------ 
             ---------- TTCGCGGA-- -------CTT CA-------- CCAT------ 
             ---------- ---------- ---------- ---------- ---------- 
             ---------- TTCGCCAA-- -------CTT CA-------- CAAT------ 
             ---------- TTTGCAGA-- -------CTT CA-------- CCAT------ 
             ---------- TTTGCCGA-- -------TTT CA-------- CGAT------ 
             ---------- TTTGCGGA-- -------CTT TA-------- CGAT------ 
             ---------- TTCGCGGA-- -------CTT CA-------- CGAT------ 
             ---------- TTTGCGGA-- -------CTT CA-------- CGAT------ 
             ---------- TTTGCCGA-- -------CTT TA-------- CAAT------ 
             ---------- TTTGCTGA-- -------TTT TA-------- CAAT------ 
             ---------- TTTGCTGA-- -------TTT CA-------- CAAT------ 
             ---------- TTCGCGGA-- -------CTT CA-------- CAAT------ 
             ---------- TTTGCGGA-- -------CTT CA-------- CGAT------ 
             ---------- TTTGCAGA-- -------TTT CA-------- CGAT------ 
             ---------- TTTGCGGA-- -------CTT CA-------- CCAT------ 
             ---------- TTTGCAGA-- -------CTT CA-------- CCAT------ 
             ---------- TTCGCGGA-- -------CTT CA-------- CAAT------ 
             ---------- TTCGCAGA-- -------CTT CA-------- CCATCGGTAT 
             ---------- TTCGCAGA-- -------CTT CA-------- CCAT------ 
             ---------- TTCGCAGA-- -------CTT TA-------- CCAT------ 
             ---------- TTTGCGGA-- -------CTT CA-------- CTAT------ 
             ---------- TTTGCCGA-- -------CTT CA-------- CGAT------ 
             ---------- TTCGCGGA-- -------CTT CA-------- CCAT------ 
             ---------- TTCGCTGA-- -------TTT TA-------- CCAT------ 
             ---------- TTCGCTGA-- -------CTT CA-------- CCAT------ 
             ---------- TTCCCGCT-- -------CTT CA-------- CGAT------ 
             ---------- TTCGCCGA-- -------CTT CA-------- CGAT------ 
             ---------- TTCGCAGA-- -------CTT CA-------- CCAT------ 

             ---------- ---------- ---------- ---------- ---------- 
             ---------- ---------- ---------- ---------- ---------- 
             ---------- ---------- ---------- ---------- ---------- 
             ---------- ---------- ----C----- ---------- ---------- 
             ---------- ---------- ----C----- ---------- ---------- 
             ---------- ---------- ----T----- ---------- ---------- 
             ---------- ---------- ----T----- ---------- ---------- 
             ---------- ---------- ----C----- ---------- ---------- 
             ---------- ---------- ----T----- ---------- ---------- 
             ---------- ---------- ----C----- ---------- ---------- 
             ---------- ---------- ----C----- ---------- ---------- 
             ---------- ---------- ----C----- ---------- ---------- 
             ---------- ---------- ----G----- ---------- ---------- 
             ---------- ---------- ----G----- ---------- ---------- 
             ---------- ---------- ----G----- ---------- ---------- 
             ---------- ---------- ----G----- ---------- ---------- 
             ---------- ---------- ----G----- ---------- ---------- 
             ---------- ---------- ----G----- ---------- ---------- 
             ---------- ---------- ----T----- ---------- ---------- 
             ---------- ---------- ----C----- ---------- ---------- 
             ---------- ---------- ----C----- ---------- ---------- 
             ---------- ---------- ----C----- ---------- ---------- 
             ---------- ---------- ---------- ---------- ---------- 
             ---------- ---------- ----C----- ---------- ---------- 
             ---------- ---------- ----T----- ---------- ---------- 
             ---------- ---------- ----A----- ---------- ---------- 
             ---------- ---------- ----A----- ---------- ---------- 
             ---------- ---------- ----A----- ---------- ---------- 
             ---------- ---------- ----A----- ---------- ---------- 
             ---------- ---------- ----A----- ---------- ---------- 
             ---------- ---------- ----A----- ---------- ---------- 
             ---------- ---------- ----C----- ---------- ---------- 
             ---------- ---------- ----A----- ---------- ---------- 
             ---------- ---------- ----C----- ---------- ---------- 
             ---------- ---------- ----T----- ---------- ---------- 
             ---------- ---------- ----T----- ---------- ---------- 
             ---------- ---------- ----C----- ---------- ---------- 
             ---------- ---------- ----T----- ---------- ---------- 
             ---------- ---------- ----T----- ---------- ---------- 
             ---------- ---------- ----A----- ---------- ---------- 
             ---------- ---------- ----T----- ---------- ---------- 
             ---------- ---------- ----T----- ---------- ---------- 
             ---------- ---------- ----A----- ---------- ---------- 
             ---------- ---------- ----A----- ---------- ---------- 
             ---------- ---------- ----T----- ---------- ---------- 
             ---------- ---------- ----T----- ---------- ---------- 
             ---------- ---------- ----T----- ---------- ---------- 
             ---------- ---------- ----C----- ---------- ---------- 
             ---------- ---------- ---------- ---------- ---------- 
             ---------- ---------- ----C----- ---------- ---------- 
             ---------- ---------- ----C----- ---------- ---------- 
             ---------- ---------- ----C----- ---------- ---------- 
             ---------- ---------- ----T----- ---------- ---------- 
             ---------- ---------- ----C----- ---------- ---------- 
             ---------- ---------- ----C----- ---------- ---------- 
             ---------- ---------- ----CGGCGA GTCTACTTTT CCAAAGCACC 
             ---------- ---------- ----C----- ---------- ---------- 
             ---------- ---------- ----CGTGTT TGACGTCAAT TTTAAGC--- 
             ---------- ---------- ----T----- ---------- ---------- 
             ---------- ---------- ----A----- ---------- ---------- 
             ---------- ---------- ----A----- ---------- ---------- 
             ---------- ---------- ----C----- ---------- ---------- 
             ---------- ---------- ----T----- ---------- ---------- 
             ---------- ---------- ----T----- ---------- ---------- 
             GCCAAGAACG ATCCAGGGTA CACAT----- ---------- ---------- 
             ---------- ---------- ----T----- ---------- ---------- 
             ---------- ---------- ----C----- ---------- ---------- 
             ---------- ---------- ----T----- ---------- ---------- 
             ---------- ---------- ----A----- ---------- ---------- 
             ---------- ---------- ----C----- ---------- ---------- 
             ---------- ---------- ----C----- ---------- ---------- 
             ---------- ---------- ----C----- ---------- ---------- 
             ---------- ---------- ----C----- ---------- ---------- 
             ---------- ---------- ----C----- ---------- ---------- 
             ---------- ---------- ----C----- ---------- ---------- 

             ---------- ---------- ---------- --GCATGATT TCGGCGGTAC 
             ---------- ---------- ---------- --GCATGACT TTGGCGGTCC 
             ---------- ---------- --------G- --GGACAACC GGG----CCG 
             ---------- ---------- --------G- --GAAAAGCC TGGGAGGCAG 
             ---------- ---------- --------G- --GCAAAGCC TGGACGGCCG 
             ---------- ---------- --------G- --GAAAGGCA TGGACGTCCG 
             ---------- ---------- --------G- --GGAAAGCC TGGACGGCGG 
             ---------- ---------- --------G- --GCAAGGCA TGGACTTGCG 
             ---------- ---------- --------G- --GCCGAGCT TGGACCTCCG 
             ---------- ---------- --------G- --GAAAAGCT TGGACGAGCG 
             ---------- ---------- --------G- --GAAAAGCG TGGACGGGCG 
             ---------- ---------- --------G- --GAAAAGCG TGGACGGGCG 
             ---------- ---------- --------G- --GGCAAGCT TGGATCAGTG 
             ---------- ---------- --------GT AAGAATGGCA TGGACCAGTG 
             ---------- ---------- --------G- --GGATGGCG TGGACGAGTG 
             ---------- ---------- --------G- --GGATGGCA TGGACGAGTG 
             ---------- ---------- --------G- --GGATGGCA TGGACGAGTG 
             ---------- ---------- --------G- --GGATGGCA TGGACGAGTG 
             ---------- ---------- --------G- --GCAAGGCT TGGACGAGTG 
             ---------- ---------- --------G- --GGCGGGCT TGGATCAGTG 
             ---------- ---------- --------G- --GGAAAGCC TGGACAAGTG 
             ---------- ---------- --------G- --GCAACGCA TGGACGAGCG 
             ---------- ---------- ---------- -------GCT TGGACGAGTG 
             ---------- ---------- --------G- --GTAAGGCG TGGACATCTG 
             ---------- ---------- --------G- --GCCGAGCA TGGACTAGTG 
             ---------- ---------- --------G- --GCAAGGCA TGGACAAGCG 
             ---------- ---------- --------G- --GCAAATCT TGGACCAGCG 
             ---------- ---------- --------G- --GCAAATCT TGGACTAGCG 
             ---------- ---------- --------G- --GCAAAGCT TGGATTAGCG 
             ---------- ---------- --------G- --GCAAATCT TGGACTAGCG 
             ---------- ---------- --------G- --GCAAATCT TGGACTAGCG 
             ---------- ---------- --------G- --GAAAAGCA TGGACCAGTG 
             ---------- ---------- --------G- --GGAAGGCT TGGACAAGTG 
             ---------- ---------- --------G- --GGCGGGCA TGGACGAGCG 
             ---------- ---------- --------G- --GTAAAGCG TGGACAAGCG 
             ---------- ---------- --------G- --GTAAAGCC TGGACCAGTG 
             ---------- ---------- --------G- --GAAAAGCT TGGATTAGTG 
             ---------- ---------- --------G- --GCAAGGCT TGGACAAGCG 
             ---------- ---------- --------G- --GCAAAGCC TGGACCAGTG 
             ---------- ---------- --------G- --GCAAAGCG TGGATAAGTG 
             ---------- ---------- --------G- --GCAAGGCC TGGACCAGCG 
             ---------- ---------- --------G- --GGAAGGCT TGGACGAGTG 
             ---------- ---------- --------G- --GCCGTGCT TGGACGAGCG 
             ---------- ---------- --------G- --GAAAAGCT TGGACGAGTG 
             ---------- ---------- --------G- --GGAAGGCC TGGGTATCCG 
             ---------- ---------- --------G- --GCAAGGCC TGGACATCGG 
             ---------- ---------- --------G- --GACGTGCC TGGACGTCGG 
             ---------- ---------- --------G- --GAAAAGCA TGGGTCTCGG 
             ---------- ---------- --------G- --GAAAAGCC TGGACATCGG 
             ---------- ---------- --------G- --GCAAGGCA TGGACCTCGG 
             ---------- ---------- --------G- --GCAAGGCG TGGGTATCTG 
             ---------- ---------- --------G- --GGAAAGCA TGGACAGCTG 
             ---------- ---------- --------G- --GCAAGGCT TGGACTGCCG 
             ---------- ---------- --------G- --GCAAAGCA TGGACGGCCG 
             ---------- ---------- --------G- --GCAAAGCA TGGACTGCAG 
             TCCACTTCCC CTAACCACTT GCATTGCAG- --GCAAAGCA TGGACGTCCG 
             ---------- ---------- --------G- --GCAAAGCA TGGACGTCTG 
             ---------- -------CCT GGTCTTCAG- --GCAAAGCA TGGACATCTG 
             ---------- ---------- --------G- --GCCGCGCC TGGACATCTG 
             ---------- ---------- --------G- --GCCGCGCA TGGACTTCTG 
             ---------- ---------- --------G- --GCCGCGCA TGGACGTCCG 
             ---------- ---------- --------G- --GTCGGGCG TGGACATCTG 
             ---------- ---------- --------G- --GCCGCGCA TGGACATCTG 
             ---------- ---------- --------G- --GTCGCGCA TGGACGTCCG 
             ---------- ---------- --------G- --GCCGCGCC TGGACGTCCG 
             ---------- ---------- --------G- --GTCGGGCG TGGACGTCAG 
             ---------- ---------- --------G- --GCAGAGCT TGGACTTCTG 
             ---------- ---------- --------G- --GTAGAGCG TGGGCCTCTG 
             ---------- ---------- --------G- --GTCGAGCG TGGGTATCCG 
             ---------- ---------- --------G- --GCCGTGCA TGGGTCTCGG 
             ---------- ---------- --------G- --GGCGGTCA TGGACCGCTG 
             ---------- ---------- --------G- --GGAGAGCC TGGACGGCAG 
             ---------- ---------- --------G- --GTAAGGCC TGGGAAGCGG 
             ---------- ---------- --------G- --GGAAGGCG TGGTGCGGCG 
             ---------- ---------- --------G- --GCAAGGCA TGGTGCGGCG 

             GCTCTG--GG AGAGCCGG-- -GAGAAGTAT GCCAAATG-- ---------- 
             TCTTTG--GG AGAACCGA-- -GAGGGCTAC GAGAAGTG-- ---------- 
             TCTACG---- AGAGCTGG-- ---GACCCGA GCCGCTTC-- ---------- 
             ATTACG---G CAAGCCCACG GAAGACCCAG AAGCTTTC-- ---------- 
             ACTATG---G CAACCCGCAA GAAGACGGCC AAGCGCTC-- ---------- 
             ACTACG---G CGATCCTT-- -CGAACCCCG AAGATTTC-- ---------- 
             ATTACG---G TGACCCGG-- -ACAAGCCCG AGGACTTC-- ---------- 
             ATTATG---G GAACCCGG-- -ATGAACCGA AGGATTTC-- ---------- 
             ACTATG---G TAATCCTG-- -ACGATCCCC ACGACTTC-- ---------- 
             AATACG---G TGACCCCC-- -GCGTTCCCG AGGACTTT-- ---------- 
             AATACG---G TGACCCCA-- -GAATTCCCG AAGACTTC-- ---------- 
             AATACG---G TGACCCCA-- -GAATTCCCG AAGACTTC-- ---------- 
             AATACG---G AAATCCTT-- -CCATTCCTG AAGAGTTC-- ---------- 
             ACTATG---G AAATCCCT-- -CTGACAAGG ACGACTTT-- ---------- 
             AATATG---G AAACCCTT-- -TTATTAAGG AGGACTTC-- ---------- 
             ACTATG---G AAATCCTT-- -CTGATAAGA ACGACTTC-- ---------- 
             ATTATG---G AAATCCTT-- -CTGATAAGA ACGACTTC-- ---------- 
             ACTATG---G AAATCCTT-- -CTGATAAGA ACGACTTC-- ---------- 
             ACTACG---G CAACCCAG-- -ATGACCCAC ATGACTTT-- ---------- 
             ACTACG---G AGACCCAG-- -ATGACCCCA AGGACTTT-- ---------- 
             ATTATG---G AAATCCTG-- -ATGACCCCA ATGACTTT-- ---------- 
             ACTACG---G TGACCCTG-- -ACTCGCCTC AGGATTTT-- ---------- 
             ACTACG---G GAATCCTG-- -ATGATCCTC ACGATTTC-- ---------- 
             ACTATG---G CAATCCAA-- -GCGACCCCC ACGACTTT-- ---------- 
             ATTACG---G CGACCCAG-- -ACAACCCAC ATGACTTT-- ---------- 
             ATTATG---G CGACCCAG-- -AAGATCCGC ATGACTTT-- ---------- 
             ACTACG---G TGATCCAG-- -AAGATCCGC GTGATTTT-- ---------- 
             ACTACG---G CGATCCAG-- -AAGATCCGC GTGATTTT-- ---------- 
             ACTACG---G CGATCCAG-- -AAGATCCGC GTGATTTT-- ---------- 
             ACTACG---G CGATCCAG-- -AAGATCCGC GTGATTTT-- ---------- 
             ACTACG---G CGATCCAG-- -AAGATCCGC ATGATTTT-- ---------- 
             ATTACG---G CAACCCTG-- -ATGATCCAA AAGATTTC-- ---------- 
             ACTATG---G AAATCCAG-- -ATGACCCAC ACGATTTT-- ---------- 
             ACTACG---G AAATCCCG-- -ACGACCCCA ACGATTTC-- ---------- 
             ATTACG---G CAATCCAG-- -ACGACCCGA AAGATTTT-- ---------- 
             ATTACG---G TAACCCTG-- -ACGATCCAA ACGACTTT-- ---------- 
             ATTACG---G CAACCCTG-- -ATGACCCGA ACGACTTC-- ---------- 
             ATTATG---G AGACCCCC-- -ATAACCCCC ATGACTTC-- ---------- 
             ATTTTG---G AGATCCTG-- -CTGACCCAC ACGACTTT-- ---------- 
             ACTATG---G CAATCCAG-- -AGGATCCCA AAGATTTC-- ---------- 
             ATTACG---G AGACCCCG-- -ACGATCCTA AAGACTTT-- ---------- 
             ACTACG---G CGACCCCG-- -ATGATCCCA AAGATTTT-- ---------- 
             ACTACG---G AAACCCTG-- -ATGACCCGA ATGACTTT-- ---------- 
             ACTATG---G CGATCCGG-- -ATGATCCCA ACGACTTC-- ---------- 
             ATTTCG---G GGACCCCA-- -AGGACCCTC ATGACTTC-- ---------- 
             ATTACG---G GGACCCCA-- -AGGATCCTC ATGATTTC-- ---------- 
             ACTATG---G GAATCCTC-- -ACGACCCGC ACGACTTC-- ---------- 
             ACTACG---G AAACCCGC-- -ATGATGCAC ACGACTTT-- ---------- 
             ACTACG---G AGACCCCA-- -ACGACTCCC ATGACTTC-- ---------- 
             ACTACG---G TGACCCGC-- -ACGACCCGC ACGACTTT-- ---------- 
             ACTACG---G TAACCCAC-- -ACGACCCCC ACGACTTT-- ---------- 
             ATTACG---G TGATCCCC-- -ACGACCCAC ATGATTTT-- ---------- 
             ACTATG---G TGACCCGC-- -ACGACCCGC ACGACTTT-- ---------- 
             ACTATG---G CGACCCGC-- -ATAATGCGC ACGACTTT-- ---------- 
             ACTACG---G AGACCCAC-- -ACAACCCCC ATGACTTC-- ---------- 
             ACTTCG---G TGATCCCC-- -ACGACGCGC ACGACTTT-- ---------- 
             ACTACG---G AAATCCGC-- -ACGACCCGC ATGACTTC-- ---------- 
             ACTATG---G AAATCCAC-- -ATGACTCAC ATGACTTT-- ---------- 
             ACTATG---G CGATCCGC-- -ACAACCCGC ACGACTTT-- ---------- 
             ACTATG---G CGACCCGC-- -ATGACCCGC ACGACTTC-- ---------- 
             ACTATG---G CGACCCGC-- -ACGACCCGC ACGATTTC-- ---------- 
             ACTACG---G CGATCCAC-- -ACGACCCGC ATGACTTC-- ---------- 
             ACTACG---G CGATCCGC-- -ACAACCCGC ATGACTTC-- ---------- 
             ACTACG---G CGATCCCC-- -ACAACCCGC ACGACTTC-- ---------- 
             ACTATG---G CGATCCGC-- -ACGACCCGC ACGACTTC-- ---------- 
             ACTACG---G TGATCCGC-- -ATGATCCTC ACGATTTT-- ---------- 
             ACTACG---G GAATCCCC-- -ATGACGCAC ATGATTTT-- ---------- 
             ATTACG---G TGATCCTC-- -ATGTACCAG AGGATTTC-- ---------- 
             ACTACG---G TGACCCTC-- -ATGATCCCA ATGACTTC-- ---------- 
             ACTACG---G CGACCCTC-- -ACAATCCAC ACGACTTT-- ---------- 
             ACTTCG---G AGATCCAC-- -ATGATCCTC ACGACTTC-- ---------- 
             ACTACG---G AAATCCGC-- -ATGATCCTC ACGACTTC-- ---------- 
             ACTTTG---G CGCCCCGG-- -GCGACCCGC ATGACTTC-- ---------- 
             ACTACG---G CGACCCGC-- -ACGATCCGA AGGACTTT-- ---------- 
             ACTACG---G CGACCCGC-- -ACGACCCGC ACGACTTC-- ---------- 

             --GGATC-CA TC-------- GTTG-CACCT G------CAC AACT------ 
             --GGATCCCG CCCATC--AT CTCGACCAGT G------GTC GACG------ 
             --GCCGC-CG ACTGGGCGAC GCCG-CACCT GATCATCCAC AACGAGCTCG 
             --GACTA-CA ACTATGCCTA CAGT-CCTCT G------CAC AACG------ 
             --GACTA-CA ATATGACGTA CTCG-CCACT G------CAC ACGG------ 
             --GACTT-CA TGTATCCCAT ATCA-CCGTA C------CAC AACG------ 
             --GACTA-CA TCTTCCCATA CTCG-CCCCT G------CAC AATG------ 
             --GACTT-TA TTTATCCGAT CTCG-CCTGT G------CAT AATG------ 
             --GATTT-CA TCTATCCTTA CTCG-CCGCT G------CAC AACG------ 
             --GACTT-TA TCCATCCATT GTCT-CCTTT A------CAC AACG------ 
             --GACTT-TA TTCATCCATT GTCT-CCTTT A------CAC AATG------ 
             --GACTT-TA TTCATCCATT GTCT-CCTTT A------CAC AATG------ 
             --GACTA-CA TCTATCCATT ATCT-CCTGT A------CAC AATG------ 
             --GATTT-TG TCCAAGCATT ATCT-CCCGT C------CAT AACG------ 
             --GACTT-TG TCCAAGCATT GTCT-CCTGT G------CAT AACG------ 
             --GACTT-TG TCCAAGCATT GTCT-CCCGT A------CAT AACG------ 
             --GACTT-TG TCCAAGCATT GTCT-CCCGT A------CAT AACG------ 
             --GACTT-TG TCCAAGCATT GTCT-CCCGT A------CAT AACG------ 
             --GACTA-CA TATACCCCAT CTCA-CCCGT C------CAC AACG------ 
             --GACTT-TA TCCACCCCAT ATCC-CCATT G------CAC AACG------ 
             --GACTT-TA TCTATCCCAT ATCT-CCGCT T------CAC AACA------ 
             --GATTT-CA TCTACCCTAT ATCT-CCGCT T------CAT AATG------ 
             --GACTT-CA TTTACCCTAT ATCC-CCGCT T------CAC AACA------ 
             --GACTT-CA TACACCCTAT TTCC-CCGCT A------CAC AACG------ 
             --GATTT-CA TCCACCCTAT ATCG-CCGTT A------CAC AGCG------ 
             --GATTT-CA TCTACCCCGT TTCT-CCCTT G------CAT TCCA------ 
             --GATTT-CA TTTACAAACA TTCA-CCCCT T------CAC AATA------ 
             --GATTT-CA TTTACACTCA CTCA-CCCCT T------CAT AATA------ 
             --GATTA-CA TTTACACACA TTCA-CCACT T------CAT AATA------ 
             --GATTT-CA TTTACACACA TTCA-CCCCT C------CAT AATA------ 
             --GATTT-CA TTTACACACA TTCA-CCCCT T------CAT AATA------ 
             --GACTT-TA TCTATCCTAT TTCC-CCTCT C------CAC AACT------ 
             --GACTA-CA TATTTCCATT ATCG-CCTCT A------CAT AACG------ 
             --GATTT-CA TCTACCCGTT GTCG-GCACT C------CAC AACG------ 
             --GATTA-TA TTTTCCCAAT CTCG-CCTTT G------CAC AATA------ 
             --GATTT-CA TTTTCCCCAT ATCC-CCGCT G------CAA AACA------ 
             --GACTT-CA TCTTCCCCTT ATCC-CCACT A------CAC AATA------ 
             --GATTT-CA TATATCCGCT TTCC-CCCTT G------CAC AATA------ 
             --GATTT-CA TTCATCCTCT TTCC-CCGCT C------CAC AACA------ 
             --GACTT-CA TCTGCCCTAT ATCT-CCTCT C------CAT AATA------ 
             --GATTT-TA TTTATCCACT TTCT-CCCCT A------CAC AATA------ 
             --GATTT-TA TCTGTCCCCT GTCC-CCTCT C------CAT AATA------ 
             --GACTT-CA TTTACCCGTT GTCT-CCTTT A------CAC AATA------ 
             --GACTT-CA TCTATCCAAT TTCA-CCGTT A------CAC AACG------ 
             --GATTT-TA TCTATCCGAT CTCG-CCTCT G------CAT AATG------ 
             --GATTT-TA TTCAGCACGT CTCA-CCTCT C------CAT AACG------ 
             --GACTT-CG TGTATCCGAT CTCG-CCCTT G------CAT AATG------ 
             --GACTT-TA TCCACCCCCT CTCA-CCTCT T------CAC AACA------ 
             --GACTT-CA TTTATCCAAT CTCC-CCTGT G------CAT AACG------ 
             --GATTT-CA TCTACCCAAT TTCT-CCTCT C------CAC AACG------ 
             --GACTT-CA TATATCCTAT TTCT-CCGCT A------CAC AATG------ 
             --GATTT-TA TTCATCCCAT TTCC-CCACT G------CAC AATA------ 
             --GATTT-CA TATACCCTAT CTCG-CCGCT T------CAT AATG------ 
             --GATTT-CA TCTACCCCAT TTCC-CCGCT T------CAC AATG------ 
             --GACTT-CA TATACCCTAT CTCG-CCTCT T------CAT AATG------ 
             --GACTT-CA TCCATCCCAT CTCG-CCCTT G------CAC AACA------ 
             --GACTT-CA TCTACCCCAT CTCG-CCCCT A------CAT AATA------ 
             --GATTT-CA TCTATCCCAT TTCA-CCCCT C------CAC AATG------ 
             --GATTT-CA TCTACCCCAT TTCG-CCCTT G------CAC AACA------ 
             --GACTT-CA TCTACCCCAT CTCG-CCCCT G------CAC AACA------ 
             --GACTT-CA TCTACCCTAT CTCG-CCGTT G------CAT AATA------ 
             --GACTT-CA TCTACCCTAT CTCG-CCTCT G------CAC AACA------ 
             --GACTT-CA TCTACCCGAT TTCG-CCCGT G------CAC AACG------ 
             --GACTT-CA TCTACCCTAT CTCG-CCACT G------CAC AACG------ 
             --GACTT-CA TCTATCCCAT CTCG-CCCTT G------CAC AACA------ 
             --GACTT-CA TCTATCCAAT TTCT-CCAGT G------CAC AACG------ 
             --GACTT-CA TTTATCCGAT ATCG-CCTGT G------CAC AACG------ 
             --GACTT-CA TTTACCCAAT ATCA-CCTGT G------CAC AACG------ 
             --GATTT-CA TACACCCAAT TTCT-CCGGT T------CAC AATG------ 
             --GACTT-TA TCTACCCGAT CTCA-CCTCT T------CAC AACG------ 
             --GACTT-CA TCTACCCATT GTCT-CCATT G------CAC AATG------ 
             --GACTT-TA TTTACCCTAT ATCT-CCTCT T------CAT AACG------ 
             --GACTT-CA TATACCCCTA TTCC-CCGCT C------CAC AATG------ 
             --GACTT-CA TCTACCCGAT CTCG-CCGTT G------CAT AATG------ 
             --GACTT-CA TCTACCCGCT CTCC-CCTCT G------CAC AACA------ 

             ---------- ---------- -GGAAGACGC CAC------- ---------- 
             ---------C CACAACTG-- ---------- -GTCATTCAT AAT------- 
             ACTACCGCCT GCCAATCGG- -GGAGGGCCT GGCCGCCTTC AACGTGCTGC 
             ---------T AGATGCCA-- -AAAAGATAT ACCCCACCGT ACT------- 
             ---------T ACGCGCGG-- -ACAAGACGT ACCCGGCTGT GAT------- 
             ---------T TGATAAGGGA AATAAAGTGT TACCGCCTAC CCT------- 
             ---------T TCCCACAG-- -ACAAGAAGC TCCCTGCGGT GCT------- 
             ---------T GGCACCTG-- -GGAAGGTGT TGCCGCCTAC GTT------- 
             ---------T TCCAAAGA-- -ATACAACCT TACCTCCGAC GAT------- 
             ---------T ACCTACCG-- -ACAAGGCTT TACCGGCCAC ATT------- 
             ---------C ACCTACTG-- -ACAAGGCTT TACCAGCCAC ATT------- 
             ---------C ACCTACTG-- -ACAAGGCTT TACCAGCCAC ATT------- 
             ---------T GCGGACCG-- -ACAAGGTTA TGCCAGCTAC GTT------- 
             ---------T CCCCAATG-- -ATAGGATTC TTCCTGCCAC GTT------- 
             ---------T ACCCAAGG-- -ATAGGGTTC TTCCTGCCAC ATT------- 
             ---------T ACCCAAGG-- -ATAGGGTTC TTCCGGCCAC ACT------- 
             ---------T ACCCAAGG-- -ATAGGGTTC TTCCGGCAAC ATT------- 
             ---------T ACCCAAGG-- -ATAGGGTTC TTCCGGCAAC ATT------- 
             ---------T ACCCACTG-- -ACAAAATCC TGCCTCCAAC TCT------- 
             ---------T CTCCCCCA-- -CCAAGATAC TGCCGCCGTT CAT------- 
             ---------T CCCAG----- -ACCGTGTAT TGCCGCCCTT TAT------- 
             ---------T TCCCA----- -ATCGTGTAT TGCCCCCCTT CAT------- 
             ---------T CCCCA----- -ATCACGTCT TACCTCCCTT CAT------- 
             ---------T ACCCACAG-- -ACAGGGTTT TGCCTCCCAC CAT------- 
             ---------T GCCGACGG-- -ATAGAGTGT TACCCCCTAC GAT------- 
             ---------T ACCAAAGG-- -ATAAAGTCC TCCCCCCAAT GTT------- 
             ---------T ACCCCAGA-- -ACATGGTCT TACCTCCGAC AAT------- 
             ---------T ACCCAAGG-- -ACATGGTCT TGCCTCCGAC TAT------- 
             ---------T ACCAAAGA-- -ACATGGTCT TACCTCCGAC GAT------- 
             ---------T ACCAAAGA-- -ACATGGTCT TACCTCCGAC GAT------- 
             ---------T ACCAAAGA-- -ACATGGTCT TACCTCCGAC GAT------- 
             ---------T ACCAACCG-- -ATCGGACTC TCCCTCCCTA TCT------- 
             ---------T ACCCTCAG-- -ATAAGATTC TGCCGCCAAC ACT------- 
             ---------T GCCAAAGG-- -ATAAAGTTT TGCCCCCTGT GAT------- 
             ---------T ACCAAAGA-- -ATAAGGTCC TCCCGCCCTA CAT------- 
             ---------T ACCGAAAG-- -ACAAGGTGT TCCCTCCAAT GTT------- 
             ---------T CCCGAAGG-- -ACAAGATCT TGCCTCCATA TTT------- 
             ---------T CCCAACGG-- -ATAAGGTCC TACCTCCGAC AAT------- 
             ---------T TCCCACTG-- -ACAGAATTC TTCCCCCGAC TCT------- 
             ---------T TCCAACTG-- -ACCGAGTAT TGCCTCCTAC AAT------- 
             ---------T TCCTACTG-- -ACAGGACTC TACCCCCGAC TCT------- 
             ---------T TCCGACCG-- -ACAGGGTAT TACCGCCGAC TAT------- 
             ---------T CCCCACCG-- -ACAGGGTAT TGCCACCGCT GTT------- 
             ---------T CCCGACCA-- -ACAAGGTTT TACCCCCTTA CAT------- 
             ---------T GTCGCCAG-- -ACAAGACGT TGCCACCGAC GAT------- 
             ---------T GCCCACTG-- -ACAAGATCT TACCACCGAC GAT------- 
             ---------T CCCAGAGA-- -AGAAGATCT TGCCGCCAAC GAT------- 
             ---------T ACCAACGG-- -ATCGTATAT TCCCTCCCAC CAT------- 
             ---------T TCCGACGG-- -ACAAAATTT TGCCTCCCAC AAT------- 
             ---------T ACCGACGG-- -ACCGTATTC TCCCCCCTAC GAT------- 
             ---------T GTCGACAG-- -ACAAGGTGT TGCCGCCGTT ACT------- 
             ---------T TCCGAGCA-- -GCAAGGTTC TTCCACCCCT GCT------- 
             ---------T ACCCGAGG-- -ACAAAACGT TCCCGCCGCT GTT------- 
             ---------T TCCAACAG-- -ACAAGACGT TGCCCCCGCT CCT------- 
             ---------T GCCAGCGG-- -ATAGAACAC TGCCGCCGCT GCT------- 
             ---------T TCCGACGG-- -ACAGGGTCC TACCTCCCTT GCT------- 
             ---------T CCCAACGG-- -ACAAGACTC TGCCTCCCCT GTT------- 
             ---------T CCCAACGG-- -ACAAGAGCC TACCTCCTCT GTT------- 
             ---------T CCCGACGG-- -ACAAGATTC TGCCACCAAC CAT------- 
             ---------T ACCAACGG-- -ACAAGGTCC TTCCCCCGTT GAT------- 
             ---------T TCCGACGG-- -ATAAGGTCC TTCCTCCGTT GAT------- 
             ---------T CCCGACGG-- -ACAAGACGC TACCACCTTT CAT------- 
             ---------T CCCGACGG-- -ACAGGACAT TGCCTCCTCT CAT------- 
             ---------T GCCGACGG-- -ACAGGAAGC TGCCGCCTAC CCT------- 
             ---------T CCCGACCG-- -ACAGGAAGT TGCCCCCGAC CAT------- 
             ---------T GCCGAAGG-- -ACAAGGTTC TCCCTCCGAC GAT------- 
             ---------T CCCGACTG-- -ATAAGAAAC TCCCTCCAAC TAT------- 
             ---------T TCCGACCG-- -ATAGGGTAC TTCCTCCTAC AAT------- 
             ---------T ACCGAAGG-- -ACAAAGTGC TTCCTCCCAC TAT------- 
             ---------T GCCGACCG-- -ATAAAGTCC TTCCTCCTAC GAT------- 
             ---------T TCCTACGG-- -ACAAAGTCC TTCCTCCCAC AAT------- 
             ---------T CCCTGAGG-- -ACAAGGTTC TCCCTCCAAC CAT------- 
             ---------T CGACCCGA-- -ACAAGGTCT ACCCGCCGAT GCT------- 
             ---------T GCCGACGG-- -ACAGGGTGC TGCCGCCGAC GAT------- 
             ---------T CCCCACCG-- -ACAAGGTCC TCCCACCAAC AAT------- 

             ---------- ---------- --------AG CTGCTGATC- ---------- 
             ---------- ---------- --GAGCTAGA CTACAGACT- ---------- 
             AGAGCCGTGG CGTCGAGAGC AGGTTCCTGA CCTTTGCCG- ---------- 
             ---------- ---------- --CCTCTTGA GCGGAGACC- ---------- 
             ---------- ---------- --CCTGGCAT GTGCCGACC- ---------- 
             ---------- ---------- --ATTGCTCA CGGCCGACC- ---------- 
             ---------- ---------- --GCTCATGA CGGCGGATC- ---------- 
             ---------- ---------- --GCTGTTGA CGGCTGATC- ---------- 
             ---------- ---------- --CCTATTAA CAGCTGATC- ---------- 
             ---------- ---------- --ACTCATGA CCAATGCTG- ---------- 
             ---------- ---------- --ACTCATGG TCAATGCTG- ---------- 
             ---------- ---------- --ACTCATGG TCAATGCTG- ---------- 
             ---------- ---------- --AATCACGG TCAATATTG- ---------- 
             ---------- ---------- --GCTTATGA TCAATGCGG- ---------- 
             ---------- ---------- --ACTTATGA CCAATGCGG- ---------- 
             ---------- ---------- --ACTTATGA TCAATGCGG- ---------- 
             ---------- ---------- --ACTTATGA TCAATGCGG- ---------- 
             ---------- ---------- --ACTTATGA TCAATGCGG- ---------- 
             ---------- ---------- --CTTGCTCA CAGCCGATC- ---------- 
             ---------- ---------- --GCTGATCA CTGCTGACC- ---------- 
             ---------- ---------- --CCTCTTAA CCGCAGACC- ---------- 
             ---------- ---------- --CCTCTTGA CAGCTGATC- ---------- 
             ---------- ---------- --TCTCTTGA CAGCTGATCG TGTGTACCGT 
             ---------- ---------- --ATTGCTTA CGGCTGATC- ---------- 
             ---------- ---------- --GCTGTTGA CTGCCGATC- ---------- 
             ---------- ---------- --GCTGCTAA CGGCTGATC- ---------- 
             ---------- ---------- --ACTTCTGA CGGCTGACC- ---------- 
             ---------- ---------- --GCTTCTGA CGGCTGATC- ---------- 
             ---------- ---------- --GCTTCTGA CAGCTGATC- ---------- 
             ---------- ---------- --GCTTCTGA CGGCTGATC- ---------- 
             ---------- ---------- --GCTTCTGA CGGCTGATC- ---------- 
             ---------- ---------- --CCTCCTTA CTGCGGACC- ---------- 
             ---------- ---------- --GCTGTTAA CCGCCGACC- ---------- 
             ---------- ---------- --CCTACTGA CCGCAGACC- ---------- 
             ---------- ---------- --GCTTCTAA CAGCCGATC- ---------- 
             ---------- ---------- --ACTTCTAA CTGCTGACC- ---------- 
             ---------- ---------- --GCTACTCA CCGCGGATC- ---------- 
             ---------- ---------- --TCTATTGA CTGCCGATC- ---------- 
             ---------- ---------- --CCTTTTGA CTGCCGACC- ---------- 
             ---------- ---------- --ACTTCTAA CCGCTGACC- ---------- 
             ---------- ---------- --GCTTTTGA CGGCGGACC- ---------- 
             ---------- ---------- --GCTTCTAA CCGCAGATC- ---------- 
             ---------- ---------- --GCTTCTGA CCGCAGACC- ---------- 
             ---------- ---------- --GCTATTGA CTGCTGATC- ---------- 
             ---------- ---------- --ACTCCTAA CTGCCGATC- ---------- 
             ---------- ---------- --ACTCCTAA CTGCTGATC- ---------- 
             ---------- ---------- --ATTGTTGA CCGCGGACC- ---------- 
             ---------- ---------- --ACTGCACA CTGCGGACC- ---------- 
             ---------- ---------- --ATTACTCA CTGCTGATC- ---------- 
             ---------- ---------- --GCTTCTCA CCGCAGACC- ---------- 
             ---------- ---------- --ACTGATGA CGGCCGATC- ---------- 
             ---------- ---------- --TTTGATGA CAGCGGACC- ---------- 
             ---------- ---------- --GCTAATGA CGGCTGATC- ---------- 
             ---------- ---------- --CTTGATGA CGGCTGATC- ---------- 
             ---------- ---------- --GTTGATGA CCGCCGATC- ---------- 
             ---------- ---------- --CCTGATGA CGGCCGACC- ---------- 
             ---------- ---------- --ACTCATGA CTGCCGATC- ---------- 
             ---------- ---------- --GCTTATGA CTGCTGATC- ---------- 
             ---------- ---------- --GCTTGTCA CCGCGGACC- ---------- 
             ---------- ---------- --GCTCACGA CCGCAGACC- ---------- 
             ---------- ---------- --GCTCACGA CCGCGGATC- ---------- 
             ---------- ---------- --GCTCACGA CCGCAGACC- ---------- 
             ---------- ---------- --GCTCACGA CTGCCGACC- ---------- 
             ---------- ---------- --GCTGACCA CTGCAGACC- ---------- 
             ---------- ---------- --GCTGACGA CTGCCGACC- ---------- 
             ---------- ---------- --TCTCTTGA CGGCCGACC- ---------- 
             ---------- ---------- --ACTATTGA CTGCAGATC- ---------- 
             ---------- ---------- --ACTATTGA CCGCAGACC- ---------- 
             ---------- ---------- --TCTGCTGA CTGCCGACC- ---------- 
             ---------- ---------- --CCTTCTCA CCGCTGACC- ---------- 
             ---------- ---------- --TCTACTCA CAGCCGATC- ---------- 
             ---------- ---------- --CTTGTTAA CTGCCGATC- ---------- 
             ---------- ---------- --GCTCACGA CCGCTGACC- ---------- 
             ---------- ---------- --TTTGTTGA CTGCTGATC- ---------- 
             ---------- ---------- --ACTGCTCA CCGCTGACC- ---------- 

             ---------- ---------- ---------- ---------C ACAACGAACT 
             ---------- ---------- ---------- --CCCCATTT CTGAGGGTCT 
             ---------- ---------- ---------- ---------- ATGAGAATCA 
             ---------- ---------- ---------- ---------- ATGATGATCG 
             ---------- ---------- ---------- ---------- ATGACGACCG 
             ---------- ---------- ---------- ---------- ATGACGACCG 
             ---------- ---------- ---------- ---------- ACGACGATCG 
             ---------- ---------- ---------- ---------- ATGATGATCG 
             ---------- ---------- ---------- ---------- ATGATGACCG 
             ---------- ---------- ---------- ---------- CCGATGACCG 
             ---------- ---------- ---------- ---------- CCGATGATCG 
             ---------- ---------- ---------- ---------- CCGATGATCG 
             ---------- ---------- ---------- ---------- GCGACGGCCG 
             ---------- ---------- ---------- ---------- GTGATGACCG 
             ---------- ---------- ---------- ---------- GTGACGATCG 
             ---------- ---------- ---------- ---------- GTGACGACCG 
             ---------- ---------- ---------- ---------- GTGACGACCG 
             ---------- ---------- ---------- ---------- GTGACGACCG 
             ---------- ---------- ---------- ---------- ACGATGACCG 
             ---------- ---------- ---------- ---------- ACGATGACCG 
             ---------- ------ATTT CTCACCTTCA AACCTTTCAG ATGACGATCG 
             ---------- ---------- ---------- ---------- ATGATGATCG 
             CTTTTGGTAC CAATCAATCT GAAATCTGAC TTATTCACAG ATGATGATCG 
             ---------- ---------- ---------- ---------- ATGACGATCG 
             ---------- ---------- ---------- ---------- ATGATGATCG 
             ---------- ---------- ---------- ---------- ATGATGACCG 
             ---------- ---------- ---------- ---------- ATGACGACCG 
             ---------- ---------- ---------- ---------- ACGACGACCG 
             ---------- ---------- ---------- ---------- ATGATGACCG 
             ---------- ---------- ---------- ---------- ATGACGACCG 
             ---------- ---------- ---------- ---------- ATGACGACCG 
             ---------- ---------- ---------- ---------- ACGATGATCG 
             ---------- ---------- ---------- ---------- ACGACGATCG 
             ---------- ---------- ---------- ---------- ATGACGACCG 
             ---------- ---------- ---------- ---------- ATGACGATCG 
             ---------- ---------- ---------- ---------- ATGATGATCG 
             ---------- ---------- ---------- ---------- ACGACGATCG 
             ---------- ---------- ---------- ---------- ACGACGACCG 
             ---------- ---------- ---------- ---------- ACGACGACCG 
             ---------- ---------- ---------- ---------- ATGATGATCG 
             ---------- ---------- ---------- ---------- ATGATGACCG 
             ---------- ---------- ---------- ---------- ACGACGATCG 
             ---------- ---------- ---------- ---------- ATGATGATCG 
             ---------- ---------- ---------- ---------- ATGACGACCG 
             ---------- ---------- ---------- ---------- ATGATGACCG 
             ---------- ---------- ---------- ---------- ATGATGATCG 
             ---------- ---------- ---------- ---------- ACGACGACCG 
             ---------- ---------- ---------- ---------- ATGACGACCG 
             ---------- ---------- ---------- ---------- ATGACGATCG 
             ---------- ---------- ---------- ---------- ATGATGATCG 
             ---------- ---------- ---------- ---------- ATGACGACCG 
             ---------- ---------- ---------- ---------- ACGATGACCG 
             ---------- ---------- ---------- ---------- ACGACGACCG 
             ---------- ---------- ---------- ---------- ACGACGACCG 
             ---------- ---------- ---------- ---------- ACGATGACCG 
             ---------- ---------- ---------- ---------- ATGACGACCG 
             ---------- ---------- ---------- ---------- ATGATGACCG 
             ---------- ---------- ---------- ---------- ATGATGACCG 
             ---------- ---------- ---------- ---------- ATGACGATCG 
             ---------- ---------- ---------- ---------- ATGATGACCG 
             ---------- ---------- ---------- ---------- ATGATGACCG 
             ---------- ---------- ---------- ---------- ATGACGATCG 
             ---------- ---------- ---------- ---------- ATGACGACCG 
             ---------- ---------- ---------- ---------- ACGACGACCG 
             ---------- ---------- ---------- ---------- ACGACGACCG 
             ---------- ---------- ---------- ---------- ATGATGACCG 
             ---------- ---------- ---------- ---------- ATGATGACCG 
             ---------- ---------- ---------- ---------- ACGATGATCG 
             ---------- ---------- ---------- ---------- ACGACGATCG 
             ---------- ---------- ---------- ---------- ATGACGACAG 
             ---------- ---------- ---------- ---------- ATGACGATCG 
             ---------- ---------- ---------- ---------- ATGATGATCG 
             ---------- ---------- ---------- ---------- ATGACGATCG 
             ---------- ---------- ---------- ---------- ACGACGACCG 
             ---------- ---------- ---------- ---------- ACGACGACCG 

             GGACTACCGC CTGCCCATAT CCGAAGGCTT GGCCATGTT- CAATGTCTTG 
             CGCCATGTTC A-ACGTTC-T GCAGGCGCGT GGCG------ ---------- 
             TTGGGTGCT- ---CAAACCC GAAAATTCAC TGTTG----- ---------- 
             AGTCGTTCCT GCTCACACTT TCAAAATGAC AGCAGAGCTG CAGCACAA-- 
             CGTGGTGCCT GCGCACTCGT TCAAGATGGC GGCGGAAATG CAGCATCA-- 
             TGTGGTGCCC CTTCACTCAT TCAAGCACAT CGCTGAGCTC CAGTACCG-- 
             CGTTGTGCCG CTTCACTCGT TCAAGCACGC GGCGCAGCTG CAGTACTC-- 
             AGTGGTACCG ATGCATTCGT TCAAGCTTGC AGCGACGCTT CAGCAGAC-- 
             TGTTGTACCT CTTCACTCGT TTAAGCATGC AGCGGCACTA CAGTACAC-- 
             TGTCGTTCCG ATGCATTCGC TCAAGTTCAT AGCGACACTT CAGCATAA-- 
             CGTCGTTCCG ATGCATTCCT TCAAATTCAT AGCGACGCTT CAGCATAA-- 
             CGTCGTTCCG ATGCATTCCT TCAAATTCAT AGCGACGCTT CAGCATAA-- 
             GGTTGTGCCC ATGCATTCCT TCAAGTTCAT TGCAACACTT CAGCATAA-- 
             TGTGGTTCCA ATGCATTCGC TCAAGTTTGT CGCAAACCTT CAGTATAA-- 
             TGTAGTTCCA ATGCATTCGC TTAAGTTCGT CGCAAACCTT CAGTACAA-- 
             CGTGGTTCCA ATGCATTCGC TTAAGTTTGT CGCAAACCTT CAGCACAA-- 
             TGTAGTCCCA ATGCATTCAC TCAAGTTCGT CGCAAACCTT CAGTACAA-- 
             TGTAGTTCCA ATGCATTCAC TCAAGTTCGT CGCAAACCTT CAGTACAA-- 
             TGTTGTCCCC ATGCACACTT TCAAGCTCGC TGCCACTCTG CAGCACAC-- 
             CGTGGTTCCG AGCCACTCTT TTAAGCTAGC TGCTACGCTG CAGCATCT-- 
             TGTGGTGCCC TTGCATTCAT TCAAGCACGC AGCGCAACTG CAACATAT-- 
             TGTGGTGCCC ATGCATTCCT TCAAATATGC TGCGACTTTG CAGCATAC-- 
             TGTGGTACCC TTGCACTCGT TTAAGCATGC CGCGACGCTG CAGCACAC-- 
             TGTCGTGCCA CTGCATTCCT TCAAACATGC TGCCACGTTA CAACACAC-- 
             TGTGGTACCC ATGCACTCGT TTAAGCACGC TGCGACGTTG CAGTATAT-- 
             AGTCGTTCCA ATGCATTCCT TCAAGTATGC AGCAACACTG CAGAATAC-- 
             CGTTGTTCCA ATGCATTCAT TTAAGTATGC TGCTATGCTA CAATACAC-- 
             CGTCGTCCCA ATGCATTCAT TCAAGTATGC TGCGATGCTA CAATACAC-- 
             TGTCGTCCCA ATGCATTCAT TTAAGTATGC TGCAATGCTA CAATACAC-- 
             TGTCGTCCCA ATGCATTCAT TTAAGTACGC TGCAATGCTA CAATACAC-- 
             TGTCGTCCCA ATGCATTCAT TTAAGTACGC TGCAATGCTA CAATACAC-- 
             CGTGGTGCCT TTACACTCTT TCAAGCTTGC GGCAACACTT CAGCATAC-- 
             TGTCGTGCCC ATGCATTCTT TCAAATTGGC CGCAGAATTA CAATACAC-- 
             TGTGGTGCCC ATGCACTCCT TCAAGATGGC GGCTACTTTG CAACACAC-- 
             CGTTGTGCCA ATGCATTCGT TCAAACTGGC TGCAGAACTC CAGCACAG-- 
             CGTCGTGCCC ATGCATTCCT TCAAGCTAGC TGCTGAGCTC CAATACTC-- 
             AGTTGTGCCA ATGCACTCTT TCAAGTTGGC CGCTGAACTT CAATACTC-- 
             TGTTGTACCG ATGCACTCAC TCAAGCATGC AGCAACGTTG CAACATCT-- 
             AGTTGTTCCA ATGCACTCTT TCAAACATGC CGCGGCACTC CAATACAC-- 
             GGTTGTTCCA ATGCATTCAT TTAAGCATGC AGCAACGCTA CAATACAC-- 
             AGTTGTGCCC ATGCACTCGT TCAAACACGC GGCAACGCTT CAGTACAC-- 
             TGTAGTGCCC ATGCATTCTT TCAAGCACGC GGCGACTCTT CAATACAC-- 
             GGTCGTCCCG ATGCACTCGT TCAAACACGC TGCTACTCTC CAGCACAC-- 
             CGTCGTTCCC ATGCATTCAT TCAAACATGC AGCGACTCTA CAGTACAC-- 
             CGTGGTTCCT CTACACTCAT TCAAGTTCGC AGCGACTTTA CAGCACAC-- 
             AGTGGTCCCT TTACATTCTT TCAAGCATGC AGCGACATTG CAATACAC-- 
             TGTTGTCCCT CTCCACTCGT TCAAGTTCGC CGCTACACTG CAGCACGT-- 
             TGTAGTGCCA CTGCACTCGT TCAAACATGC CGCAGCGCTC CAACATAC-- 
             AGTAGTTCCA TTGCATTCGT TCAAACACAC TGCGACCCTG CAGCACAC-- 
             AGTAGTGCCC ATGCATTCCT TCAAGCATGC CGCCACATTG CAGCATAC-- 
             AGTTGTCCCT CTGCATTCAT TCAAGCACGC AGCCACGCTC CAGCATAC-- 
             TGTAGTTCCA CTGCATTCGT TCAAACATGC TGCTACTCTT CAACACAC-- 
             TGTCGTCCCG CTACACTCTT TCAAGCTTGC CGCAACGCTG CAGCACGT-- 
             TGTTGTGCCC CTGCACTCTT TCAAGCTCGC CGCAACGCTC CAACACAC-- 
             TGTCGTTCCC TTGCACTCTT TCAAGCTTGC TGCAACTCTC CAGCACAC-- 
             CGTCGTCCCC TTGCATTCTT TCAAGCACGC AGCTGCGCTC CAGCACAC-- 
             AGTTGTTCCG TTGCACTCAT TCAAGCATGC TGCGATGTTG CAACACAT-- 
             AGTTGTCCCC CTTCACTCGT TCAAACATGC TGCGACGTTG CAACACAC-- 
             CGTTGTGCCG CTGCACTCGT TCAAGCACGC CGCGACGCTG CAATACCT-- 
             TGTAGTGCCT TTGCACTCAT TCAAGCATGC TGCGACGCTG CAACACTT-- 
             AGTCGTCCCG CTGCACTCGT TCAAGCATGC CGCGACCCTG CAGCACCT-- 
             CGTGGTGCCC TTGCATTCGT TCAAGCACGC AGCCACTCTG CAGCACCT-- 
             CGTCGTGCCT CTGCACTCCT TCAAGCATGC TGCAACGCTG CAGCACCT-- 
             CGTCGTACCT TTGCACTCGT TCAAGCATGC CGCGACGCTG CAGTACCT-- 
             TGTCGTGCCT CTGCACTCGT TCAAGCACGC TGCGACGTTG CAGCACCT-- 
             GGTCGTGCCA CTGCATTCTT TCAAACATGC TGCCACGCTC CAGCATAC-- 
             GGTTGTGCCT TTGCACTCCT TCAAACATGC CGCTACGCTG CAGCACAC-- 
             CGTCGTGCCC TTGCACTCGT TCAAGCATGC AGCTACTCTC CAACATAC-- 
             AGTTGTTCCC CTGCATTCTT TCAAGCTAGC GGCTACACTC CAAGCAAA-- 
             AGTGGTACCA CTCCACTCGT TCAAACATGC AGCGACGTTA CAGTATAC-- 
             GGTGGTGCCA CTGCATTCCT TCAAGCATGC AGCGACGCTT CAATATCT-- 
             AGTCGTTCCC CTCCACTCGT TCAAGCATGC TGCAACCCTA CAGTATAC-- 
             CGTCGTGCCG CTGCACTCGT ACAAGCTCGC AGCCGAGCTG CAGCATGT-- 
             CGTGGTGCCG ATGCACTCGT TCAAGCATGC GGCGACGCTG CAGTATCT-- 
             CGTCGTGCCG ATGCACTCCT TCAAGCACGC CGCAGAAATG CAGCACCT-- 

             CAGGTGCGGC ATGTGCCCAG CAAGTTGGTC GTCTTTCCGG ACG-----AG 
             ----TTCCTA GCAA------ ---GTTGTTG ATGTTCCCCG ACG-----AG 
             ---TGGCACA AGA------- --CTGTGCTG GATTGGATTA ACA-----AG 
             --GTTGCCCA ACAATCCAAA TCCAATTCTG GCACGCCTTG AGC-----TC 
             --ACTCGCCC AGAACCCGAA CCCGATTCTG CTGCGTGTAG AGC-----TG 
             --GAAACCAA CCAACCCCCA CCCCTTGTTG ATTCGGATAG ACG-----TA 
             --CCTGCCCG ACAACCCTCA GCCTCTCCTC ATCCGCATCG ACC-----AG 
             --GGTGCCGA ATAACCGGCA TCCGCTGTTG CTCCGTGTGG ACA-----AG 
             --CCTACCGA AAAACCCGAA TCCCCTTCTC ATCCGAATCG AGA-----AG 
             --TTTGCCGC ACAATCCAAA CCCACTGCTG TTCCGCGTAG ACA-----AG 
             --TTTGCCCC AGAATCCTAA TCCGCTGCTA TTCCGAGTGG ACA-----CG 
             --TTTGCCCC AGAATCCTAA TCCGCTGCTA TTCCGAGTGG ACA-----CG 
             --CGTGCCTC AGAACCCTCA TCCATTGCTG ATCAAAATTG ACA-----AG 
             --TGCACCTC AGAACCCCCA TCCACTGCTT GTCCGCGTGG ATA-----AA 
             --TGTGCCTC AAAATCCTCA TCCATTGCTC ATCCGTGTGG ATA-----AA 
             --TGCACCTC AGAACCCCAA TCCATTGCTC GTCCGTGTGG ATA-----AA 
             --TGCACCTG GCAACCCCCA TCCATTGCTC GTCCGTGTGG ATA-----AA 
             --TGCACCTG GCAACCCCCA TCCATTGCTC GTCCGCGTGG ATA-----AA 
             --TCTCCCTC ACAACCCACA CCCCCTCTTG TTGCGCGTCG ACA-----AG 
             --CCGTGCTG ACAACCCGAA CCCGATCCTC CTCCGTGTCG ACA-----AG 
             --GCACTCCA ACAATCCTTA TCCGCTTTTA CTGCGCGTCG ACA-----AG 
             --TGTACCCA ATAATCCCCA CCCTCTTTTG CTGCGCGTTG ACA-----AA 
             --CCATCCCA ACAATCCGCA CCCACTCCTG CTGCGCGTCG ACA-----AA 
             --GAAGCCAA ACAATCCCCA TCCGTTGTTG ATTAGGATCG ACA-----AG 
             --GCTTCCTC ACAATCCCCA CCCGCTGTTA TTACGTGTCG ACA-----AG 
             --ATTGCCTC ATAACCCGCA TCCTTTGTTG CTGCGTGTGG ATA-----AG 
             --CTTGCCGC ATAATCGCCA TCCACTTCTG CTACGTGTAG ACA-----AG 
             --CTTGCCGC ATAATCGCCA TCCACTTCTG CTACGTGTAG ACA-----AG 
             --CCTGCCGC ATAATCGTCA TCCACTTCTG CTACGTGTAG ACA-----AG 
             --CTTGCCGC AAAATCGGCA TCCACTTCTG CTACGTGTGG ACA-----AG 
             --CTTGCCGC AAAATCGGCA TCCACTTCTG CTACGTGTGG ACA-----AG 
             --CCTACCTC ATAATCTGAA CCCGCTGCTT CTCCGCGTCG AGA-----AA 
             --GCTCCCCA ATAACCCGAA TCCTCTACTT CTCCTGGTAG ACA-----AG 
             --CCTCCCGA ATAACCCCCA TCCTTTGCTC TTGCGTGTTG ACA-----AG 
             --TCTCCCAT CCAATCCAAA TCCTTTGCTT CTTCGAGTGG ACA-----AG 
             --GCTCCCAC ACAACCCGAA CCCGTTGCTC ATCCGAATAG ACA-----AG 
             --GCATGCAA ATAACCCCAA TCCCTTACTC CTTCGCGTTG AGA-----AA 
             --CCTTCCCC ATAACCCTAA TCCCCTGCTT CTTCGGGTCG ACA-----AG 
             --TCTGCCTC ACAACCCGAA CCCATTGCTC CTACGAGTCG ATA-----AG 
             --ATTGGCTC ATAACCCTCA CCCTTTGCTC CTTCGGGTAG ATA-----TG 
             --CTTGGCTC ACAACCCCCA TCCGTTACTG CTGCGCGTCG ACA-----AA 
             --CCTTCCCC ATAATCCCCA TCCGTTAGTG ATACGCATCG ACA-----AA 
             --TTTGCCGC ACAACCCTCA CCCACTCCTT CTACGTGTAG ATA-----AA 
             --TTTACCCC ACAACCCTCA TCCTTTACTG CTTCGAGTGG ACA-----AA 
             --GCTTCCTC ACAATCCACA CCCCTTGGTG ATCCGCATAG ACA-----AG 
             --GCTCCCAC ATAACCCACA CCCTCTGTTG ATCCGTATAG AAA-----AG 
             --CCGCGCCG ATAATCCCAA CCCTCAACTC ATACGGATCG AGA-----AG 
             --TCTGCCCA ACAACCCCAA CCCCTTGCTC ATTCGAATAG ACA-----CA 
             --GTTGCCAC ACAACCCTCA TCCACTACTC ATACGGCTAG ATA-----AG 
             --ATTGCCGC ACAACCCACA TCCGTTACTT CTGCGTGTGG ATC-----TG 
             --GTTACCTC AAAACCCTCA CCCCCTTCTT ATTAGAATCG ACA-----AG 
             --GTTACCTC ATAACCCTCA CCCTCTTCTG ATTCGGATCG ATA-----AG 
             --ATTACCCC ACAACCCACA CCCTCTTCTC ATACGGATAG ACA-----AG 
             --GCTGCCCC ACAACCCACA CCCGCTGCTC ATCCGGATAG ACA-----AG 
             --GTTACCTC ACAACCCACA CCCTCTGCTC ATCCGGATAG ACA-----AG 
             --CCTTCCTC ACAACCCGCA CCCGCTCCTC ATCCGAATCG ACA-----AG 
             --GCTTGCCC ATAACCCTCA CCCCCTTCTT ATCCGGATTG ACA-----AG 
             --GCTTGCCC ATAACCCTCA CCCCCTTCTT ATTCGCATCG ACA-----AA 
             --CAAGGCGG ATAACCCACA TCCTCTCTTG ATCCGCATCG ACA-----AG 
             --ACAGCCCA ACAACCCGCA CCCTCTGTTG ATCCGTATCG ACA-----AG 
             --GCAGCCCA ACAACCCGCA CCCTCTTCTG ATCCGCATCG ACA-----AG 
             --ACACCCCA ACAACCCTCA TCCGCTCCTG ATCCGCATAG ACA-----AG 
             --GCACCCGA ACAACCCACA ACCTTTGCTG CTCCGCGTCG ACA-----AG 
             --GCAGCCGA ACAACCCCCA CCCGCTGTTG ATCCGCATCG ACA-----AG 
             --GCACCCGG GCAACCCCCA CCCGCTGTTG ATCCGTATCG ACA-----AG 
             --CTTACCGC ATAACCCGCA CCCTTTGCTC ATCCGTATAG ACA-----AG 
             --ACTTCCGC ACAACCCTCA TCCGTTGCTC ATCCGTATAG ACA-----AA 
             --ACTGCCAC ACAATCCACA CCCACTATTA ATCCGTATTG ATA-----AG 
             --CAGAGCCG ATAACCCACA CCCTTTGCTT ATCCGAATCG ACA-----AG 
             --TCTTCCTA ACAACCCTCA TCCACTCCTC ATTCGGATTG ATA-----AA 
             --CCTGCCTC ACAATGCCAA CCCCTTGATC ATCCGCATTG ACA-----AG 
             --ACAACCTG AGAACCCACA TCCTCTGCTA ATCAGGATAG ATA-----AG 
             --CAAGGCCA ACAATCCGCA TCCGCTCCTG ATCCGCGTCG ATA-----CG 
             --GCACCCGC AGAACCCGCA TCCGCTGCTG TTGCGCGTCG ACA-----AG 
             --CCTGCCGC ACAACCCGCA TCCCCTCCTG CTCCGCGTGG ACA-----AG 

             A--------- ACCATTGG-- -GTGACCAAG CCC------- -GAGA----- 
             A-ACCATTGG GTTCTGAA-- -GCCTGAAAA CTCTCTA--- ---------- 
             T-TCAGCGGC ATCACAGCCG AGCGAGAAGA TGAGCGTAGG CAAGGCCGAG 
             G---ACGCCG GCCATGGT-- -GCAGGCAAG AGCACCCAAA AGAGG----- 
             C---AGGCGG GGCATGGC-- -GCAGGAAAG AGCACGCAAA AACGC----- 
             A---AGAGCG GTCATGGT-- -GCCGGCAAA AGTACAGAGA AGAGA----- 
             A---AGGCTG GCCATGGC-- -GCCGGGAAG TCGACGGACA AGCTG----- 
             A---AGGCAG GACACGGA-- -GCTGGCAAG TCCGTTTTGA TGAGG----- 
             A---AAGCTG GGCACGGA-- -GCCGGTAAA AGCACAGAAC AGAGG----- 
             ACTTGGTTGG GTCATGGC-- -TATGGCAAG TCAACGGATA GGCAT----- 
             ACATGGTTGG GTCATGGC-- -TATGGCAAG TCAACGGATA GGCAT----- 
             ACATGGTTGG GTCATGGC-- -TATGGCAAG TCAACGGATA GGCAT----- 
             TCCTGGCTTG GTCATGGT-- -ATGGGGAAA CCAACGGACA AAAAT----- 
             TCTTGGCTTG GTCATGGT-- -TTCGGCAAG ACAACAGCCA AACAT----- 
             TCTTGGCTTG GTCATGGT-- -TTTGGCAAG ACAACAGACA AGCAT----- 
             TCTTGGCTTG GCCATGGC-- -TTTGGCAAG ACAACGGCAA AACAT----- 
             TCTTGGCTTG GTCATGGT-- -TTTGGCAAG ACGACAGCCA AACAT----- 
             TCTTGGCTTG GTCATGGT-- -TTTGGCAAG ACGACAGCCA AACAT----- 
             A---AGGCGG GGCATGGT-- -GCGGGTAAA CCACTGCAAC TCAAA----- 
             A---AGGCAG GGCATGGA-- -GCTGGTAAA TCTACTACCA AGAGG----- 
             A---AGTCAG GGCATGGA-- -GCCGGAAAG TCAGTTGAAA AAAGG----- 
             A---AGGCGG GCCATGGT-- -GCGGGCAAG TCTGTTGAGA AAAGA----- 
             A---AGGCGG GTCATGGC-- -GCTGGTAAA TCCGTTGAGA AAAGA----- 
             A---AGGCTG GACATGGT-- -TCAGGCAAG TCAACTGACC AAAGG----- 
             A---AGGCAG GACATGGT-- -GCCGGCAAG TCTACAGAGA AGAGG----- 
             A---AAGCTG GGCATGGC-- -GCAGGGAAA TCCACCGAGA AGAGG----- 
             A---AAACGG GGCATGGC-- -GGAGGAAAA TCTACTGAGA AGAGG----- 
             A---AAGCGG GGCATGGG-- -GGAGGGAAA TCTACTGAGA AGAGG----- 
             A---AAGCGG GGCATGGC-- -GGAGGAAAA TCTACTGAGA AGAGG----- 
             A---AAGCGG GGCATGGT-- -GGAGGGAAA TCTACTGAGA AGAGG----- 
             A---AAGCGG GGCATGGT-- -GGAGGGAAA TCTACTGAGA AGAGG----- 
             A---AAGCCG GACACGGC-- -GCTGGAAAA TCCACACAAG CTAAG----- 
             A---AGGCCG GCCAT----- -GCAGGGAAA TCCACGCAAC AAAGGCCTGT 
             A---AGTCCG GTCACGGA-- -GCTGGCAAG TCGACTCAGC AAAGG----- 
             A---AGGCGG GACATGGA-- -GCGGGCAAG TCGATGCAAC AAAAA----- 
             A---AAGCCG GTCATGGA-- -GCTGGCAAA TCAACTCAAC AAAAG----- 
             A---AGGCAG GGCATGGT-- -GCTGGAAAA TCTACCCAAC AAAAG----- 
             A---AGGCTG GACATGGC-- -GCAGGGAAA TCCACCGAGC AGAGG----- 
             A---AGGCGG GCCATGGG-- -GCTGGAAAG TCGACGGAGA AAAGA----- 
             A---AGGCCG GTCACGGC-- -GCTGGGAAA TCTACAGAGA AAAGG----- 
             A---AGGCTG GCCATGGG-- -GCTGGTAAA TCGACCGAGA AGAGA----- 
             A---AAGCAG GCCACGGG-- -GCTGGTAAA TCGACCGAAA AGAGG----- 
             A---AAGCTG GACATGGA-- -GCCGGAAAG TCGACTGAGA AAAGA----- 
             A---AAGCTG GGCACGGC-- -GCCGGAAAA TCGACTGAAA AAAGA----- 
             A---AAGCCG GCCATGGA-- -GCTGGAAAG GCCACGGCAC AACGG----- 
             A---AAGCCG GCCACGGT-- -GCTGGAAAG AGCACGGAAC AACGA----- 
             A---AGGCCG GTCACGGG-- -GCAGGCAAG GCGACCGAGC AAAAA----- 
             A---AGTCCG GGCACGGC-- -GCCGGCAAA GCAACGGAAC AAAGA----- 
             A---AAGCAG GGCATGGG-- -GCTGGGAAA AACACCGAAC AAAGA----- 
             A---AAGCCG GACATGGT-- -GCAGGGAAG GCAACCGAAC AGAGG----- 
             A---AAGCTG GACACGGG-- -GCCGGCAAG GGTACCGAGA AACGG----- 
             A---AGGCAG GCCACGGT-- -GCTGGCAAG GCAACTGAAA AAAGA----- 
             A---AGGCTG GGCATGGA-- -GCCGGGAAG GCCACTGAGA AACGC----- 
             A---AGGCTG GTCATGGA-- -GCCGGGAAA GCCACCGAGA AACGC----- 
             A---AAGCTG GACACGGG-- -GCCGGAAAG GCTACTGAAA AACGC----- 
             A---AAGCAG GTCACGGC-- -GCTGGGAAA GCCACTGAGA AACGA----- 
             A---AAGCAG GGCATGGG-- -GCTGGCAAG GCTACTGAGA AGAGG----- 
             A---AAGCGG GACACGGT-- -GCAGGTAAG GCTACCGAGA AGAGG----- 
             A---AGGCCG GACATGGC-- -GCGGGCAAG TCGACGCAGC AAAGG----- 
             A---AGGCGG GTCACGGC-- -GCAGGCAAG TCGACTGAGA AGCGG----- 
             A---AGGCGG GTCACGGC-- -GCGGGCAAG TCGACTGAGA AGCGC----- 
             A---AGGCAG GACACGGC-- -GCTGGAAAA TCCACTGAGA TGCGT----- 
             A---AGGCGG GCCACGGC-- -GCCGGCAAG TCTACGGAGA TGCGC----- 
             A---AAGCGG GACATGGC-- -GCGGGCAAG TCGACCGAGA TGCGC----- 
             A---AGGCCG GTCACGGC-- -GCGGGCAAG TCGACTGAGA TGCGC----- 
             A---AGGCGG GTCACGGG-- -GCCGGGAAG TCCACAGACC AGAGA----- 
             A---AAGCGG GACATGGT-- -GCAGGGAAG TCCACAGATC AGAGG----- 
             A---AAGCAG GACATGGA-- -GCGGGGAAA TCAACAGATA AGAGG----- 
             A---AGGCCG GACACGGT-- -GCGGGAAAA TCCACCGAGA AAAGA----- 
             A---AGTCGG GTCATGGA-- -GCGGGGAAA TCTACCGAGA AGAGG----- 
             A---AGTCCG GACACGGC-- -ACTGGAAAG TCGACTGAGA AAAGG----- 
             A---AGTCTG GTCACGGC-- -TCTGGGAAG TCGACGGAGA AGAGG----- 
             A---AGAGCG GGCACGGG-- -GCGGGGAAG AGCACCGAAA AGAGA----- 
             A---AGTCGG GCCACGGC-- -GCGGGGAAG TCGACGGAGA AGCGG----- 
             A---AGTCCG GCCACGGC-- -GCGGGCAAG TCGACGGAGA AGCGA----- 

             ---------- ---ACTC--- ---GTTGGTA TGGCACAGAG AGGTTCTCGG 
             ---------- ---GTCT--- ---------- -GGCACCGAG AGGTGTTAGG 
             TCAAGCCCGA GATATCAGCT ATTGTGAGCA AGCCAGTCAT AAATA----- 
             ---------- ---ATCA--- ------ACGA AGCGTGCGAC CGTTA--CGC 
             ---------- ---ATTG--- ------AAGA GGCGGCAGAG AAATT--CGC 
             ---------- ---ATCA--- ------TTGA GGCGGCGGAC AAGTG--GTC 
             ---------- ---ATCA--- ------ACGA TGCCGCCGAC CGCTA--CGG 
             ---------- ---ATCA--- ------AGGA GGCTGCGGAC AAGTG--GGG 
             ---------- ---ATCA--- ------AAGA GGCCGCGGAT AAACT--TGG 
             ---------- ---ATCA--- ------AGGA CGCCGCTGAT AAGTG--GGG 
             ---------- ---ATCA--- ------AGGA CGCCGTCGAT AAGTG--GGG 
             ---------- ---ATCA--- ------AGGA CGCCGTCGAT AAGTG--GGG 
             ---------- ---GTCA--- ------AAGA CGCGGCTGAT AAATG--GGG 
             ---------- ---ACTA--- ------AAGA TGCCGCTGAC AAGTG--GAG 
             ---------- ---ACCA--- ------AAGA TGCTGCGGAC AAGTG--GAG 
             ---------- ---ACCA--- ------AAGA TGCTGCCGAT AAGTG--GAG 
             ---------- ---ACTA--- ------AAGA TGCTGCTGAC AAGTG--GAG 
             ---------- ---ACCA--- ------AAGA TGCTGCTGAC AAGTG--GAG 
             ---------- ---ATTC--- ------GTGA ACAGGCTGAC AAGTG--GGG 
             ---------- ---ATGC--- ------AAGA AGCTGCGGAC AAGTG--GGG 
             ---------- ---ATTC--- ------AGGA AGCAGCCGAT AAATG--GGG 
             ---------- ---ATCC--- ------AGGA ATCATCAGAC AAGTG--GGG 
             ---------- ---ATCC--- ------AAGA AGCTGCTGAT AAATG--GGG 
             ---------- ---ATTA--- ------AGGA GGCTGCGGAT AAATG--GGG 
             ---------- ---TTGC--- ------AAGA GTCCGCCGAC AAATG--GGG 
             ---------- ---ATAC--- ------AAGA AGCCGCGGAC AAATG--GGG 
             ---------- ---TTAC--- ------AAGA GGCTGCCGAC AAATG--GGG 
             ---------- ---TTAC--- ------AAGA GGCTGCCGAC AAATG--GGG 
             ---------- ---TTAC--- ------AGGA GGCTGCCGAC AAATG--GGG 
             ---------- ---TTAC--- ------AAGA GGCCTCGGAC AAATG--GGG 
             ---------- ---TTAC--- ------AAGA GGCTGCGGAC AAATG--GGG 
             ---------- ---ATCT--- ------TGGA GAACGCAGAT AAGTA--CGG 
             TCTCGGTTCA CAAATCA--- ------GAGA AAACGCGGAT AAATG--GGG 
             ---------- ---ATCA--- ------AGGA GAGTGCAGAC AAGTG--GGG 
             ---------- ---ATCA--- ------AAGA GCACGCAGAC AAGTG--GGG 
             ---------- ---ATCA--- ------AAGA GAGCGCGGAC AAGTG--GGG 
             ---------- ---ATTA--- ------AGGA GAGCGCAGAC AAGTG--GGG 
             ---------- ---ATCA--- ------AGGA GGCTGCCGAT AAATG--GGG 
             ---------- ---ATAA--- ------AAGA AGCCGCAGAT AAGTG--GGG 
             ---------- ---ATAC--- ------AAGA GGCTGCTGAC AAGCT--GGG 
             ---------- ---ATCA--- ------AAGA GGCCGCAGAC AAGTG--GGG 
             ---------- ---ATCA--- ------AGGA GTCCGCCGAT AAGTG--GGG 
             ---------- ---ATTA--- ------AAGA GGCAGCCGAC AAATG--GGG 
             ---------- ---ATCC--- ------AAGA GGCTGCGGAT AAATG--GGG 
             ---------- ---ATCA--- ------AGGA ATGGGCGGAC AAATG--GGG 
             ---------- ---ATTA--- ------AGGA GGCCGCTGAC AAATG--GGG 
             ---------- ---ATCA--- ------AGGA AGCAGCAGAC AAGTG--GGG 
             ---------- ---ATCA--- ------AAGA AGCCGCCGAT AGGTA--CGG 
             ---------- ---ATAA--- ------AAGA GGCCGCTGAT AAATG--GGG 
             ---------- ---ATCA--- ------AAGA GGCCGCTGAT AAATG--GGG 
             ---------- ---ATCC--- ------AGGA TGCAGCAGAC AGATG--GGG 
             ---------- ---ATAC--- ------AAGA CGCAGCTGAT AAATG--GGG 
             ---------- ---ATCC--- ------AAGA TGCCGCGGAC AAATG--GGG 
             ---------- ---ATCC--- ------AAGA CGCCGCAGAC AAGTG--GGG 
             ---------- ---ATCC--- ------AAGA CGCTGCAGAT AAATG--GGG 
             ---------- ---ATCC--- ------AAGA CGCGGCAGAC AAGTG--GGG 
             ---------- ---ATCC--- ------AAGA CGCAGCAGAT AAGTG--GGG 
             ---------- ---ATCC--- ------AAGA TGCGGCAGAC AAGTG--GGG 
             ---------- ---ATCC--- ------AAGA GTGGGCGGAC AAGTA--CGG 
             ---------- ---ATTC--- ------AAGA ATACGCCGAC AAGTA--CGG 
             ---------- ---ATCC--- ------AAGA ATACGCGGAC AAGTA--TGG 
             ---------- ---ATCC--- ------GGGA GTACGCCGAT AAGTA--CGG 
             ---------- ---ATCC--- ------GGGA GTACGCGGAC AAGTA--CGG 
             ---------- ---ATCC--- ------GCGA GTACGCGGAC AAGTA--TGG 
             ---------- ---ATCC--- ------GCGA GTACGCGGAC AAGTA--CGG 
             ---------- ---ATAA--- ------AAGA GGCTGCGGAC AAATG--GGG 
             ---------- ---ATAA--- ------AAGA AGCTGCCGAC AAGTG--GGG 
             ---------- ---ATAA--- ------AGGA AGCTGCGGAT AAATG--GGG 
             ---------- ---ATTC--- ------AAGA AGCTGCGGAT AAGTG--GGG 
             ---------- ---ATCC--- ------AAGA GGCCGCGGAC AAGTG--GGG 
             ---------- ---ATAC--- ------AAGA AGCGGCAGAC AAGCT--AGG 
             ---------- ---ATCA--- ------AAGA AGCAGCGGAC AAGCT--TGG 
             ---------- ---ATAC--- ------AAGA AGCTGCGGAC AAGTG--GGG 
             ---------- ---ATAC--- ------AGGA GGCGGCGGAT AAGTG--GGG 
             ---------- ---ATTA--- ------AGGA GGCCGCAGAC AAATG--GGG 

             CTGGATCAAC AAGTACAGCG GCGTTGCCGA C--------- ---------- 
             CTGGATCAAC AAGTACACAG GCCTCGATAA G--------- ---------T 
             --CCCTCGTC AAATCTCACG ATCTCATGCC TCAAAAATTC CCA------- 
             TGTCGTGGCT CGCGCGCTCA GCCTCGAGCT T--------- ---------- 
             GATTGTGGCT C-GTGTCTTG GACCTGCCTC T--------- --------TG 
             TTTTGCTGCC CACTCAATGG ACCTCAAGTT T--------- ---------- 
             TTTTGCGGCT CATTCCCTTG GGCTGAAGTA T--------- ---------- 
             ATTTGTTGCT CAATCTCTAG GGTTGACTTG G--------- ---------- 
             CTTCATCGCA CAAACTCTCG GCTTGAAGTG G--------- ---------- 
             GTTTGTTGTG CAATCTCTAG GACTCGTGCG C--------- ---------- 
             ATTTGTTGTC CAATCCCTGG GACTCACACG C--------- ---------- 
             ATTTGTTGTC CAATCCCTGG GACTCACACG C--------- ---------- 
             TTTCATCGCA CGAGCGCTCG GACTTGAATT G--------- ---------- 
             TTTCGTAGTG CAATCACTAG GGCTAGAATG G--------- ---------- 
             TTTCGTAGCG CAATCGTTAG GGCTAGAATG G--------- ---------- 
             TTTCGTAGTA CAATCGTTAG GGTTAGAATG G--------- ---------- 
             TTTCGTGGCA CAATCGTTAG GCCTAGAATG G--------- ---------- 
             TTTCGTGGCA CAATCGTTAG GGCTAGAATG G--------- ---------- 
             CTTCGTGGCC CAGTCTTTCC AACTTGTTTG G--------- ---------- 
             CTTCGTCGCG AAGACGCTTG GACTGGAGTG G--------- ---------- 
             TTTCGTCGCA CAGTCTATGG AGCTTGTCTG G--------- ---------- 
             ATTTGTCGCC CAAACCCTGG GATTGGTGTG G--------- ---------- 
             CTTCGTCGCC CAGTCAATGG GACTCGTGTG G--------- ---------- 
             CTTCGTGGTC CAATCTAACG GTTGGGTTGC C--------- ---------- 
             ATTTGTGGCT CAGTCCATGG GACTTGTCTG GAAGGAGACT ACAGCATCAA 
             ATTTGCCGCT CAGTCTATGG GCCTTGTATG G--------- ---------- 
             TTTCGTCGCG CAGTCCATGG GTCTTGCGTG G--------- ---------- 
             TTTTGTCGCA CAGTCCATGG GACTTGCGTG G--------- ---------- 
             TTTTGCCGCG CAGTCCATGG GTCTTGCGTG G--------- ---------- 
             TTTTGTCGCG CAGTCTATGG GTCTTGCGTG G--------- ---------- 
             TTTTGTCGCG CAGTCTATGG GTCTTGCGTG G--------- ---------- 
             GTTCGTTGCA CAGGCTCTAG GCCTCGTCTG G--------- ---------- 
             ATTTGTCGCC CAATCGCTAG GCCTTGTTTG G--------- ---------- 
             ATTTGCAGTG CAGTCCATGG GTCTGGTTTG G--------- ---------- 
             CTTCGTCGCC CAATCTTTAG GTTTAGTTTG G--------- ---------- 
             ATTTGTCGCG CAATCGCTCG GACTTGTTTG G--------- ---------- 
             ATTCGTCGCA CAATCTCTTG GCCTCGTGTG G--------- ---------- 
             ATTTGTAGCC CAGTCAATGG GGTTGGTGTG G--------- ---------- 
             ATTTGTAGCT CAATCTATGG GGCTTAAGTG G--------- ---------- 
             CTTCGTTGCG CAGTCTCTAG GCCTTGTGTG G--------- ---------- 
             ATTTGTGGCC CAATCTTTGG GACTTGTGTG G--------- ---------- 
             CTTCGTGGCT CAATCCTTAG GGCTTGTGTG G--------- ---------- 
             ATTTGTCGCA CAATCGTTAG GCCTTAAATT G--------- ---------- 
             TTTTGTGGCA CAATCGTTGG GCCTTGTATG G--------- ---------- 
             TTTCGTTGCC CAATCTCTGG GACTCACTTG G--------- ---------- 
             CTTTGTGGCC CAGTCACTTG GCCTTACTTG G--------- ---------- 
             CTTCGTTGCA CAGACGATGG GGCTGAAATG G--------- ---------- 
             CTTCATCGCT CAGTCATTGG GGCTGAAGTG G--------- ---------- 
             CTTCGTCGCA CAGTCTCTTG GGCTCAAATG G--------- ---------- 
             CTTCGTTGCG CAGTCCCTGG GACTTGTGTG G--------- ---------- 
             CTTCGTGGCC CAGTCTATGG GTCTGAAATG G--------- ---------- 
             CTTTGTGGTG CAAAATCTTG GGCTCGAACC G--------- ---------- 
             TTTTGTCGCC CAGTCCCTTG GATTGGAATG G--------- ---------- 
             CTTTGTTGCC CAGTCCCTCG GGTTGAAATG G--------- ---------- 
             CTTCGTCGCA CAGTCTCTCG GATTGAAATG G--------- ---------- 
             CTTCGTCGCG CAGTCACTGG GCCTCCAGGT T--------- ---------- 
             TTTTGTGGCG CAGTCTCTCG GGCTAGAGTT G--------- ---------- 
             TTTCGTGGCC CAGTCTCTCG GACTAGAGTG G--------- ---------- 
             GTTCATCGCA CAATCCCTGG GACTCCCAGC G--------- ---------- 
             CTTCATTTCG CAGTCTCTCG GCCTCAAGGC C--------- ---------- 
             CTTCATCTCA CAGTCCCTCG GGCTGAAGGC C--------- ---------- 
             CTTTATCTCG CAGTCTCTCG GTCTCAAGGC G--------- ---------- 
             CTTCATCGCG CAGACCCTCG GTCTCAAGGC C--------- ---------- 
             CTTCATCGCG CAATCGCTCG GCCTGAAGGC C--------- ---------- 
             CTTCATGGCT CAATCCATGG GCCTGCCAGC C--------- ---------- 
             ATTCGTCGCA CAGTCGATGG GGCTAGAGAT T--------- ---------- 
             CTTCGTCGTT CAATCTCTCG GCTTGAAGCC T--------- -----GTGAC 
             TTTCGTCGTT CAATCGCTCG GTTTGAAGCC T--------- ---------- 
             CTTTGTTGTC CAATCGATAG GACTTACTAG T--------- ---------- 
             CTTTGTGGTT CAGTCTCTCG GGCTTACTCC C--------- ---------- 
             ATTCATCGCC CAGTCCTTGG GACTCAAAGC T--------- ---------- 
             GTTCGTTGCG CAGTCGATGG GCCTGGAAGC G--------- ---------- 
             GTTCGCAGCG CAGACGCTGG GCCTGGAGTG G--------- ---------- 
             CTTTGTGGCG CAGGCGATGG GGCTGGAGGC G--------- ---------- 
             CTTCGTTGCT CAGTCAATGG GGCTTGAGCC G--------- ---------- 

             --GAGCAG
             CTGAGGAT
             --GCGACC
             --------
             CCAAGGCG
             --AGACGC
             --------
             --CGGGAA
             --TACGAA
             --AAGCAA
             --ACGCAA
             --ACGCAA
             --AAAACA
             --CAAACG
             --AAAACG
             --CAAACG
             --CAAACG
             --CAAACG
             --CGCGAT
             --AAGGAC
             --AAGCAT
             --AAAGAC
             --AAAGAT
             --AAGCAA
             CCAAGGAG
             --AAGGAC
             --AAAGAT
             --AAGGAC
             --AAGGAT
             --AAGGAT
             --AAGGAT
             --AAAGAC
             --AAAGAT
             --AAAGAA
             --AGGGAC
             --AAAGAC
             --AAAGGT
             --AAGAAC
             --CAAGAA
             --AAGGGT
             --AAAGAC
             --CAGGAG
             --AAGGAC
             --AAAGAT
             --AGAGGT
             --AGAGGA
             --GGGC--
             --AAGGAC
             --CGAGAT
             --CGGGAC
             --CAGGGG
             --CGCACT
             --CAGAAT
             --CAAAGC
             --CAGAAT
             --CAGAAG
             --CGGGAT
             --CAAGAT
             --CGAG--
             --CGGGAT
             --CGGGAC
             --AGGGAC
             --AAGGAT
             --AAGAGC
             --AAGAGC
             --GTGGAC
             CCAAGGAC
             --GCAGTA
             --AAATTA
             --AAACAA
             --AGAGGT
             --AAGAAG
             --AAGGAC
             --AGGAGG
             --AAGAAG
