# Supplementary material for: Genome of lethal Lepiota venenata and insights into the evolution of toxin-biosynthetic genes
Source: BMC Genomics. 2019 Mar 8;20:198. doi: 10.1186/s12864-019-5575-7 (PMC6408872; doi:10.1186/s12864-019-5575-7)
Supplement: Supplementary file 5 — Alignment of POP amino acid sequences from 75 taxa. (PHY 105 kb) [file 12864_2019_5575_MOESM5_ESM.phy]

 75 1020
Lepiota_ve   WTT--AKYPS ARRSDHVDVY KSALK-G--E VHIPDPYQWL E---GNSEEV 
Lepiota_ve   WTP--NRYPK ARRSDHIDTY QSATK-G--T VRVHDPYNWL E---EHTEET 
Auriculari   W-----KYPA ARRSEHVDVY ESKKN-G--Q VRVPDPYDWL E---HKSSET 
Rhizoctoni   MST--LRYPD VERKEHQDTY ASKNQ-G--S VVVSDYYRWL E---GKGAEV 
Calocera_c   WDPTATPYPP ARRSPHIDTY KSEKH-G--T VAVPDPYAWL E---HTTPET 
Lepiota_su   WTP--AKYPS ARRSGHVDVY KSALQ-G--E VCISDPYQWL E---EKSKEA 
Lepiota_su   WTP--AKYPS ARRSGHVDVY KSALQ-G--E VCISDPYQWL E---EKSKEA 
Galerina_m   WAP--GNYPS TRRSDHVDTY QSASK-G--E VPVPDPYQWL E---ESTDEV 
Amanita_bi   WAP--HSYPP TRRSDHVDVY QSASR-G--E VPVPDPYQWL E---ENSNEV 
Amanita_pa   WAP--HSYPP TRRSDHVDVY QSASR-G--E VTVPDPYQWL E---ENSKEV 
Amanita_ri   WTP--HNYPP TRRSDHVDVY QSASR-G--E VTVADPYQWL E---ENSKEV 
Amanita_ph   WAP--RSYPP TRRSDHVDVY QSASR-G--E VTVPDPYQWL E---ENSNEV 
Amanita_su   WAP--RSYPP TRRSDHVDVY QSASR-G--E VTVPDPYQWL E---ENSNEV 
Fomitipori   WDP--QEYPH TRRSDHVDIY KSEKH-G--E VKVTDPYNWL E---KHGAET 
Coprinopsi   WTP--NTYPP ARRSDHVDTY KSASK-G--E VKVPDPYRWM E---EYTEET 
Agaricus_b   WTP--GSYPK ARRSDHVDTY QSATR-G--T VRVPDPYNWL E---EHNTET 
Macrolepio   WTS--NSYPK ARRSDHVDTY QSATK-G--T VRVHDPYNWL E---KHSEET 
Conocybe_a   STP--NEYPP TRRSDDVLTY RSEKN-G--E VVVPDPYQWL E---HNTEET 
Schizophyl   WDTKTVRYPE ARRSEHVDVY KSAAK-G--E VRVHDPYQWL E---AHSAET 
Auriculari   WEAKTVRYPA ARRSDHVDIY KSEKR-G--E VRVPDPYQWL E---AHSPET 
Stereum_hi   WAP--NRYPT ARRSDHVDVY ASEKH-G--E VKVPDPYQWL E---QNTEET 
Bolbitius_   WAP--ATYPA TRRSDHVEIY NSAAK-G--Q VRVPDPFRWL E---DASDET 
Pleurotus_   WNPIQRPYPT PRRSDHVDVY KSESK-G--D VRVPDPYNWL E---KKSEET 
Heliocybe_   WTP--NQYPP TRRSGHVDIY QSESR-G--E VRVPDPYVWL E---EQTDET 
Gloeophyll   WTP--NRYPA TRRTDHFDVY KSEAK-G--E VRVHDPYVWL E---QQSDER 
Fibulorhiz   WKP--NCYPT ARRSSHVDEY KSELK-G--L VKVADPYQWL E---KNTPET 
Anomoporia   WIP--NRYPA ARRSDHVDIY KSEAK-G--Q VTVPDPYQWL E---EYGEET 
Plicaturop   WTP--NRYPQ ARRSDHVDVY KSEAR-G--E VAVPDPYQWL E---NGGQET 
Pisolithus   WIP--NHYPT ARRSDRVDVY KSEAN-G--Q VRVPDPYQWL E---DQSEET 
Xerocomus_   WTP--NQYPP ARRSDHVDVY ESKKQ-G--Q VRVPDPYQWL E---QNTDET 
Hydnomerul   WTP--NQYPE ARRSDHVDVY KSEKQ-G--E VRVADPYQWL E---ENTEET 
Paxillus_a   WTP--NQYPD ARRSDHVDIY KSEKH-G--E VRVADPYQWL E---QNTEET 
Serpula_la   WTP--NQYPP ARRSDHVDVY KSEAK-G--Q VHVSDPYQWL E---KHSEET 
Leucogyrop   WTP--NQYPP ARRSDHVDVY KSEKH-G--E VRVSDPYQWL E---EHSEET 
Rhizopogon   WTP--SQYPT ARRSDHVDVY KSEKQ-G--E VRVPDPYRWL E---EHTEET 
Suillus_de   WIP--NRYPK ARRSDHVDVY KSEKR-G--E VRIPDPYQWL E---QQSEET 
Cerrena_un   WTP--GQYPK ARISDHVDVY KSKKS-G--S VSVSDPYEWL E---HDTPER 
Panus_rudi   WTA--NRYPA ARRSDHVDTY DSETK-G--K VRVHDPYEWL E---HNTPET 
Phanerocha   WTP--NRYPA TFRSEHYDEY ESEKKHG--K ERVHDPYNWL E---HNTEET 
Cytidiella   WTA--NTYPP ARRSDHTDVY KSEAK-G--E VRVHDPYEWL E---HNTDET 
Hydnopolyp   WTP--NKYPQ ARRSDHIDIY KSKAK-G--E VRVHDPYQWL E---HNTEET 
Dichomitus   WVP--NRYPP ARRSDHVDVY KSEKH-R--E VRVHDPYHWL E---QNTDET 
lentinus_t   WSP--NRYPS ARRSDHVDVY KSEKN-G--Q VRVLDPYQWL E---NNSDET 
Polyporus_   WSP--NRYPS ARRSDHVDVY KSEKN-G--E VRVHDPYQWL E---RNTDET 
Trametes_c   WVP--NRYPH ARRSDHVDVY KSESK-G--E VRVHDPYQWL E---HNNEET 
Leiotramet   WVP--STYPA ARRSDHVDVY KSESK-G--E VRVHDPYQWL E---HNSPET 
Artolenzit   WVP--NRYPQ ARRSDHVDVY KSEAK-G--E VRVHDPYQWL E---KNTEET 
Trametes_v   WVP--NRYPT ARRSDHVDIY KSETK-G--E VRVQDPYEWL E---HNTEET 
Wolfiporia   WKP--SVYPP SRRSDHVDVY KSESK-G--E VRVPDPYQWL E---QNAEET 
Antrodia_s   WTT--NRYPS ARRSDHVDVY KSEAR-G--E VRVHDPYQWL E---QNTEET 
Cortinariu   WTP--GSYPQ TRRSDHVDIY QSATR-E--Q VRVPDPYHWL E---EYSQET 
Crepidotus   WST--GEYPQ ARRSSHVDIY KSASR-G--E VSVADPYQWL E---NDTEET 
Agrocybe_p   WTP--NQYPA TRRSDHVDVY KSTSR-G--E VRVPDPYQWL E---ENTEET 
Hebeloma_c   WTP--NSYPP ARRSDHIEVF KSASA-G--D VRVPDPYQWL E---EYTDET 
Gymnopilus   WVP--NSYPS ARRSDHVDIY KSATR-G--E VRVPDPYKWL E---EYSKET 
Galerina_m   WLP--NAYPP ARRSDHVDIY KSALR-G--D VRVQDPYQWL E---EYTDET 
Amanita_th   WSP--NTYPP AHRLPHVDSY KSESK-G--T VNVPDPYIWL E---EYSDDT 
Amanita_mu   WTP--NAYPP SRRSDHVDIY KSETR-G--E VNVPDPYDWL E---HHSDET 
Amanita_bi   WTP--NMYPS ARRSDHIDTY RSETR-G--E VKVPDPYHWL E---EYSEET 
Amanita_ri   WTP--NAYPP TRRSDHIDTY RSETR-G--D VTVPDPYHWL E---EYSEET 
Amanita_pa   WTP--NTYPS TRRSDHIDTY RSETR-G--D VMVPDPYHWL E---EYSEET 
Amanita_ph   WTP--NSYPP TRRSDHIDTY RSETR-G--E VMVPDPYHWL E---EYSEET 
Amanita_su   WTP--NSYPP TRRSDHIDTY RSETR-G--E VMVPDPYHWL E---EYSEET 
Pluteus_ce   WAP--NSYPS TRRSDHVDVY QSEAK-G--E VRVPDPYQWL E---EYTDET 
Clitocybe_   WSP--NSYPP SRRSDHVDVY KSEAK-G--E VRVRDPYQWL E---EYTEET 
Laccaria_b   WNS--NKYPP ARRCDHVDTY QSAAK-G--E VRIADPYRWL E---EYTEET 
Hypsizygus   WTP--NTYPP TRRSSHVDIY KSATR-G--E VRVADPYQWL E---ENTEET 
Lepista_nu   WTP--KSYPP ARRSDHVDSY KSATK-G--D VRVADPYQWL E---ADTEET 
Cyathus_st   WAS--CPYPP ARRSDHVEVY KSASK-G--E VRVHDPYQWL E---EYTDET 
Crucibulum   WSP--NSYPE ARRSDHVDVY KSASK-G--E ARVADPYQWL E---EYTEET 
Ceraceosor   WDPSTKPFPA ARRGDASKSY KSKKA-GGKE VVVPEPYEWL HTPPSQSEET 
Malassezia   WTPSANPYPA ARRSDAATTY ASAKH-G--Q VTVPEPYDWL EVPPSQSPET 
Marssonina   FTP------- -------EVL LSAPR---RS AATPNADGAL A---LFTVQT 
Colletotri   FTP------- -------EVL LSAPR---RS PGIPNPSGTK V---LYTVST 
Ophiocordy   FTP------- -------EVL LSAPR---RS AGVPNSTGEL V---LYTVSS 

             DDWMTAQAAF TRAYLDQNQG SHELEDKFRA NLNYAKFSAP ---TLLDDGH 
             DKWTSEQEVF TRAYLDQNPD RKRLEEAFRT SVDYPKFSAP ---TLHDDNR 
             DAWIDAEVKL TKEYLSEFKD HSKLAADFRL AYNYAKFSSP ---SLKGDGR 
             DAFVQQQVDL TSTFIKAIPE RNKLEDLIRK NSNYPKFSAP ---TFCRDGR 
             EHWVDAQVHF TSTFLDQGP- RDKLYSAVKD NFDYPRFGVA ---SKKADGY 
             DDWIAAQAAF TRAYLDQNQD SHELEDRFRA SMNYAKFSAP ---TLLDDGH 
             DDWIAAQAAF TRAYLDQNQD SHELEDRFRA SMNYAKFSAP ---TLLDDGH 
             DKWTTAQADL AQSYLDQNAD IQKLAEKFRA SRNYAKFSAP ---TLLDDGH 
             DEWTTAQTAF TQGYLDKNAD RQKLEEKFRA SKDYVKFSAP ---TLLDSGH 
             DEWTTAQTAF TQAYLDKNPD RQKLEEKFSV SKNYAKFSAP ---TLLDNGH 
             DEWTTAQTAF TQTYLDKNPD RQKLEEKFRA SKDYAKFSAP ---TLLDNGH 
             DEWTTAQTTF TEAYLDKNAD RQKLEEKFRA NKNYAKFSAP ---TLLDNGH 
             DEWTTAQTTF TEAYLDKNAD RQKLEEKFRA SKNYAKFSAP ---TLLDNGH 
             DAWTTAQAEF TRKFLDQNPH RNDLEHQLRE NFDYEKFSRP ---VLKKDGH 
             DKWTTAQEAY TRAYIDEYPH RKRLEDAFLA SQDYARAGAP ---ILRDDKR 
             DDWTSEQERY TRAFLDQIPD RDRLEQAFRA SVDYAKFGAP ---TLHDDGR 
             DNWTSEQEAF TRAFLDQNPD RKRLEEAFRS SVDYAKFGAP ---TLHDDHR 
             DKWTTAQAAF TRAHLDKNPK RNALEEAFTA ANDYAKFSAP ---QLHDDGR 
             DAWTTAQEAF ARAYLDQNPD RDALQKAFTE SYNYAKFSAP FRFTHTTDSR 
             DAWTTEQEAF ARQYLDKNPD RDALQAAFTE SYNYAKFSSP FRFTHTPNGR 
             EQWTTAQEKY TREFLDTNPD RLKLEDEIRK STDYERFSAP ---SLKEDNR 
             DRWTTAQAAY TRTYLDRNPD LPRLEAAFKA SNNYAKFSAP ---VLEHDGR 
             DEWIAAQEAF TAAYLDQNSD RKALEEEIRA NTNFPKFSAP ---GFHGN-R 
             DQWTTDQQAF TRSYLDQNAD RQKLEDEIRK NTDYEKFTAP ---SLKDDGR 
             DQWIDTQQAF TRSYLDQNPD RQKLEDEIRK NTDYEKFTPP ---SLKDDGR 
             EEWVSAQEAF TRAYLDQNPD RVKLEDEIRK NMDYAKVSAP ---SLKYDGR 
             DRWTTEQEKF TRSHLDKNED RNKLEDEIRR NTDYSKFSAP ---SLKHDGR 
             ERWISEQEKF TRAYLDKNAD RQKLEDHIRA TTDYAKFSAP ---SLKDDGR 
             DKWTTEQDEF TRAYLNRNQY RAALEKEIRT NTDYEKFTAP ---SFKFDRR 
             DAWTSAQDAF TRAYLDKNPD RAKLEKEIRA NTDYEKLSAP ---SLNYDGK 
             DKWTSAQDAF TRAYLDENPD RIKLEKEIRA NTDYEKFSAP ---ALKYDEK 
             DKWTSAQDAF TRTYLDNNPD RVKLEKEIRA NTDYEKFSAP ---ALKYDGR 
             DKWTTAQEAF TRAYLDKNPD RLKLEEEIRL NTDYAKFSAP ---SLKEDGR 
             DKWTTAQDAF TRAYLDKNAD RSKLENEIRA NTDYAKFSAP ---AFKHDNR 
             DQWTTAQDAF TRSYLDKNSA RTKLEEEIRA NTDYAKFSAP ---SLKRDGR 
             DQWTTAQDQF TRSYLDKNPA RTKLEQEIRA NTDYAKFSAP ---SLKYDGR 
             EAWINAQADF TEEYLKQNPD RKILEDEIRK NTDYAKFSSP ---SLKDDNR 
             DAWVTAQVDF TKEYLDKNPD HDALENEIRK NTDYAKFSAP ---TLKDDGR 
             EKWTATQVAF TREYLDQNSD RQKLEDDIRR NTDYAKFSAP ---SLKDDDR 
             DKWTTAQEAF TRAYLDKNPD RQILEDEIRK NTDYAKFSQP ---VLKDDGR 
             DKWTTAQEAF TREYLDKNLD RQTLEDEIRK NTDYAKFSQP ---VLKDDGR 
             EQWTTAQEKF TREYLDQNPE RKDLEDQIRN NMDYAKFSAP ---SLKNDGR 
             EQWTTAQERF TREYLDKNPE RQDLEDQIRK NMDYAKFSAP ---SFKDDGR 
             EQWTTAQEGF TREYLDKNPE RQDLEDQIRK NMDYAKFSAP ---SLKDDGR 
             DQWTTAQEQY TREYLDKNPE RQGLEDQIRK NMDYARFSAP ---ALKDDGR 
             EQWTTAQEQF TREYLDQNPE RQDLENQIRK NMDYAKFSAP ---AFKDDGR 
             EEWTTAQEQF TRQYLDQNPE RLDLENQIRE NMDYAKFSAP ---ALKDDGR 
             DQWTTAQEQF TREFLDQNPE RQDLENQIRK NMDYAKFSAP ---ALKDDGR 
             ESWVDAQEAF TRSYLDQNPE RQVLEDAIRQ NEKFAKFSSP ---SLKYDNR 
             ADWVTAQEAF TREYLDQNPE RQSLEDEIRK NEKFAKFSAP ---NLKRDNR 
             DKWTSVQESF TRSYLDKNPD RQRLETLFQE VNDYAKFSAP ---QLYDDNR 
             DKWTTAQEAF TRKYLDKNPD LDRLRNVFRD CVDYPKFSAP ---HLYDDGR 
             DKWTSAQEAF TRSYLDKNPD LPKLEKAFRE CTDYAKFSAP ---RLRDDNR 
             DKWTSAQEAF TRSYLDKNPD LSRLEAAFRS SNDYAKFYAP ---SLRDDNR 
             EDWITAQEAY TRSYLDKNPD LPRLENAFKD CNDYPKYSAP ---SFRDDKR 
             DKWTTAQEVF TRTYLDKNPD LPRLEKAFQA CNDYPKSYAP ---YLHDDNR 
             DKWTSAQQKF TKAYLDKNPD RKRLEDAFRR SMDYPKFSAP ---FLNDDNR 
             DKWTTAQQDF TKAYLDKNAD RTRLEDAFRK SMDYPKFSAP ---FLNDDHR 
             DKWTSDQEEF TRTYLDSNPD RKKLEDAFRK SMDYPKFSAP ---FLNDDKR 
             DKWTSAQEQF TRTYLDSNPD RRKLEDAFRK SMDYPKFSAP ---FLNDDKR 
             DKWTSVQEQF TRTYLDSNPD RKKLEDAFRK SMDYPKFSAP ---FLNDDKR 
             DKWTSVQEQF TRTYLDSNPD RKKLEDAFRK SMDYPKFSAP ---FLNDDKR 
             DKWTSVQEQF TRTYLDSNPD RKKLEDAFRK SMDYPKFSAP ---FLNDDKR 
             DKWTSAQEIF TRSHLDKNPD RVRLEEAFRA STDYAKFSAP ---VLYDDDR 
             DKWTTDQGEY TKSYLDKNPD KQKLEDVFRS SMDYAKFSSP ---TLFDDDR 
             DKWTSSQEAF TREFLDRNVD RKRLEDAFRA SMDYAKFGAP ---TLREDGR 
             DKWTTAQEEF TRSYLDKNTD RQRLEDAFRT STDYAKFSSP ---TLYEDGR 
             DKWTSAQEAF TRTHLDKNPD RQRLEDAFRA SMDYAKFSSP ---TLYDDGR 
             NKWIAAQEAY TRAYLDKNPD RKRLEDSIRA SMDYAKFSSP ---TLYDDNR 
             DKWTTAQEAF TRTHLDKNAD RQRLEDAFRA STDYAKFSSP ---TLYDDNR 
             KEFVLKQAKL AESYIAGYPH RETFKKQLEA NFQYPRFSCP ---SFKGDGS 
             KAWTEAQAAY TAKFVAECPD KTTLQQRLQK NWDYARTSAP ---SLKPDGR 
             WSFQSHKKSV EIRVLDVKTG QSKVL----- -TDDKQCSEP ---TWLGEKN 
             YSFESHSKTS QTRVLDVESG HSSLL----- -YEEASYSDV ---TWISDEE 
             YSFETHSRSS SVRVLNIADG SSHII----- -SEDPAASDP ---VWIAEKD 

             -WYWFYNSGL QSQS------ ---------- --VIYRSKEP ALPDFSK--E 
             -WYWHYNSGL QHQY------ ---------- --VIYRTADD KLPEFKD--- 
             -WYWYYNSGL DPHM------ ---------- --VMYRGK-- TLPDFTG--S 
             -YYWNYNSGL QAQY------ ---------- --VLFRSLDD QLPEFTD--D 
             -YYWYYNSGL QAQS------ ---------- --VLYRAR-- ALPSTPA--E 
             -WYWFYNTGL QSQP------ ---------- --VIYRSKEP ALPDFSK--E 
             -WYWFYNTGL QSQP------ ---------- --VIYRSKEP ALPDFSK--E 
             -WYWFYNRGL QSQS------ ---------- --VLYRSKEP ALPDFSK--G 
             -WYWFYNSGV QSQA------ ---------- --VLYRSKKP VLPDFQR--G 
             -WYWFYNSGL QSQA------ ---------- --SSTAPRNL PFLISQR--G 
             -WYWFYNSGL QSQA------ ---------- --VLYRSKEP ALPDFSK--R 
             -WYWFYNSGL QSQA------ ---------- --VLYRSKKP ALPDFSK--K 
             -WYWFYNSGL QSQA------ ---------- --VLYRSKKP ALPDFSK--K 
             -WYWSYNSGL QAQF------ ---------- --VYYRSKDA TLPLVSS--Q 
             -WYWFHNTGL QPQD------ ---------- --VMFRSKDS QLPDRSK--- 
             -WYWSYNSGL QHQHGLFCPR CSVSSHSHCH LVVVYRSQDD TLPVFKD--- 
             -WYWSYNSGL QHQYGHLV-- -----LSHLD LSVVYRTQNN KLPGFKD--- 
             -WYWYYNTGL QAQT------ ---------- --CLWRTRDD TIPDFSK--Q 
             -WYWWYNSGL QAQS------ ---------- --VLYRSKDG RLPDFSA--- 
             -WYWWYNSGL QAQS------ ---------- --VLYRSKDS TLPDFSS--- 
             -WYWSYNSGL QAQS------ ---------- --VIYRSTDS TLPTYGSSGQ 
             -WYWYYNSGL DPQM------ ---------- --SLYRSKGS ELPDFSK--D 
             -WYWFYNSGL QAQT------ ---------- --VLYRSKDE KLPDPFK--E 
             -YYWWYNSGL QAQL------ ---------- --VFYRSKDK SLPDFSQ--V 
             -YYWFYNSGL QAQN------ ---------- --VVYRSKDT SLPDFSK--V 
             -WYWYYNSGL QAQS------ ---------- --VLYRSKDS KLPDFSK--D 
             -WYWYYNSGL QAQS------ ---------- --ILYRSKDE KLPELSKENE 
             -WYWYHNSGL QAQAGE---- ---------- --FIHRSKDE KLPEVSE--- 
             -WYWFYNSGL QAQP------ ---------- --VLYRSKSE ALPDFSK--- 
             -WYWYHNSGL QAQS------ ---------- --VLYRSSDG KLPGFSK--D 
             -WYWYYNSGL QAQS------ ---------- --VLYRSKDE TLPDFSK--E 
             -WYWYYNTGL QAQS------ ---------- --VLYRSTND RLPDFSK--D 
             -WYWYYNSGL QAQS------ ---------- --VLYRSKDK ALPSFSD--N 
             -WYWYYNSGL QAQS------ ---------- --VIYRSKDN ALPDFSE--E 
             -WYWYYNSGL QPQS------ ---------- --VIYRSKDA SLPEEPW--E 
             -WYWYYNSGL QPQS------ ---------- --VIFRSKDA NLPDGSG--E 
             -WYWYYNTGL QAQS------ ---------- --VIYRSKDS TLPDFSK--E 
             -WYWYYNSGL QAQS------ ---------- --VIYRSKDD KLPDFSN--E 
             -WYWYYNSGL QPQS------ ---------- --VIYRSRDR ALPNMSK--E 
             -WYWYYNSGL QAQS------ ---------- --IIYRSKDG ELPPLSG--V 
             -WYWYYNSGL QAQS------ ---------- --AIYRSTDS TLPIFSN--N 
             -WYWYHNTGL QAQS------ ---------- --VLYRSKDS TLPDFSG--L 
             -WYWYYNSGL QAQS------ ---------- --VLYRSKDS TLPDFSQ--Q 
             -WYWYYNSGL QAQS------ ---------- --VLYRSKDS TLPDFSQ--E 
             -WYWYYNSGL QAQS------ ---------- --VLYRSKDS TLPDFSS--G 
             -WYWYYNSGL QAQS------ ---------- --VLYRSKDG ALPDFSQ--G 
             -WYWYYNSGL QAQS------ ---------- --VLYRSKDG TLPDFSQ--G 
             -WYWYHNSGL QAQS------ ---------- --VLYRSKDS SLPDFSK--G 
             -WYWTHNTGL QHHS------ ---------- --VIYRSRDE NLPDFTN--I 
             -WYWTYNSGL QHQS------ ---------- --VIYRSKDA KLPDFSS--E 
             -WYWFYNSGL EPQM------ ---------- --PMYRSKDS TFPDFSK--S 
             -WYWFYNSGL DPQT------ ---------- --ALYRTHDN TLPDFTK--M 
             -WYWFYNSGL QPQT------ ---------- --AIYRSKGS TLPDVSK--I 
             -WYWFYNSGL EGQT------ ---------- --PLYRSKDS TLPDISN--S 
             -WYWFYNSGL EPQT------ ---------- --ALYRSRGS ALPDFSK--A 
             -WYWYYNSGL EPQT------ ---------- --ALYRSKDS SLPDLST--A 
             -WYWFYNTGL QPQT------ ---------- --VLYRSKDQ SLPDFSQ--G 
             -WYWFYNTGL QAQT------ ---------- --VLYRSRDA TLPDFSQ--T 
             -WYWFYNTGL QAQT------ ---------- --VICRSKDE TLPDFSE--S 
             -WYWFYNTGL QAQT------ ---------- --VICRSKDE TLPDFSD--S 
             -WYWFYNTGL QAQT------ ---------- --VICRSKDE SLPDFKD--G 
             -WYWFYNTGL QAQT------ ---------- --VICRSKDE TLPDFSE--S 
             -WYWFYNTGL QAQT------ ---------- --VICRSKDE TLPDFSE--I 
             -WYWFYNTGL QAQS------ ---------- --VLYRSKDS NLPAVRE--D 
             -WYWFHNSGL QAQA------ ---------- --VMYRSKDN KLPDFSR--D 
             -WYWIYNSGL QAQS------ ---------- --VVYRSKGK DLPALSG-SD 
             -WYWFYNSGL QPQP------ ---------- --LIYRSKGK TLPDFSQ--D 
             -WYWFYNSGL QPQP------ ---------- --LIYRSKGK GLPDLSQ--G 
             -WYWFYNSGL QPQA------ ---------- --VIYRTKDS ALPDFSE--E 
             -WYWFYNSGL QPQS------ ---------- --VIYRSKDS TLPDFSN-GN 
             AAYYSYNAGL DPQS------ ---------- --TIYRVSKK EVDLPAG--- 
             -YYYSYNSGL APQS------ ---------- --LIYRATRE QLDKAQQSAA 
             -LVLWLRAGD KGTT------ ---------- --SLVLADAE NLDNRPE--D 
             --ILILRSGD KGAT------ ---------- --TLLLGDVT KPSTVTE--- 
             --VLYFKAGD KGCT------ ---------- --NLWSQHVA DASEPRL--- 

             -DK--DIGDV FFD----SNV LSTDGSAVVA VCRFSP-CGK YFAYAISH-- 
             -GS--EPGEV FFD----PNL LSDDGSVALR DYRISK-SGK LMVYALSK-- 
             -GA--VEEEI FFD----PNL LSEDKTAAIQ MTKFSD-CGK YFAFGISR-- 
             KNA--PAGEV FFD----PNL LSTDGTAALA TSAFSK-TGK YFAYGISL-- 
             LST--AGGEV FFD----PNA LSADGTAAIA VGKFSH-SAA LWAYGVSL-- 
             -DK--EVGDV FFD----SNV LSADGSAVVT VCRFSP-CGK YFAYAISH-- 
             -DK--EVGDV FFD----SNV LSADGSAVVT VCRFSP-CGK YFAYAISH-- 
             -DD--NVGDV FFD----PNV LAADGSAGMV LCKFSP-DGK FFAYAVSH-- 
             -TR--KVGEV YFD----PNV LSADGTAIMG TCRFSP-SGE YFAYAVSH-- 
             -TR--KVGEV FFD----PNV LSADGTAIMG TCRFSP-CGK YFAYAVSH-- 
             -DE--EVGEV FFD----PNL LSADGTAIMG TCRFSP-CGK YFAYAVSH-- 
             -DE--EVGEV FFD----PNV LSADGTAIMG TCRFSP-CGK YFAYAVSH-- 
             -DE--EVGEV FFD----PNV LSADGTAIMG TCRFSP-CGK YFAYAVSH-- 
             -SGPEQGADI YFD----QNL ITDDGTGALA TTAFSE-CGQ YFAYGISL-- 
             -GA--DNGEV FLD----QNL LSDDGTASIS THAFSD-SGE YYAYGISY-- 
             -GS--EPGEI FFD----PNV LSDDGTVALT HFEFSK-SGK LLAYGLSQ-- 
             -GD--EPGEV FFD----PNL LSTDGTVALT HFEFSK-SGK LLAYGLSQ-- 
             LDE--DVGEI FFD----PNA LSKDGTAALS TYRFSR-DGK YFAYAIAQ-- 
             -DK--EPGEV FFD----PNL LSEDGTVSIA TYKASK-CEK YFAYALSY-- 
             -DK--EPGEV FFD----PNL LSEDGTVSIA TYKASK-CER YFAYALSY-- 
             -TT--ANTEV FFD----PNA LSEDGTVSLA TAAFSR-DGK WFAYGISR-- 
             AQL--VSQEL FFD----ANA LTKDGTASLV TCRFSK-DGK WFAYGISY-- 
             -EG--PCGEV FFD----SNL LTDDGTAALA DLSFSH-CGK YFAYGISL-- 
             -QG--AGGDV FFDPITKPNL LTADGTASLV TMAFSK-SGD LFAYGISR-- 
             -EG--AGGEV FFD----PNL LAADGTASLA TSSFSK-SGE LFAYGVSR-- 
             -IG--PGGEV FFD----PNL LSTDGTASLG TAAFSKGKGE YYAYGISL-- 
             -DN--AGGEV FFD----PNL LSEDGTASLA TSAFSR-SGE YFAYGISL-- 
             -DG--PGGEV FFD----PNL LSEDGTNAIA TAAFSR-SGE YYAYGISV-- 
             -GG--SGGEV FFD----PNL LSDDGTAAIA TSAFSR-SGE YYAYGISL-- 
             -------GHV FFD----PNL LSDDGTAALA VSAFSR-DGN YFAYGISL-S 
             -SG--AGGEV YFD----PNM LSEDGTAALA VTAFSR-DGK YYAYGVSL-- 
             GSG--AGGEV YFD----PNV LSEDGSAALA ATAFSR-DGK YYAYGISL-- 
             -SG--SGGEV FFD----PNL LSTDGTAALA ATAFSH-CGK YFAYGISL-- 
             -DG--AGGEI FFD----PNM LSTDGTAALA ATAFSR-SGK YFAYGISL-- 
             -KG--SSGEV YFD----PNL LSTDGTVALS VTAFSR-SGE HFAYGISL-- 
             -EG--PGGEV YFD----PNL LSTDGTAALS VTAFSR-SGE YFAYGISL-- 
             -DG--PGGEI FFD----PNL LAEDGTAALS ATAFSK-SGE YFAYGISR-- 
             -KG--PGGEV FFD----PNL LSEDGTAALS ATAFSR-SGE YFAYGISR-- 
             -EG--PGGEV FFD----PNL LSKDGTAALA VTAFSR-DGK YFAYGISR-- 
             -EG--PGGEV FFD----PNL LSKDGTAALS ATAFSR-SGE YFAYGISR-- 
             -EA--PGGEI FFD----PNL LSKDGTAALT ATAFSR-SGE YFAYGISR-- 
             -KD--AGGEV FFD----PNL LSSDGTSSIQ VSAFSH-SGS HYAYGVSR-- 
             -SG--PGGEV FFD----PNL LSSDGTAALV ATAFAR-SGE HFAYGISR-- 
             -KG--PGGEV FFD----PNL LSSDGTAALA ATAFAR-SGE HFAYGISR-- 
             -DE--LGGEV FFD----PNL LSSDGTAALA ATAFAR-SGK HFAYGISR-- 
             -ED--LGGEV FFD----PNL LSSDGTAALA ATAFAR-SGE HFAYGISR-- 
             -KD--PGGEV FFD----PNL LSSDGTAALA ATAFAR-SGE HFAYGISR-- 
             -ND--VGGEV FFD----PNL LSSDGTAALA ATAFAR-SGK HFAYGISR-- 
             -EG--PGGEV FFD----PNL LSADGTAALT TTAFSR-SGE LWAYGVSR-- 
             -DG--PGGEV FFD----PNL LSEDGTAALA STAFSR-TGE HWAYGISR-- 
             -ND--EVGEL FFD----PNA LSKDGTAALV EYQFSH-CGK YFGYGISL-- 
             -KD--TDGEL FFD----PNA LSSDGTASLA TYRMSE-CGK YFAYGISY-- 
             -DG--DDCEL FFD----PNA LTEDGTAALS TTAFSD-SGE YFAYAISQ-- 
             -EK--GGGDI FFD----PNA LSEDGTASLA TYAFSK-CGK YFAYGISL-- 
             -EG--SGGEL FFD----PNA LSDDGTTALS TYSFSE-DGK YFAYAISH-- 
             -DG--SGGDL FFD----PNA LSNDGTAALS TYAFSD-CGK YFAYGISF-- 
             -D---DVGEV FFD----PNL LSDDGTAALS MYDFSR-CGK YFAYGISL-- 
             -D---DVGEV FFD----SNL LSEDGTASLS MYDFSH-CGK YFAYGISL-- 
             -D---YVGET FFD----PNL LSSDGTASLS MYDFSH-CGK YFAYGISL-- 
             -H---TVGET FFD----PNL LSSDGTASLS MYDFSH-CGK YFAYGISL-- 
             -D---GVGET FFD----PNL LSSDGTASLS MYDFSH-CGK YFAYGISL-- 
             -D---YIGET FFD----PNL LSSDGTASLS MYDFSH-CGK YFAYGISL-- 
             -D---CIGET FFD----PNL LSSDGTASLS MYDFSH-CGK YFAYGISL-- 
             -GT--TDGEI FFD----TNL LAEDGTAALA VYAFSP-CGT HFAYGISQ-- 
             -DG--PGGEV FFD----ANL LSKDGTAALS IYEFSD-CGK YFAYGISL-- 
             -DS--KVGEI FFD----PNL LTEDGTAALS TYAFSE-SGE YWAYGVSL-- 
             -DN--VVGEV FFD----PNL LSDDGTAALS IYDFSD-CGK YFAYGISF-- 
             -DN--VVGEV FFD----PNL LSSDGTAALA IYEFSE-CGK YFAYGISQ-- 
             -QK--EAGEI FFD----ANL LSNDGTAALS TYDFSR-CGK YFAYGISY-- 
             -ES--DAGEV FFD----ANL LTSDGTAALS IYDFST-DGK YFAYGISQ-- 
             -DK--PAGQR WFD----QNL LSKDGTVALS SMSFSK-SGK YFAYGISK-- 
             -TE--PMGEL FFD----TNV LSDDGTVALT WTSFSH-SGK YIAYGISR-- 
             IAS--FNGDV ---KNLKISH LDSNTVAIVL TGLATP-SGE LFNSENAVKP 
             IRH--FEGSL ---SSLKAKR LSDDEVAIAV AVLTTP-EGA MYNPAAEKKQ 
             VHC--VTGTI ---ASPKVKQ LSDGKAAICC AAQTTP-KGE MYWPPAEPKS 

             --L------G GDFSTIYIRP TSAPLSQA-- ------TTIE DD------KG 
             --S------G SDEFTIYVRP TDAPLNQK-- ---------- ED------TG 
             --S------G SDFSTIYVRP TDSPYRKTED ----G-SIPD LS------KD 
             --S------G SDFCTIYVRE TSSPFPSP-Q F--LG-QTRD GG------AG 
             --S------G SDFFTVYVRD TSAPWAGS-- ---------- PE------PG 
             --L------G GDYSTIYVRP TSAPLSHT-- ------TTVE DD------ES 
             --L------G GDYSTIYVRP TSAPLSHT-- ------TTVE DD------ES 
             --L------G GDYSTIYVRS TSSPLSQA-- ------SVAQ GV------DG 
             --L------G VDYFTIYVRP TSSSLSQA-- ------PEAE GG------DG 
             --L------G VDYFTLYVRP TSSPLSRA-- ------PEAE GG------DG 
             --L------G VDYFTLYVRP TSSPLSQA-- ------PKAE DR------DG 
             --L------G VDYFTIYVRP TSSSLSQA-- ------PGAE GG------DG 
             --L------G VDYFTIYVRP TSSSLSQA-- ------PGAE GG------DG 
             --S------G SDFCTIYIRR TTAPFVDK-T ----Q-RELS SD------PG 
             --S------G SDFTTVYVRR TDSPLASK-- ------EQAA ND------NG 
             --S------G SDESTLYIRP TDAPLNKR-- ---------- DD------NQ 
             --S------G SDESTLYIRP TDAPLNKR-- ---------- DD------TG 
             --S------G SDFNTIYVRP TDSPLTKR-- ------DESG RD------PS 
             --S------G GDSSVIYVRP TDKPLAEA-D ----G-KKPS HD------DE 
             --S------G GDSSVIYVRS TDKPLAEV-D ----G-KKPS HN------DD 
             --S------G SDFTTVYVRS TEHPLTSF-- ---------- GN------DK 
             --S------G SDFYTIYIRS TDSPFVAK-N ----G-DSSS LD------SG 
             --S------G SDFSTIYVRS TEHPFALTAE ----G-RRPS HEN----DPG 
             --S------G SDFCTLYVRP TSAPFAEV-D ----G-RRPD HNS--PTDDG 
             --S------G SDFCTIYVRP TSSPFAEV-N ----G-KGPD HND--PKDGG 
             --S------G SDFCTIYVRR TDSPLAEV-N ----G-VRPE HH------DS 
             --S------G SDLCTIYVRS TNSPLAAAPN ----G-EKPA RD------DN 
             --S------G SDFCTIYVRP TSAPLAVGPD ----G-KKPT HH------EK 
             --SATTTFQG SDFCTIYVRR TSDPLASA-D ----G-ERDD HH------AK 
             ASS------G SDFCTIYIRE TSKPLAAV-D ----G-KHVD HD------ES 
             --S------G SDFCTVYVRE TSKPLAAA-N ----G-NRVE HH------NS 
             --S------G SDFCTIYVRE TSKPLAAV-N ----G-KRAD HH------ES 
             --S------G SDFFTIYVRS TSEPLATV-N ----G-ERPD HH------AT 
             --S------G SDFCTVYVRE TDKPLAAA-G ----E-QRAD HN------AE 
             --S------G SDFYTVYVRS TSEPFSAI-D ----G-QPND HH------AT 
             --S------G SDFYTVYVRR TSEPFAAI-D ----G-EFHD HH------AK 
             --S------G SDFYTVYVRP TSKPLAPV-E ----G-QTVS HD------TG 
             --S------G SDFYTVYVRP TSAPLASV-E ----G-KTVS HD------DK 
             --S------G SDFYTVYIRP TSAPLASN-G ----D-AQVS HD------DH 
             --S------G SDFFTIYVRS TSAPLAQI-- ---------- -D------DS 
             --S------G SDFFTIYVRS TSAPLAKI-D ----G-AEVS HD------DN 
             --S------G SDFCTIYVRP TSAPLAPV-D ----G-KRVS PD------EG 
             --S------G SDFFTIYVRP TSAPLASV-D ----G-SPVS HD------DK 
             --S------G SDFFTIYVRP TSAPLASV-D ----G-SPVS HD------DK 
             --S------G SDFFTIYVRP TSAPLAAK-D ----GSSSAS HD------DG 
             --S------G SDFFTIYVRP TSAPLASA-E ----G-KTAS HD------DQ 
             --S------G SDFFTIYVRP TSEPLAAI-D ----G-KKVS HD------DK 
             --S------G SDFFTVYVRP TTAPLASV-D ----G-SKPS HD------DD 
             --S------G SDFFTIYVRP TTAPLASV-D ----G-SRPS HD------DG 
             --S------G SDSFTIYIRP TSAPLASV-D ----G-SRPS HH------DG 
             --S------G SDFINIFVRS TDSPLTKD-- -------EGG HD------SG 
             --S------G SDFVTIYVRH TSSPFTKG-- ------TDPK ND------SG 
             --S------G SDFVTIFVRS TNSPLTKE-- ---------- KD------SG 
             --S------G SDFVTVYVRH LDSPLTKG-- ------VDLK ND------TG 
             --S------G SDFVTIYVRS TDSPLTKD-- ------VDMK ND------PG 
             --S------G SDFVTIYVRL TDSPLTKD-- ------VDAK ND------KG 
             --S------G SDFSTIYVRS TSCPLASG-N ------CRRK DN------DG 
             --S------G SDFSTIYIRS TCTPLASV-D ----G--RVP ND------DG 
             --S------G SDFSTIYVRS TSSPLAPG-N ------NSIR ND------DG 
             --S------G SDVSTIYVRS TSSPLAPG-- --------IR DD------DG 
             --S------G SDFSTIYVRS TSSPLAPG-- --------IR ND------DG 
             --S------G SDFSTIYVRS TSSPLAPG-- --------IR ND------DS 
             --S------G SDFSTIYVRS TSSPLAPG-- --------IR ND------DG 
             --S------G SDFFTIYVRS TESPLRAS-P ----G-QTVS HH------DN 
             --S------G SDFSTIYIRS TESPLAQL-D ----G-QEPG RQ------NG 
             --S------G SDFSTVYIRR TDSPLAEK-- ------PVNG HD------TG 
             --S------G SDFSTIYVRS TESPLAKK-- ------NSGS TD------DD 
             --S------G SDFSTIYVRS TDSPLAQE-T ----G-KKAG PE------DG 
             --S------G SDFSTIYIRP TGSPLAPH-- ------SCTD HN------DG 
             --S------G SDFSTIYVRP TDSPLSST-- ------SNVN ND------AG 
             --A------G SDWNTIYVRE ASAPFVEPPT D--ES-TAPS GG------PD 
             --S------G SDWFKIFLRE TSAPMTSC-Q ------PGTE GG------DG 
             LNS------G KIYDKLFVRH WDAYVTENTN AIWYT-TLQK LHGVWGMVVA 
             LTT------G KVYSSLFVRH WDAWVSENQN SIWYG-LLKK SDKSYKFEGQ 
             LST------A HIYTSLFVRQ WDSWDTQNKS SLWYG-QLAK VGGKWTLEGP 

             RFQDEVKR-- FKFSSVTWTK DSKGFLYQ-- -------RFP ARDPN----- 
             RLPDEIKF-- VKFSTLSWTP DSKGFFYQ-- -------RYP NQQNGLT--- 
             QLPDELRF-- VKFSGIDWTS DSKGFFYS-- -------RYP DRTFHGEATD 
             RMDDEIKY-- VKFSSIVWSP DDVGFFYQ-- -------RYP TRASHAEA-V 
             RLADEVRF-- CKFSTVTWTH DDKGFFYQ-- -------RFP TRPEHGEAGE 
             RLQDEVKW-- FKFSSVTWMK DSKGFLYQ-- -------RFP PRDPL----- 
             RLQDEVKW-- FKFSSVTWMK DSKGFLYQ-- -------RFP PRDPL----- 
             RLSDEVKW-- FKFSTIIWTK DSKGFLYQ-- -------RYP ARERH----- 
             RLSDGVKW-- CKFTTITWTK DSKGFLYQ-- -------RYP ARESL----- 
             RLPDEVEW-- CKFTTITWTK DSKGFLYQ-- -------RYP ARDSI----- 
             RLPDEVEW-- CKFTTITWTK DSKGFLYQ-- -------RYP ARESL----- 
             RLSDEVEW-- CKFTTITWTK DSKGILYQ-- -------RYP ARESL----- 
             RLADEVEW-- CKFTTITWTK DSKGILYQ-- -------RYP ARESL----- 
             RFSDELRF-- VKFSSIVWTK DSKGFFYQ-- -------RMP ARSSHGEAGE 
             RLPEVLKF-- VKFSSLKWTP DSKGFFYQ-- -------RMP DRSKG--EKV 
             KLPDEIKH-- VKFSSVSWTP DSQGFFYQ-- -------RFP AAQDQPS--- 
             KLPDEIKH-- VKFSSLEWTP DSKGFFYQ-- -------RFP EAKSGLA--- 
             RLADEVKF-- VKFSGITWAP NSEGFFYQ-- -------RYP HIDGA---TL 
             RLPDELRN-- VKFSGITWTH DSKGFFYQ-- -------RYP DQSKLAASSE 
             RLPEELRF-- VKFSSITWTH DSKGFFYQ-- -------RYP DNSGLAASSE 
             RLEDEIRF-- VKFSSIAWTP DNSGFLYQ-- -------RFP DRKSHGDAEE 
             RLADEIKF-- VKFSSITWSP DSKGIFYQ-- -------RYP DNTAV--TSG 
             RFPEEVRF-- VKFSSIVWTH DSKGFFYH-- -------RYP DRQSHGLATD 
             RLPDEIRF-- VKFSGITWTH DSKGFFYQ-- -------RYP TRESHGESTE 
             RLSDEIRF-- VKFSGIVWTH DSKGFFYQ-- -------RYP ERQTNGSSAE 
             RLPEEIRF-- VKFSTIVWTH DSKGFFYQ-- -------RYP DRESHGLATE 
             RLDEEIKF-- VKFSTVVWSH DSKGFFYQ-- -------RYP DRDLHGLATD 
             RLPEEIRF-- VKFSSIAWSH DSKGFFYQ-- -------RYP DH-SEKQREG 
             RLSEEIRF-- VKFSAIAWMH DSKGFFYQ-- -------RFP DRESHGLTPE 
             RLSDEIRF-- VKFSSISWTH DSKGFLYQ-- -------RFP SRESHGLATE 
             RLSEEIRF-- VKFSTVTWTQ DSKGFFYQ-- -------RFP SRDSHGLATD 
             RLAEEIRF-- VKFSSIEWTH DSKGFFYQ-- -------RFP DRESHGLATE 
             RLAEEIRF-- VKFSDIAWTH DSKGFFYQ-- -------RYP GRDSHGLATE 
             RLREEIRF-- VKFSGITWDH DSNGFFYQ-- -------RFP GRESHGLASE 
             RLPEEIRF-- VKFSSITWTH DSKGFFYQ-- -------RFP SRESHGLATE 
             RLAEEIRF-- VKFSSITWTH DSKGFFYQ-- -------RFP SRESHGLATE 
             RLKDEVRF-- VKFSSISWTH DSKGFFYQ-- -------RFP DRQSHGSADE 
             RLSDEIRF-- VKFSSISWTH DSKGFFYQ-- -------RFP DRASHGDAAE 
             RLGDEIRF-- VKFSSISWSH DSRGFFYQ-- -------RYP ERRSHGSAED 
             RLEDEIRF-- VKFSSISWSH DSKGFFYQ-- -------RYP ERKSHGTAND 
             RLSDEIRF-- VKFSSISWTK DSKGFFYQ-- -------RYP ERKSHGAASE 
             RLPEEIRF-- VKFSSISWTH DSQGFFYQ-- -------RYP GRESHGPAYE 
             RLPEEIRY-- VKFSGISWTH DSKGFFYQ-- -------RFP ERESHGSASD 
             RLPEEIRY-- VKFSGISWTH DSKGFFYQ-- -------RFP SRDSHGSASD 
             RLPEEIRY-- VKFSGISWTH DSEGFFYQ-- -------RFP SRESHGSAAD 
             RLPEEIRF-- VKFSGITWTH DSKGFFYQ-- -------RFP TRESHGSAAD 
             RLPEEIRF-- VKFSGITWTH DSKGFFYQ-- -------RFP SRESHGSAAD 
             RLPDEIRF-- VKFSGISWTH DSKGFFYQ-- -------RFP SRETHGSAAD 
             RLPEEIRF-- VKFSGITWSA DSKGFFYQ-- -------RLP SRESHGSADT 
             RLPEEIRY-- VKFSGITWSH DSKGFFYQ-- -------RYP AKESHGSVEE 
             RLPDELKF-- VKFSTITWSP DSKGFFYQ-- -------RYP DNSN-----D 
             RLADEIKF-- VKFSSVAWSP DSSGFFYQ-- -------RYP DNTTA----K 
             RLSDEIKF-- VKFSSISWTP DSKGFFYQ-- -------RYP DNSIT---HQ 
             RLPEEIKF-- VKFSSIIWTP DSKGFFYQ-- -------RYP DTSDA---GK 
             RLPEEIKF-- VKFSSIAWTP DSSGFFYQ-- -------RYP DTSTA-SREN 
             RLPEEIKF-- VKFSSIGWTP DSKGFFYQ-- -------RYP DTSTV---TQ 
             RFPDELKF-- VKFSSISWTK DSKGFFYQ-- -------RYP EQGSH----S 
             RLPDELKF-- VKFSSISWTK DSKGFFYQ-- -------RYP ERESG----- 
             RLPDELRY-- VKFSSISWTK DSKGFFYQ-- -------RYP GTGTV----N 
             RLPDELRH-- VKFSSISWTK DSVGFFYQ-- -------RYP STGPP----N 
             RLPDELRF-- VKFSSISWTK DSKGFFYQ-- -------RYP STGPP----N 
             RLPDELRY-- VKFSSISWTK NSKGFFYQ-- -------RYP STGPS----N 
             RLPDELRY-- VKFSSISWTK DSKGFFYQ-- -------RYP STGPS----N 
             RYSEEIEH-- VKFSSVTWSR DSKGFFYQAG ------TRYP SRSAA---SS 
             RLSDEIHF-- VKFSGITWTP DSKGFFYQ-- -------RYP DQNDT--PNT 
             RLPEEIHF-- VKFSSITWTP DSKGFFYQ-- -------RYP DRAGL---TT 
             RLSDEIKH-- VKFSAVTWTK DSKGFFYQ-- -------RYP AHENA----- 
             RLPDEIQF-- VKFSSITWSK DSKGFFYQ-- -------RYP NRGEI----- 
             RLPEEIQH-- VKFSGITWTH DSKGFFYQ-- -------RYP DRSGL---KE 
             RLPEEIQF-- VKFSTITWTH DSKGFFYQ-- -------RYP NRAGL---TE 
             RLSDVISH-- VKFSGPVWTH DDKGFFYQ-- -------RYP EPPAH----V 
             RLPDVLDH-- IKFSGITWTH DDKGFFYQ-- -------RFP ATE------Q 
             PLTNALAGHS FSLESPVPPF AGKGDFDISK NGIVFVAKDP ELNQ------ 
             GLTNALEV-- TRLVSPVPPF GGSGDFDIGK HGIVFVARDP NISP------ 
             CLTNLLAG-- TSLVSPVPPF GGTGDFDIAS DAICFVAKDP ELDP------ 

             ----AERTAD RDAMICY--- -----HRIGT PQSDDI-IVY QDKEHPEWVF 
             --NGLKVSTD ENAMIYY--- -----HRIGT DQSEDI-LIH RDEDHPTWMF 
             DVAGTETEED KWSKLYY--- -----HRVGT PQSEDV-LVL EDLTNPHLFF 
             DAAGTEIEED KFAKLYY--- -----HRLGT SQDDDI-LVM KDDDHPNYMW 
             DKAGTETTMD TNAQLYY--- -----HRIGT KQSEDI-LVH EDPANEHYMW 
             ----AERVAD GSAMICY--- -----HRVGT PQSEDI-IVY QDISHPEWVF 
             ----AERVAD GSAMICY--- -----HRVGT PQSEDI-IVY QDISHPEWVF 
             ----EGTRSD RNAMMCY--- -----HKVGT TQEEDI-IVY QDNEHPEWIY 
             ----VAKDRD KDAMVCY--- -----HRVGT TQLEDI-IVQ QDKENPDWTY 
             ----LAKGDA KDAMLCY--- -----HRVGT TQSEDI-IVY QDKENPYWTY 
             ----LAKSDA KNAMLCY--- -----HRVGT SQSEDV-IVH QDKENPYRTY 
             ----LAKSDA KDAMLCY--- -----HRVGT TQSEDI-IVH QDKENPYWTY 
             ----LAKSDA KDAMLCY--- -----HRVGT TQSEDI-IVH QDKENPYWTY 
             DKAGTETDKD ENAMLMY--- -----HSVGT AQSEDI-LVL KDAEHPHWMW 
             NGSGIETGGD RDAMLYY--- -----HRVNT PQSEDV-LVY HNKDEPEWMY 
             -TNGINTGAD ENAMVYY--- -----HKIGT DQSDDI-LVH KDKDHPTWMF 
             --NGIKTSTD EDAMIYY--- -----HRIGT DQSEDI-LVH KDRDHPTWMF 
             EEGGIATRRD LHAMVYY--- -----HRVGT PQSEDI-LIH RDPANPEWMF 
             D--AITTGAD KDAKIYY--- -----HRVGT NQSEDI-LVH ADSKNPDWMF 
             D--AIATQAD KDAMIYY--- -----HRIGT QQTEDV-LVH SDKANPEWMF 
             DKAGTETEGD RDAMLYY--- -----HKIGT KQADDT-LVM KDPEHPHHMW 
             ESSGIATKGD RDAMVYY--- -----HRIGT PQSEDI-LIH KDALNPEWLF 
             DTAGTETEGD VNAMLCY--- -----HRIDT PQSEDI-LVH KDDANPEWMW 
             DKAGTDTQDD KNAMLYY--- -----HRIGT PQSEDI-VIL KSEENPSWMW 
             EQIGIETEDD KNAMVFY--- -----HRIGT PQSEDI-LVM KSDENPEWMF 
             DKAGTETDGD INAMVYY--- -----HRLGT QQSDDV-LVM KDPENPEWMW 
             DKVG--IQGD FNAMLYY--- -----HRVGT PQSEDI-LII KDSENSEWMW 
             DAGALETQGD RDAMLYY--- -----HRIGT PQSEDV-LII KDGENPDWQW 
             DKAGIETIDD KNAMVYY--- -----HKVGT PQSEDI-LIM KDAEHPEWMW 
             DKAGTETTGD KDAMLYY--- -----HRVGT PQSQDV-LVM KDAEHREWMW 
             DKAGTETTDD KDAMLFY--- -----HKVGS PQSEDI-LVM KNAEHPEWMW 
             DKAGTETTDD KDAMLYY--- -----HKVGT SQSEDL-LVM RDAEHREWMW 
             DKAGTETTDD RNAMLYY--- -----HHIGT QQSEDI-LVI KDAEHPEWMW 
             DKAGTETTDD KDAMLYY--- -----HKIGT QQSEDI-LVM KDAEHPEWMW 
             DKAGTETTDD KDAMLYY--- -----HKIGT SQSQDI-LVM KDAEHPEWLW 
             DKAGTETTDD KDAMLYY--- -----HRIGT PQSQDT-LVM KDAEHPEWMW 
             DKAGTETQSD KDALLYY--- -----HRVGT PQSEDV-LVH KDPKNPDWMW 
             DKAGTETQSD KDAMLYY--- -----HRVGT PQSEDV-LVY KDSEHPEWMW 
             DKAGTETESD KYAMLYY--- -----HRVGT SQSEDI-LVY KDDTNPEWFW 
             DLAGTETDSD KNAMLYY--- -----HRVGT PQTEDI-LVY KDESNPEWFW 
             DLAGTETDSD TNAMLYY--- -----HRVGT PQSEDI-LVY KDDANPEWFW 
             DKA--ETDSD KNAMLYY--- -----HRLGT QQSEDV-LVY KDASNPEWMW 
             DLAGTETQSD KNAMLYY--- -----HRLGT QQSEDI-LVY KDESNPEWMW 
             DLAGTETQSD KNAMLYY--- -----HRLGT QQSDDV-LVY KDETNPEWMW 
             DMAGTETQSD ENAMLFY--- -----HRLGT QQSEDI-LVY KDDAHPQWMW 
             DLAGTETQSD KNAMLYY--- -----HKLGT QQSDDV-LVY KDEAHPEWMW 
             DLAGTETQSD KNAMLFY--- -----HRLGT QQSEDV-LVY KDESNPEWMW 
             DLAGTETQSD KNAMLFY--- -----HKVGT QQSEDV-LVY RDESNPEWMW 
             DLAGTETDSD RNAMLYY--- -----HRIGT DQSEDI-LVH KDSEHPEWMW 
             DRAGTETETD KNAALYY--- -----HRLGT DQAEDI-LIH KDEAHPEWMW 
             TRDTIATAED IDAMIYY--- -----HRIGT LQSDDI-LVY RNKENPDWMF 
             ANGTIATDGD VNAMVYY--- -----HKLGS TQADDI-LIF QDKEHPEWMY 
             ENGTIATGGD LDAAVYY--- -----HRLGT AQSEDT-LVY QDKTNREYMY 
             TNGTIATDGD LDAMIYY--- -----HRIGT PQSEDV-LIY QDKLNRDWMF 
             GHAPIATDGD LDAMIYY--- -----HRLGT PQSEDV-LVY QDKEHREWMF 
             ENGPIATEGD LDAMVYY--- -----HRLGT PQSEDT-LIY QDKEHRDWMF 
             HEAGIKTQGD RNAMIYY--- -----HRIGT LQSDDI-LVH RDPANPEWMF 
             --GHLQTGGD RNAMIYY--- -----HRVGT PQTDDI-LVH EDKENPEWMF 
             GQNGIQTQGD RDAMIYY--- -----HRIGT SQSDDI-LVH EDQEHPDWVF 
             ERNGIQTRGD CDAMIYY--- -----HRIGT SQSDDI-LVH EDREHPDWVF 
             GRNGIQTQGD RDAMIYY--- -----HRIGT SQ-----FVH EDREHPDWVF 
             GLNGIQTRGD RDAMIYY--- -----HRVGT SQSDDI-LVH EDREHPDWVF 
             GRNGIQTRGD RDAMIYY--- -----HRVGT SQSDDI-LVH EDREHPDWVF 
             DKAGITTQGD KDAMLYY--- -----HVIGT PQSEDI-LIH SDPSNPEWMW 
             DRVTIKTQGD VNAMLYY--- -----HQIGT PQSEDI-LIY RDQEHPEWMF 
             ENATIETQGD VDAMVYY--- -----HRIGT PQSEDI-LIH EDKKNPTWMF 
             -KEGIETGGD VDAMIYY--- -----HVIGT SQSEDI-LVH SDKSNPEWMW 
             -KEGIATQGD VDAMVYY--- -----HRVGT PQSEDL-LIM SDKENPTWMW 
             DNPSIETQGD VNAMVYY--- -----HRIGT PQTDDI-LVH KDPKHPEWMF 
             ENAAIETQGD VDAMVYY--- -----HRVGT PQSEDI-LVF EDKQNREWMF 
             KDSGTETDAN KDAELFY--- -----HVLGT NAKDDVKVVS KDVDIPTSMW 
             EDKGTETDAN QDAQLYY--- -----HRLGT PQSEDILVVD SDPVTRSSMW 
             ---ATTTKSN ----LYYIPL RSFTETRPPS PQ------LV KTGNLKGYSG 
             ---AIYTKTD ----LYFLPL KTFAEDKPGL PQ------IV KTSKLRGYSA 
             ---ATHTKTD ----LYYVPI KSFARVPAGP PQ------MV KTGRLRGYSM 

             DTYASD-DGK YLFLYQYKN- ---TAKLNFV WVTELDE--- -----GG-IK 
             GTDVTE-DDK YLILYTSKD- ---TSRKNLI WVADLEK--- -----VT-FG 
             GVDIST-DGK YLIVTVSQD- ---TAHKYKI WIADIES--- -----QP-ID 
             GTQVTSPDGR YLILYVSRD- ---TARQNLL WVTDLEDS-- ----TNS-IG 
             GTTISELDGR YLLLSTSKD- ---TGPTNRL WIADLTQ--- -----QA-IG 
             DTNTSA-DGK YLFLYQYKN- ---TAKASLV WVADLDE--- -----GG-IK 
             DTNTSA-DGK YLFLYQYKN- ---TAKASRL WVADLDE--- -----GG-IK 
             GADTSE-DGK YLYLYQFKD- ---TSKKNLL WVAELDE--- -----DG-VK 
             GTDASE-DGK YIYLVVYKD- ---ASKQNLL WVAEFDK--- -----DG-VK 
             GTDASE-DSK YIYLVIYKD- ---ASKQNLL WVAEFDK--- -----DG-IK 
             GTEASE-DGK YIHLVVYKD- ---ASKQNLF WIAEFDK--- -----DG-IK 
             GSDASD-DGK YIYLVVYKD- ---ASKQNLL WVAEFDK--- -----DG-LK 
             GTDASD-DSK YIYLVVYKD- ---ASKQNLL WVAEFDK--- -----DG-LK 
             GPQVTL-DGK YLAVYISKD- ---TSRKHLL WITDLTK--- -----NE-IG 
             GIEITD-DDK YAVLTVVAD- ---TSRKNLF WIAELKE--- -----DS-IE 
             GITVTE-DEK YLVLYTSRD- ---TSRKNLI WIADLKK--- -----AK-FG 
             GISVTE-DEK YLILSTSKD- ---TSRKNLI WVADLKK--- -----VI-LG 
             GVNVTD-NGE YIELYISKD- ---SSRKNML WVANFAM--- -----NK-IG 
             FTGISSRDGR YLMMSTSKD- ---TTRNNLL WIADLEK--- -----NE-IG 
             GMRISELDGR YLMMSTSKD- ---TTRTNML WIADLEK--- -----NE-IG 
             GAGTSEVDGR WLELYTRRD- ---TARKNML WLADLEK--- -----TT-IG 
             GVDITE-DGK YISLYIQKD- ---SSRQNLL WVAEYNS--- -----GL-IG 
             SVDVSDQDGR YLTMYVVKD- ---TSRKNLV WVTDLQE--- -----NE-IG 
             HVDVSEIDGK YLSVYITRD- ---TARKNLL WIADLEQ--- -----NE-IG 
             STEVSEMDGK YLSLYINRD- ---TARKNML WIADLEE--- -----NE-IG 
             GMDITETDGR YLSLYVLKN- ---SDRKNML WVTDLET--- -----NE-IG 
             SVDVSEVDGK YLALFIVKD- ---TSRKNML WIADLEH--- -----NK-IG 
             SAEVSEVDGR YLALYVVRD- ---TSRKNML WLADLHK--- -----NE-IG 
             EASVSELDGR YLYMSVVRD- ---TARKNLL WVCDLQE--- -----SA-IG 
             GTSISELDGR YLFLSVSRD- ---TARKNLL WVADLQE--- -----NE-IG 
             GTTVSELDGR YLFLSVARD- ---TARKNLL WVSDLQE--- -----NE-IG 
             GASVSELDGK YVFLSVSRD- ---TARKNLL WVSDLEE--- -----NE-IG 
             GASVSEVDGR YLVLYVSRD- ---TAKKNLL WVTDLKE--- -----NQ-IG 
             GASVSEVDGK YLYLDVVRD- ---TAKKNLL WVADLTE--- -----NQ-IG 
             GTSISEVDGK YLFLDIVQD- ---TGKKNLL WVTNLQE--- -----NE-IG 
             GASVSEVDGR YLFLDIVQD- ---TGKKNML WVADLQE--- -----NE-IG 
             GVEVTETDGK YLILSVSRD- ---TSRKNLL WIADLES--- -----QT-IG 
             GASISEVDGR YLMLSVSRD- ---TSRKNLF WIADLEG--- -----QQ-IG 
             GAELSEEDGR YLIMSVSRD- ---TARKNLL WIADLEK--- -----NE-IG 
             GAEVSEVDGR YLIMSVSKD- ---TSRKNLL WIADLQA--- -----DA-IG 
             GSDISEVDGR YLVLSIAKD- ---TSRKNLL WVADLEK--- -----DS-IG 
             GSEVTEVDGR YLLLSIRRD- ---TSRKNLL WIADLQK--- -----DS-IG 
             GTEITEVDGR YLLLSIRRD- ---TSRKTLL WIADLHE--- -----DS-IG 
             GTQITEVDGR YLLLSIRRD- ---TSRKNLL WIADLHE--- -----GS-IG 
             GTEITELDGR YLVLSIRRD- ---TSRKNLL WIADLQK--- -----EA-IG 
             GTEITELDGR YLLLSVRRD- ---TSRKNLV WIADLQK--- -----ET-IG 
             GTEITELDGR YLLLSIRRD- ---TSRKNLL WITDLQK--- -----EK-IG 
             GTEITELDGR YLLLSITRD- ---TSRKKLL WIADLQK--- -----GS-ID 
             STEVTELDGR YLIMSISRD- ---TARKNSM WIADIES--- -----NP-IG 
             STELTELDER YLLLFSSRD- ---TAPKNSV WIADLHK--- -----EK-IG 
             SIDVTE-DGK YLVMYVLKD- ---SSRQNLL WIADFDT--- -----ND-IG 
             GIDLTE-DGK YLLLYTSKD- ---TSRRNKL WIAEYDP--- -----KN-IG 
             GIDTTE-DGK YLLLYISKD- ---TSRKNLL WVADYSP--- -----EI-IG 
             SVEVTE-DGK YLCLYLMKD- ---SSRQNLL WITDLEP--- -----GK-IG 
             SVDVTD-DGK YLLLYILKD- ---SSRQNLL WIADFNP--- -----ES-IG 
             SIDVTD-DGN YLLLYILKD- ---SSRQNLL WIAAFDP--- -----AN-LG 
             SAEVTD-DGD YLVLYTMKD- ---TARKNLL WIVNLRE--- -----NE-IG 
             GAEVTE-DGN YVALYTMKD- ---TSRKNRL WIADLRE--- -----EE-IR 
             GAEVTE-DGK YVALYTMKD- ---TSRKNLL WIADLGQ--- -----NE-VG 
             GAEVTE-DGK YVALYTMKD- ---TSRKNLL WIADLRQ--- -----NE-VG 
             GAEVTE-DGK YVALYTMKD- ---TSRKNLL WIADLGQ--- -----NE-VG 
             GAEVTE-DGK YVALYTMKD- ---TSRKNLL WIADLGQ--- -----NE-VG 
             GAEVTE-DGK YVALYTMKD- ---TSRKNLL WIADLGQ--- -----NE-VG 
             GVDVTK-DAR YIILSVSRD- ---TARKNLL WIADLQN--- -----QA-IG 
             NIEITE-SRR YIILYTMKD- ---SSRKNLV WVSELKE--- -----KE-IG 
             SIDFTE-KKE YIVFYTMKD- ---TSRKNLL WVAEYNK--- -----EDGIG 
             SIDITE-DGK YLILYTMKD- ---SSRKNLM WIAELSK--- -----NE-IG 
             SVDITE-DGR YIILYTMKD- ---SSKKNLL WIADLEK--- -----NE-IG 
             SMDVTE-DGR YLIMYTMKD- ---SSRKNLL WVADLKK--- -----NN-IG 
             SVDTTE-DGK YLIMYTMKD- ---SSRKNLL WVAELEK--- -----NE-IG 
             SPQVSD-DGE WLLLGNSKD- ---TDTKSRT FALSLKE--- -----QP-IG 
             SCDVTD-DGQ WCILSNSKD- ---TDNKHRY YITSLE---- -----HG-VS 
             SPVFSP-DAK SVAFWRMQDP QYESDKPRLL LWADITDLTN VQEFYET-SD 
             APVFSR-DGK KVAFTRMKSD QYETDKPRLL LVPDVFDLAS VQEFYQT-DD 
             APAFSR-DGK QIAFARMRNH RYESDKARLL LIPNVNDLVN VLEFYQT-DD 

             PEIQWRKIIN EYVADYSIIT NHGPLLYART NLDAPQYKLV TINLSKG--G 
             NPIQWKKVFD TFDAEYSCVA NDGSIFYFYT NENASQYKLI SVDISAD--K 
             KDLKWIKFAD TFEHDWTYIA NNGSKFFFST DKDASKKRIV SFDLNDL--A 
             PNMKWIKLID EWNASYSVLA NDGPRFYIKT NKDAPNYRVM TIDISNE--E 
             REMKWLKLVD NFEAQYSYLA NDGTLFYFYT NLDAPRYRVI TVDIASP--T 
             PEMQWRKVIN EYVADYNIIA NHGSLVYART NLHAPQYKLI TIDLSHN--G 
             PEMQWRKVIN EYVADYNIIA NHGSLVYART NLHAPQYKLI TIDLSHN--G 
             SGIHWRKVVN EYAADYNIIT NHGSLVYIKT NLNAPQYKVI TIDLSKD--E 
             PEIPWRKVIN EFGADYHVIT NHGSLIYVKT NVNAPQYKVV TIDLSTG--E 
             PDIPWRKVIN EFGADYHIIS NHGSLIYVKT NVDAPQYKVV TIDLSTS--E 
             PDISWRKIIN EFAADYHVIS NHGSLIYVKT NVNAPQYKVV TIDLSTS--E 
             PEISWRKVIN EFGADYHVIT NHGPLIYVKT NLNAPQYKVI TIDLSTS--E 
             PEISWRKVIN EFGADYHVIT NHGPLIYVKT NLNAPQYKVI TIDLSTS--E 
             QNMKWTKVID EFDASYNVIG NDDSKFYFMS NKDAPRYKVI TIDISDA--N 
             KGFKWNKVVN EYEAEYEYVT NYGPVFVVRT NDKAPKYKAI TIDISKG--N 
             ESILWQKLFD SFDAEYTYVT NDGPIFYFQT NEDASQRKLI SVDVSAD--A 
             EPIQWQKLFD SFDAEYSYVT NDGPIFFFHT NENASQYKLI SVDVSAD--K 
             EQFQWRKVIN DFAAEYDVIT NHGPVYYFRT DDGAPKHKIL SINID----T 
             PQMNWIKLVD EFDGDFGYLG NDDTVFYFKT NRGAPNEKVV SVDIAAP--K 
             PQMNWIKLVN EFDGEFSYLG NDGTQFYLTT NHKAPLEKVV TVNIADE--K 
             PNIDWIKLVD EFEADYGVIA NDGTRFYLRT NANALQYKVI SVDID----D 
             KEIKWNKIIN EWGAEYDVVA NKGSVFYLRT NHNAPRYKVI TIDLNKP--N 
             PNMKWDKIVD EFEAEYEVVT NDGTVLYIKT NKDAPQHHIV TVDLADP--K 
             PHMKFTKLVD EFEAEYDIIT NDGTKLYIRT NKDAPLYKVV TIDLADP--T 
             PNMKWTKLVD EFDAEFDVIA NDGTKLYIRT NKDAPMYKVV TCDLAHP--K 
             PNMKWDKLVN TFDAEYDVLA NDGTKFYLRT NEKAPQYKVV TTDIADK--N 
             PNIKWDKIVN TFDAEYDIVA NDGTKLYIRT NENAPQYKII TIDLADE--K 
             PNIKWDKVIN EFDAEYDILA NDGTKLYIRT NKDAPQYKIV TVDLADP--K 
             PNMKWEKLID NFDAEYRVIA NNGTKLYILT NENAPRYKVI TVDLADP--K 
             QNIKWEKLID EFEAEYEVIA NDGTKLFLYT NQNAPKHKIV TIDLADP--K 
             QNMKWEKLVD EFEAEYDVIA NDGTKLYLRT NEDAPQYKVI TIDLSDP--K 
             QNMKWEKLVD EFEAEYDVIA NDGTKLYLRT NENAPQYKVI TIDLSDP--K 
             QNMKWDKLID EFEAEYGLIA NDATKFFLLT NKDAPQYQVV TVDLADK--T 
             QNMKWDKIID EFDSEYEVIA NDGTKLYLRT NEDAPQYKVI TIDLADK--T 
             QNMKWEKIVN EFESEYTVIA NDGTKLYLRT NENAPQYQVI TIDLADP--S 
             QNMKWDKIVN EFESEYTVIA NDGTKLYLRT NENAPQYQVI TIDLADP--S 
             PDLKWNKLID EFDSRYDYIA NNGTTFYFLT NKDAPQYKLV SVDITHPAEQ 
             SDLKWNKLID DFEARYDYVA NDGTVFYFYT NLNAPQNKLV SVDISHPPEQ 
             QSIRWDKLID EFDASYNYIA NDGTNFYFQT NKDAPQYKLV RVDISAPPEQ 
             QNMRWNRIID EYDSAYSYVA NDGTLFYFLT NKDAPQYKLV SVDISAQ--K 
             NNLTFDKVIN EFDAAYDYIA NDGTKFYFKT NKDAPQYKLV SVDLAAK--N 
             ANLVWDKLID EFEANYEYIA NDGTKFYLLT NKDAPQYKVV TVDLADAPGK 
             QNMRWNKVID EFQANYEYIA NDGTKFYFLT NKDAPQYKLV TVDIADPLEK 
             PNMKWDKVID EFQANYEYIA NDGTKFYFLT NKDAPQYKLV TIDIADAPEK 
             QNMQWDKLVD EFEANYEYIA NDGTKFYFLT NKDAPMYKLV SVDIADPADK 
             PNMRWDKLID EFDANYEYIA NDGTKFYFLT NKDAPMYKLV TIDLAAPAEQ 
             QNMQWDKLIG EFEANYEYIA NDGTKFYFLT NKDAPMYKLV TVDISEPAGK 
             QNIQWDKLID EFEANYEYIA NDGTKFYFLT NKDAPLYKLV SVDIADPAEK 
             PNLLWDKLIN TYEANYSYVA NDGTKFYLLT NQDAPQFKLV SVDIADPPEQ 
             TSMQWDKLVD DYEAGYQYIA NDGTKFYFTT NKDAPQYKLV QVDIAHPPEQ 
             PNIKWIRVVG EFASEYDVLT NKGPLFYIRT NSCAPQYKVV TIDLAN---G 
             PNIKWNKVVD NYDGEYDVVS NQGSLFYLRT NNSAPRYKVV TVDIAK---G 
             KDIEWNKVIN EFEAEYDVIA NDRTVFYFRT NKDAPKYKVI AVDTSK---N 
             SDMQWKKVFN EWGAEFDIIT NKGSLFYIRT NKSAPQYKVI TVDIAK---D 
             PNIKWKKVFD EYRAEYEVIT NKGSLFYIRT DDSAPQYKVI TVDVAK---D 
             PNIKWQKVFD EYHSEYEIIT NKGSLFYVRT NESAPQYRVI TVDIAK---G 
             PNMKWRKICD TYEAEYDLFG NNRTLLYLRT NKSAPQYKVI TVDIAKT--Q 
             QDMKWKMICN AFDAEYDLVG NDGTLFYIRT NQSAAQYKVV TLDIEAP--Q 
             RNMKWNKICN VFDSEYDLIG NDGSLLYIRT NKAAPQYKIV TLDIEKP--E 
             RNMKWNKICN VFDSEYDLIG NDGSLLYIRT NNAAPQYKIV TLDIEKP--E 
             RNMKWNKICN VFDSEYDLIG NDGSLLYIRT NNAAPQYKIV TLDIEKP--E 
             RNMKWNKICN VFDSEYDLIG NDGSLLYIRT NNAAPQYKIV TLDLEKQ--E 
             RNMKWNKICN VFDSEYDLIG NDGSLLYIRT NNAAPQYKIV TLDLEKQ--E 
             PDLKWNKVVN QYTAEYDVIY NEGSLFYIRT NDDAPQHKIV TLDIAGE--K 
             LGIEWRKIYD SFDAEFEVIA NEGTLLYIKT NLNAPQYKLV TVDLAEP--T 
             PNIKWNKIID EFDAEYDVIT NHRSTLYVRT NKDASKYKVI TIDLAK---K 
             PNIQWNKIID VFDAEYHLIT NDGPILYVKT NADAPQYKLV TMDISGD--K 
             PNIKWNKIQD AFDAEFHIIS NDGPLLYIKT NLDAPQHKII TMDLTED--K 
             REIQWIKLFD EYEAEYDIIS NEGPLFYIKT NKSAPQYKVI TVDFIEGG-E 
             PNIKWNKIVD EFEAEYDLIA NDGPLFYVRT NKSAPQYKVI SVDSSK---E 
             GSMKWKPIST AFDSTLGYIA NEGPVFYFMT NKDAPNYKLV KIDLSKI--E 
             SDMAWIPLSS EFKFALDYLA NDGLRFYMLT NKDAPNYRIV YFDLDPS--Q 
             GEGRWDL--- --KPDSITWS EDGEELYV-T AEEKGRGKLF KIP-ASP--R 
             GAGGWDA--- --RPEWITWS KDDSELYV-S AEEHGRAKLW KLP-ATP--H 
             GNGGWDR--- --NPEWITWS HDGLDLFV-G AEMHGRAKLW KLP-SSP--F 

             D--------- -----PTFDL IPEA-KDAKL VQVTCVN-RE YFVAIYKRNA 
             P--------- -----QPTVV IPER-KDALL CGVIRVD-DN RFVVKCKRNV 
             F--------- -----ALSEV VAQD-PDALL EDVVVAG-KD YMVLNYSRNV 
             RVK------- ---SLSFTPF IDED-PKAPI EQIMAIN-QD TWAVVYSRDV 
             P--------- -----EWKEW LAEDAQGGKL EDATALP-GG LWGVQFSRNV 
             ---------- -----ETRDL IPEA-EDAKL VDVTCVN-KE YFVTIYKRNA 
             ---------- -----ETRDL IPEA-EDAKL VDVTCVN-KE YFVTIYKRNA 
             P--------- -----EIRDF IPEE-KDAKL AQVNCAN-EE YFVAIYKRNV 
             P--------- -----EIRDF IPEQ-KDAKL TQVKCVN-KG YFVAIYKRNV 
             P--------- -----KIRDF IPEQ-KDAKL TQVKCVN-KE YFVAIYKRNV 
             P--------- -----EIRDF IPEQ-KDAKL IQVKSVN-KE YFVAIFKRNV 
             P--------- -----KIRDF IPEQ-KDAKL TQVKCAN-KY YFVVIYKRNV 
             P--------- -----EIRDF IPEQ-KDAKL TQVKCAN-KD YFVVIYKRNV 
             L--------- -----TRNEL VPED-KEAKL ESANLVN-ED AFVLVYKRNV 
             ---------- -----ERKDF VPE--TDGFL NSIDAVNKGE NFVVSYKRNV 
             V--------- -----SPSIV IPER-KDALL CDVTRVN-KD HFVVQYKRNV 
             P--------- -----VPNIV IPEQ-QSALL CDVQQVN-TD RFVVQYKRDV 
             N--------- -----ERKLL VPES-EDAAL FSTVCVN-KN YMALIYKRNV 
             P--------- -----EFKDV IPHS-TIAQL SDATLVG--E NLVIVYTRDV 
             P--------- -----TFTDV IPHG--YAQL SDVTMVG--D HFVVVYTRDV 
             F--------- -----IAKDL IPED-KDAFL EDVLVVG-KD RIMTVYKRNV 
             ---------- -----ERRDL IPQ--SDASI SSVSWVN-HD YLIVVYKRNV 
             R--------- -----ERRVL IPED-KDANL VSIKPVN-HN KLVVVYKRNV 
             R--------- -----EYKDF IPED-KNARL EDIRAIA-GD QFALIYKRNV 
             G--------- -----EYKEF IPED-KNAKL EAIKAVG-GD NFALIYKRNV 
             R--------- -----AFKEL IPED-KDAHL EDVTVVA-DD KLVVVYKRNV 
             R--------- -----EHIDL IPED-KDAHL EDVKAIN-GN NFAVVYKRNV 
             R--------- -----TFVDL IPED-KEAHL ESTRAVN-GN RLVVVYKRNV 
             R--------- -----QRKDL IPEQ-KDAFL DDVTAVG-KD HFAVVYKRNV 
             R--------- -----TQVDL IPEE-KDASL SDVVVTG-ND KIALIYKRNV 
             R--------- -----THVDV IPEQ-KNAFL DDVTAVG-KD KFGVIYKRNV 
             R--------- -----THADL IPER-KDAFL DDVVAVG-KD KFAVVYKRNV 
             R--------- -----EQKVL IPEQ-KDASL DDIRAVN-ND TFVVVYKRNV 
             R--------- -----ERKVL IPEQ-KDAFL DAVHAVG-GD KLAVVYKRNV 
             R--------- -----EHKVL IPEV-KDAYL DDVTAVG-DD KLAVVYKRNV 
             R--------- -----QHKVL IPEA-KDAYL DDVTAVG-DD KLAVVYKRNV 
             R--------- -----VFKDV LPED-KDAHL EDVLAVN-GD NFAVVYKRNV 
             R--------- -----VFKDV LPED-KNAHL EDILAVN-DQ HFVVVYKRNV 
             R--------- -----TFKDV IPED-QNAHL EDVLAIT-HD KLVVVYKRNV 
             P--------- -----EFKDV IPED-KDAHL EDVLPVA-ND KLITVYKRNV 
             R--------- -----EFKDV IPED-KDAHL EDVLAIG-ED KLIVVYKRNV 
             R--------- -----VFKDL IAHD-ENAHL QDVRPVN-GD FAAVVYKRNV 
             R--------- -----VFKDL IPED-KDAHL QDVLAVN-GD YAVVIYKRNV 
             H--------- -----VFRDL IPED-KEAHL QDVLAVN-GD YAVVIYKRNV 
             R--------- -----VFKDV IPED-KKAHL QDVCVIN-GD YAAVVYKRNV 
             R--------- -----VFTDL VPED-KKAHL QDVCAIN-GD YAAIVYKRNV 
             R--------- -----VFKDH IPED-KKAHL QDVCVIN-DD HAAIVYKRNV 
             R--------- -----VFKEL IPED-EKAHL QDVLAIN-GD HAAVVYKRNV 
             R--------- -----VFRDV IPED-TNALL EDVLAVN-HD RFVVKYKRNV 
             R--------- -----VFKDV IPED-KDAHL DDVMAVN-QD YFVVKYKRNV 
             N--------- -----KMKDL IPE--NEAFL SSIISVN-KD YFALTYKRNV 
             N--------- -----EFQEL IPE--SDANL SSILCVN-KD HFALTYKRNV 
             N--------- -----ETKEL IPER-GDATL SSVVSVN-KA YFALTYKRNV 
             H--------- -----QIKEL IPE--NEATL TSISCFN-ND YFGVVYKRNV 
             K--------- -----EIKDL IPE--SKAFL SSIISVN-KD YFALVYKRNV 
             N--------- -----EINEL IPE--TDAYL SSITSVN-KG YFALVYKRNV 
             L--------- -----EFKEF IPED-PNACL SQIKLFNRRD KFALIYKRNV 
             P--------- -----TLHNF IPED-PDAYL SRVKIFD-KN KLATVYKRNV 
             L--------- -----GFKEF IPED-PKAYL SQVKIFN-KD RLALVYKRNV 
             L--------- -----GFKEL IPED-PKAYL SQVKIFN-KD RLAVVYKRNV 
             L--------- -----GFKEL IPED-PKAYL SQVKIFN-KD RLALVYKRNV 
             L--------- -----GFKEL IPED-PKAYL SQVKIFN-KD RLALVYKRNV 
             L--------- -----GFKEL IPED-PKAYL SQVKIFN-KD RLALVYKRNV 
             N--------- -----IFKDL IPEA-KDAQL SEASCVN-RN KLAIVYKRNV 
             T--------- -----HFTDL VPED-HNAHL SQVHYVN-QS QFVLVYKRNV 
             N--------- -----EVKEL IPE--TDAFL SDVSSVN-KD NLAIIYKRNV 
             D--------- -----ISRDL IPED-KNANL VQVDCVN-RD TFAVIYKRNV 
             P--------- -----QPKDF ILED-KEANL VEIRRVN-KD QFGIIYKRNV 
             V--------- -----KELDL IPED-ENAYL AHINCVD-RD KFAVVYKRNV 
             N--------- -----KIAEL IPED-TGAYL AHISCVN-NN KFAVVYKRNV 
             DQD-GHPAEL K-GVAPTEDV LPED-PQATL SSASVIA-GD KLLVIYLRDV 
             AQRVQHVSQL QGGVHTFHDL IAED-KNAIL TTATVID-HN KLLVVCSRDV 
             RA-------- ---------- ---------- --------RD LPVAITHDGA 
             EA-------- ---------- ---------- --------KD LPAAIYEEGS 
             I--------- ---------- ---------- --------ML APEAIHEEGS 

             KDEIYLYSKD -GAQLERLAE NFVGAS-TIV -NREKQHHFF ITMAGFDTPG 
             KDELYIYDNN -GTQLERLFP DYVGTM-SAH -CRADHSWLF ITMTGFTTPG 
             KDELYVYSLT -GERIERVAE DFVGTV-TLS RPKRHHDQFF AMLVGFTSPG 
             KDELYLFNKE -GKQVKRLAS DHIGVL-SIS -GRRDFHRLF VTASGFTNPG 
             RDEVYLYDRA -GKPVQRIAE DFIGTI-ESS -GRRDSDEFW LFMVGFTTPS 
             KNEIYLYSKD -GVQLERLAE DFVGAA-TIV -NREKQPYFF VTLAGFNTPG 
             KNEIYLYSKD -GVQLERLAE DFVGAA-TIV -NREKQPYFF VTLAGFNTPG 
             KDEIYLYSKA -GVQLTRLAP DFVGAA-SIA -NRQKQTHFF LTLSGFNTPG 
             KDEIYLYSKA -GDQLSRLAS DFIGVA-SIT -NREKQPHSF LTFSGFNTPG 
             KDEIYLYSKA -GVELGRLAS DFVGIA-SVT -NREKQPHFF LTFSGFNTPG 
             KDEIYLYSKA -GVQLERLAS DFVGIA-SIT -NRGKQPHFF VTLTGFNTPG 
             KDEIYLYSKA -GVQLGRLAS DFVGIA-SIT -NREKQPHFF LTFSGFNTPG 
             KDEIYLYSKA -GVQLGRLAS DFVGIA-SIT -NREKQPHFF LTFSGFNTPG 
             KDELYLHDLS -GKRLKRLAA DFVGKI-EIS -SRRDQSWFF ATLSGFTTPC 
             KDEAYVYSKE -GKELERLLP DFIGAL-TIT -ARYRDSWFF INAVGFTTPG 
             KDEIYICDNN -GRELERLYS DFVGTM-SAH -CRDTHSWLF VTMSGFNTPG 
             KDELYIYDKC -GKQLERLFP DFVGSM-TAH -CRDTHPWLF ITMSGFTTPG 
             KDEVHLYTLE -GKPVRRLAE DFVGAC-TIS -GKEKQPWFF VTMSGFTSPS 
             KDEVYVYTKS -GERIRRLAE DFVGAA-GVV -GHRDESAFF VEMTGFNTPK 
             KDELYVYSKE -GKQLKRLAG DFVGAA-GVV -GYRNEPAFF VEMTGFNTPK 
             KDEVYIHSLA TGEKLKRLEA SHVGSM-QVS -GKRKQNWAF LTLTGFTTPG 
             KDEVYLFSLK -GEQVARVAE GFVGAC-LIS -GHWNQSWFT VTMHGFTTPG 
             KDEVYIYSND -GKRVTRIAE DFVGAT-TIS -ARKKHSWFF VSMVGFNTPN 
             KDEIYVRPMA DGSPLTRVAP EHVGTA-YLT -GRRSNDFFM ISMVGFTEAG 
             QDEIYVRSMA EGAPLIRVAA DFVGTT-YLY -GRRSHPHVM ATLTGFTNPA 
             KDEIYLYSLA -GERLTRLAE DFVGAA-YIS -GRRSRPDFF ITLTGFTTPG 
             KDEIYIYSID -GIRLTRVAP DFVGAV-TIS -GRRTNPWFF VTLTGFTNPG 
             KDEIYIYDLQ -GTRLKRLAP DFVGAA-SVS -AKRKQSWLF VTMTGFTNPG 
             IDEIYVYSLD -GQRLARLAP DFVGAA-EVS -GRRSQNDFF VTLTGFTNPG 
             IDEIYLYSMT -GEKLTRIAP SFVGAA-EVS -GRRDVSDVF VNMTGFTNPG 
             IDEVYLYSMA -GEQITRIAP DFVGAA-ELY -GRRSLPNVF ISMTGFTNPG 
             IDEVYLYSMA -GEQITRIAP SFVGAA-ELY -GRRTLPAFF VSMTGFSNPG 
             KDEVYLYSME -GKLLSRLAP DFVGAA-SIA -GKRTKSNFF VTMTGFTNPG 
             KDEIYLYSME -GERLTRLAP DFVGAA-DIT -GRRTQPNFF VTLTGFTNPG 
             MDETYLYSME -GKQLTRLAP DFVGAA-EVA -GRRAQPNFF VLLTGFTNPG 
             IDELYLYSME -GKQLTRLAP DFVGST-EVS -GRRAQSHFF AFLTGFTNPG 
             KDEIYLYNFA -GERITRLAE DFVGAA-SLS -GRRSHQWFF TTLIGFTTPG 
             RDEIYVYDFS -GKRLARVAE DFVGAA-AIT -GRRQQEWFF ATLIGFTTPG 
             KDEIYIYDMD -GRQLERVAP DFVGAV-TIG -GRRSQQWFF ATLTGFTNPG 
             KDEIYIHSLD -GQRFKRVAP DFVGAV-SVG -GRRTQPWFF ATLTGFTNPG 
             KDEIYVYSTS -GERHARVAP DFVGAA-QVG -GRRKQSWFF ATLTGFTNPG 
             KDEIYLYQLS TGKQLQRVAP EFVGAA-SIS -GRREHSWFF ATLGGFTNPG 
             KDEIYVYQLS TGKQLQRVAP DFVGAA-SAN -GRRTQSWFF SSLTGFTNPG 
             KDELYVYQLS TGKQLQRVAR DFVGAA-SAS -GRRTQSWFF SSLTGFTNPG 
             IDEIYVYQLS TGKQLKRLAP DFVGAA-SVN -GRRSQPFFF ATLTGFTNPG 
             IDEIYLYQLS TGKRITRLAP EHVGAV-SVN -GRRNQPFFF ATLTGFTNPG 
             IDEIYLYQLS TGKRLTRLAP DFVGAA-SVN -GRRKQPFFF STLTGFTNPG 
             IDEIYLYQLS TGKQLTRLAP DFVGAA-SVN -GRRGQSFFF STLTGFTNPG 
             KDELYVYDMA -GTRLTRVAP EFVGSA-HVS -SRRKNAWFF ASLTSFTTPG 
             KDEIYLYDMS -GKRLSRVAS DFVGSA-YVS -GRRHQSWFF ASLIGFTNPG 
             KDELYVFSHA -GAQVARLAE GFVGAA-ILS -GREKQPWFF ATLNGFTNPC 
             RDEIYLYSNS -GKVITRIAE EFVGAA-YAT -GREKQPWFF VVMSGFTSPG 
             KDEIYVFSHE -GKQITRLAE DFVGAA-TIS -AREKQPWFF VTLSGFTTPG 
             KDEIYIYSQE -GKELERLCK DFVGYA-YLT -GREKRSTFF VTMIGFTSPG 
             KDEVYVYSHA -GNEVVRLAE DFVGAA-HIS -GREKHSWFF VTLSGFTSPG 
             KDEVYVYSHA -GNQLARLAE DFVGAA-HVS -GREKHSSFF VELNGFTSPG 
             KDELYVYDNN -GNRVTRLAA DFVGAA-IVS -ARETQPWLF ATWTGFNTPG 
             KDELFIYDNT -GKQLVRLAQ DFVGAV-TVT -ARETESWLF ATLTGFNTPG 
             IGELYVYNNT -GSRLMRLAR DFVGSM-TVT -ARETEPWFF ATLTGFNTPG 
             IGELYIYSNN -GSRLMRLAP DFVGSM-TVT -ARETEPWFF ATLTGFNTPG 
             IGELYIYNNT -GSRLMRLAP DFVGSM-TVN -ARETEPWFF ATLTGFNTPG 
             IGELYIYNNT -GARLMRLAP DFVGSL-TVT -ARETEPWLF ATLTGFNTPG 
             IGELYIYNNT -GARLMRLAP DFVGSL-TVT -ARETEPWLF ATLTGFNTPG 
             KDEIYIYSNK -GEKITQLAP DFVGAA-TVY -ARWKQPWLF VSMTGFNTPG 
             KDEIYLYSKT -GKQVARLAP EFVGAA-NVA -ARQKQPWFF ATMTGFNTPG 
             KDEIYVYSRD -GKQLTRLAP EFVGAA-SVS -SREKQPWFF VTMSGFNSPG 
             KDEIYLYSKT -GIQLSRLAS DFVGAA-SIS -SREKQPHFF VTMTGFSTPG 
             KDEIYIYSKS -GSRIRQLAP DFVGAA-SMS -SREKQSHFF VTLTSFNTPA 
             KDEIYIYSNM -GSQLERLAS DFVGAA-SVY -GRQKQPWFF VTMTGFNTPG 
             KDEIYIYSNE -GAQLTRLAP EFVGAA-SLS -GRQKQPWFF VTMTGFNTPG 
             KDELWQLELK TGKKIKRLLP ELVGSITQLS -GRVEDSTAF VSYMSFTAPG 
             KDELWVHDLH SGQQITRLLP DLVGTIGQIT -GRREHKESF VASVSFVNPG 
             VESVKLLPKN ---------- ---------- -------RLF VNSTSLVDSS 
             VVEAKLLGDD -G-------- ---------- ------EKLF ISTSSRVENS 
             VTLAKMLGDG ---------- ---------- ------PSIF ITTRSLVESS 

             TIARYDFTA- ---------- ---------- ----PES--- ---------- 
             VISYYDFKR- ---------- ---------- ----PDG--- ---------- 
             ICYQYDFTK- ---------- ---------- ----PVG--- ---------- 
             VVYYYDFAHK VDYPYEPGFV AVTHTDGMQT PMPRPDAEAV DSLGDKLGTA 
             AAGRWVLPS- ---------- ---------- ----ADPHA- --------HA 
             VIARYDFTA- ---------- ---------- ----PES--- ---------- 
             VIARYDFTA- ---------- ---------- ----PES--- ---------- 
             TIARYDFTA- ---------- ---------- ----PET--- ---------- 
             TISRYDFTA- ---------- ---------- ----PDT--- ---------- 
             TISRYDFTA- ---------- ---------- ----PES--- ---------- 
             TIARYDFTA- ---------- ---------- ----PET--- ---------- 
             TISRYDFTA- ---------- ---------- ----PET--- ---------- 
             TISRYDFTA- ---------- ---------- ----PET--- ---------- 
             TLARYDFKE- ---------- ---------- ----PKEE-- ---------- 
             TLGRYDFTA- ---------- ---------- ----PEG--- ---------- 
             TIAYYDFKR- ---------- ---------- ----PEG--- ---------- 
             TIAYYDFKK- ---------- ---------- ----PEN--- ---------- 
             TVGRYNFQI- ---------- ---------- ----PEEE-- ---------- 
             TIARYDLGE- ---------- ---------- ----REEG-- ---------- 
             TIGRYDFSE- ---------- ---------- ----PEEE-- ---------- 
             TVSKYEFKD- ---------- ---------- ----EEKS-- ---------- 
             SVGRYDFKA- ---------- ---------- ----PPE--- ---------- 
             TVGRYVFDE- ---------- ---------- ----ENEG-- ---------- 
             VVAKYDFSE- ---------- ---------- ----KDAS-- ---------- 
             IHAMYDFTE- ---------- ---------- ----KDEA-- ---------- 
             VVARYDFSE- ---------- ---------- ----RDEK-- ---------- 
             IVAKYDFRE- ---------- ---------- ----EGEKG- ---------- 
             IVARYDFSQ- ---------- ---------- ----EDEK-- ---------- 
             IIGRYNLSE- ---------- ---------- ----PDDG-- ---------- 
             IIGRVDLTS- ----FNAT-- ---------- ----ASLE-- ---------- 
             IIGRFNVDD- ----YESK-- ---------- ----ASLN-- ---------- 
             IIGRFDVDR- ----FEST-- ---------- ----STLD-- ---------- 
             IVAQYDFGE- ---------- ---------- ----SNES-- ---------- 
             IVARYNLDE- ---------- ---------- ----KNVD-- ---------- 
             IVARYNFDE- ---------- ---------- ----PSEE-- ---------- 
             IVARYNFDE- ---------- ---------- ----PGED-- ---------- 
             IVAQYDFRE- ---------- ---------- ----PED--- ---------- 
             TVGRYDFRE- ---------- ---------- ----SGEDG- ---------- 
             IVAQYDFTQ- ---------- ---------- ----QDHK-- ---------- 
             IVAKYDFTV- ---------- ---------- ----DDEE-- ---------- 
             IVSKYDFTI- ---------- ---------- ----ADES-- ---------- 
             IVAKYDFNV- ---------- ---------- ----KEED-- ---------- 
             IVAKYDFDV- ---------- ---------- ----KEED-- ---------- 
             IVAKYDFSV- ---------- ---------- ----EDED-- ---------- 
             IVARYDFEV- ---------- ---------- ----KDEN-- ---------- 
             IVARYNFDV- ---------- ---------- ----KDEA-- ---------- 
             IVARYNFEE- ---------- ---------- ----KDED-- ---------- 
             IVARYNFEE- ---------- ---------- ----KNED-- ---------- 
             VVARYDFAE- ---------- ---------- ----ADEA-- ---------- 
             IVARYDFSV- ---------- ---------- ----KDEE-- ---------- 
             SVARYDFAA- ---------- ---------- ----PED--- ---------- 
             TVGRYDFTA- ---------- ---------- ----PVE--- ---------- 
             TVYRYDFTA- ---------- ---------- ----PEE--- ---------- 
             TVGRYDFTA- ---------- ---------- ----PEG--- ---------- 
             TVGRYDFTA- ---------- ---------- ----PDE--- ---------- 
             TIGRYKFTD- ---------- ---------- ----PEE--- ---------- 
             TVGRYDVQL- ---------- ---------- ----PEE--- ---------- 
             TIGRYDLQQ- ---------- ---------- ----PEG--- ---------- 
             IVCRYNIQR- ---------- ---------- ----PEE--- ---------- 
             IVCRYNLQQ- ---------- ---------- ----PEE--- ---------- 
             IVCRYDLQR- ---------- ---------- ----PEE--- ---------- 
             IVCRYDLQR- ---------- ---------- ----PEE--- ---------- 
             IVCRYDLQR- ---------- ---------- ----PEE--- ---------- 
             TVARYHFDL- ---------- ---------- ----PEQ--- ---------- 
             TIARYDFRA- ---------- ---------- ----PEN--- ---------- 
             TIARYDFTT- ---------- ---------- ----AEE--- ---------- 
             TVARYDFGA- ---------- ---------- ----PEE--- ---------- 
             TVARYDFTA- ---------- ---------- ----PEE--- ---------- 
             TVARYDFRA- ---------- ---------- ----PEE--- ---------- 
             TVARYSFEN- ---------- ---------- ----PEE--- ---------- 
             TTVRLDWPE- ---------- ---------- ----KSSST- ---------- 
             RVDRVSWEG- ---------- ---------- ----AAASGS Q-------AM 
             IWSVLDPAR- ---------- ---------- ----PSEKS- ---------- 
             AYSVLDPVS- ---------- ---------- ----QKTD-- ---------- 
             NYSILDPYT- ---------- ---------- ----KTVK-- ---------- 

             --------QR FSIL------ ---------- RTTKVNGLNP -DEFES---- 
             --------QR ITPF------ ---------- RQIEVEGLSA -DDFET---- 
             --------QR WTAI------ ---------- RKHQVKGLNP -DEFVS---- 
             LDSNEAQQGE WNMW------ ---------- QATKLNGLSL -DEFKA---- 
             HANGTTNYGK WEPW------ ---------- RTTQVKGLSA -DEFDT---- 
             --------QR FSIL------ ---------- RTTKVNGLDP -DEFES---- 
             --------QR FSIL------ ---------- RTTKVNGLDP -DEFES---- 
             --------QR FSIL------ ---------- RTTKVNELDP -DDFES---- 
             --------QR LSIL------ ---------- RTTKLNGLNA -DDFES---- 
             --------QR LSIL------ ---------- RTTKIDGLNP -DDFES---- 
             --------QR LSIL------ ---------- RTTKIHGLNP -DDFES---- 
             --------QR LSIL------ ---------- RTTKITGLNP -DDFES---- 
             --------QR LSIL------ ---------- RTTKITGLNP -DDFES---- 
             --------VR WSVY------ ---------- RTTKLEGLNP -DDFSA---- 
             --------QR WSIY------ ---------- SQTKVKGLNP -EEFSA---- 
             --------QR LTPF------ ---------- RQTKVKGLNP -DDFET---- 
             --------QR MTTF------ ---------- RQTKVDGLNP -DDFET---- 
             --------NR WSIF------ ---------- RAAKIKNLNP -NDFEA---- 
             --------KR WEVI------ ---------- RSTVVKGINP -EDFEA---- 
             --------KR WSIF------ ---------- RSTSVRGINP -EEFEA---- 
             ------EAGS STVW------ ---------- KQTVVKGLAG SGGFTA---- 
             --------QR FKII------ ---------- RKTSIKGLVP -DDFEA---- 
             --------KR WNIY------ ---------- RTTPIATLNP -NDFIA---- 
             --------AR YSII------ ---------- KKTVVGGLVA -DDFVA---- 
             --------KR WRIL------ ---------- KTTTVAGIVA -DDFVA---- 
             --------KR WSVH------ ---------- QTTKVNGLDP -EDFLA---- 
             ------KGKA WSVY------ ---------- RTTAVKGLKP -EDFVA---- 
             --------KA WSVY------ ---------- RVTAVKGLKP -EDFVA---- 
             --------KK WSVY------ ---------- RTTHVKGLKA -EEFTA---- 
             --------ST WSIY------ ---------- HTTDVKGLQP -DEFTA---- 
             --------SA WSIY------ ---------- RTTHVKGLQA -EEFTA---- 
             --------SA WSIY------ ---------- RTTHITGLKA -EEFDA---- 
             --------DR WSTY------ ---------- RTTLLKGIVP -EEFSA---- 
             --------DR WSIY------ ---------- RTTLLKGLKP -DEFTA---- 
             --------KR WSIY------ ---------- RSTIMKGLVP -DEFSA---- 
             --------KR WSIY------ ---------- RSTMMKGLVP -DEFSA---- 
             --------KK WSIY------ ---------- RKTLVKGLNP -DDFLA---- 
             ------KKGK WSVY------ ---------- RKTLVSGLNP -DDFEA---- 
             --------RK WSVY------ ---------- RTTLLKGLRA -GDFEA---- 
             --------KR WSTY------ ---------- RTTFLKGLKA -DEFEA---- 
             --------KR WTTY------ ---------- RTTYLKGLKA -EDFEA---- 
             --------KR WSIY------ ---------- RTTLVSGLNP -EDFSV---- 
             --------KR WSIY------ ---------- RTTFVSGLNP -DDFSA---- 
             --------KR WSTY------ ---------- RTTFVSGLNP -EDFSA---- 
             --------QR WSIY------ ---------- RSTRVSGLDP -NDFSA---- 
             --------QR WSIY------ ---------- RTTRVSGLDP -NDFTA---- 
             --------KR WSIY------ ---------- RTTLVSGLDP -KDFSA---- 
             --------QR WSIY------ ---------- RTTLVGGLDP -KDFSA---- 
             --------KR WSIY------ ---------- RKTLVSGLNS -DDFVA---- 
             --------KR WSIY------ ---------- RKTLVTGLNS -EDFIA---- 
             --------QR WNIC------ ---------- MTTKLKGLNA -DDFEA---- 
             --------KR WSIY------ ---------- RTTQLNGLNP -SDFEA---- 
             --------QR WSLF------ ---------- AAIQPNGLNG -EDFEA---- 
             --------QR WSIYQRPKST DSIWKISKRN RSVQILVLFL -SSVHSFLIY 
             --------QR WSIY------ ---------- RTTKVKGLNT -EDFEA---- 
             --------QR WSIY------ ---------- RTTKLNGLNT -EDFEA---- 
             --------KR WSIY------ ---------- RSARVKGLNP -DDFEA---- 
             --------KR WSIY------ ---------- RTAKVSGLNP -DDFEA---- 
             --------QR WSVY------ ---------- RTAKVKGLNP -NDFEA---- 
             --------RR WSVY------ ---------- RTAEVKGLNP -TDFEA---- 
             --------QR WSVY------ ---------- RTAKVKGINP -DDFEA---- 
             --------QR WSVY------ ---------- RTAKVKGLNP -NDFEA---- 
             --------QR WSVY------ ---------- RTAKVKGLNP -NDFEA---- 
             --------ER WSIY------ ---------- RSVQVKGLNP -DDFEA---- 
             --------QR WSIY------ ---------- RSTHVKGLNP -EEFEA---- 
             --------QR WNIY------ ---------- RSVKVGSLNP -GDFDT---- 
             --------QR WSIY------ ---------- RSVKVNGLNP -DDFES---- 
             --------QR WSIY------ ---------- RSTKVKGLVP -EDFDA---- 
             --------QR WSIY------ ---------- RTVKVKGLNP -KDFEA---- 
             --------QQ WGIY------ ---------- RSVKVNGLNP -EDFEA---- 
             ------DTPT ESVY------ ---------- RSTVVANIRE -EDYIS---- 
             AP------VS VTEF------ ---------- STTHVAGIRA -DDYVS---- 
             --------VI SSSS------ ---------- KGGKSFGISQ D---QV---- 
             --------LV SSSS------ ---------- KHGKSFGLSK S---QC---- 
             --------EV SSIS------ ---------- KHGKSYGLCR S---QC---- 

             -------RQ- VWYDSHDGIK VPMFIVRHKS TQFDGTAAAI QY-------- 
             -------RQ- VWYPSKDGTQ VPMFIVRHKS TPFDGTAPAI QY-------- 
             -------EQ- VWFASKDGTK VPMFVVRHKE TKLDGTAPAF QY-------- 
             -------EQ- VKYKSKDGTT VPMFIVSHKD AKRDGTAPAI QY-------- 
             -------EQ- VWYPSKDGTQ IPMFVVRHKS TPRDGTAPAL QY-------- 
             -------KQ- VWYESHDGVN VPMFIVRHKS TEFDGTAAAI QY-------- 
             -------KQ- VWYESHDGVN VPMFIVRHKS TEFDGTAAAI QY-------- 
             -------TQ- VWYESKDGTK IPMFIVRHKS TKFDGTAAAI QY-------- 
             -------TQ- VWYKSKDGTK VPMFIVRHKS TKFDGTAPAI QN-------- 
             -------RQ- VWYESKDGTK VPMFIVRHKS TKFDGTAAAI QN-------- 
             -------RQ- VWYESKDGTK VPMFIVRHKS TKFDGTAPAI QN-------- 
             -------MQ- VWYESKDGTK VPMFIVRHKS TKFDGTAPAI QN-------- 
             -------MQ- VWYESKDGTK VPMFIVRHKS TKFDGTAPAI QN-------- 
             -------EQ- VWYNSTDGTR IPMFIVRHKS TPKDGTAPAI QY-------- 
             -------EQ- VWYESKDGTK IPMFIVRHKS TPIDGTAPAI QY-------- 
             -------RQ- VWYPSKDGTQ IPMFIVRHKS TPFDGTAPCL QY-------- 
             -------RQ- VWYPSKDGTQ VPMFIVRHKS TPFDGTAPAI QY-------- 
             -------SQ- VWYKSKDGTN VPMFIVRHKS TQFDGTAPAL QY-------- 
             -------RQ- EWYESKDGTK VPMFIVRHKD TPFDGTAAAI QY-------- 
             -------TQ- VWYESKDGTK VPMFIVRHKS TPLDGTAAAI QY-------- 
             -------EQ- IWYESKDGTK VPMFVVRHES TKLDGTAPAL QY-------- 
             -------TQ- VWYSSKDGTK IPMFIVRHKS TPFDGTAPAI QY-------- 
             -------TQ- VWYPSKDGTK VPMFIVRHKD TQFDGTAPAI QY-------- 
             -------EQ- VWYTSKDGTK VPMFIVRLKT TKLDGTAPAI QYGNISVVPG 
             -------EQ- VWYTSKDGTR VPMFIVRLKT TKLDGTAPAI QY-------- 
             -------EQ- VWYASKDGTK VPMFIVRHKS TKFDGTAPAI QY-------- 
             -------DQ- VWYESKDGTK IPMFIVKHKD TKFDGTAPAI QY-------- 
             -------EQ- VWYESKDGTK VPMFVVRHKS TQFDGTAPAI QYER------ 
             -------EQ- VWYESKDGTR IPMFIVRHES TKRDGTAPAI QY-------- 
             -------EQ- VWYESKDGTK VPMFIVRHKS TRTDGTAPAI QY-------- 
             -------EQ- VWYESKDGTR VPMFIVRHNS TKRDGTAPAI QY-------- 
             -------EQ- VWYESKDGTR VPMFLVRHTS TKRDGTAPAI QY-------- 
             -------EQ- VWYEGKDGTR IPMFIVRHES TKLDGTAPAI QY-------- 
             -------EQ- VWYESKDGTK VPMFIVRHSS TKLDGTAPAI QY-------- 
             -------EQ- VWYDGKDGTK VPMFIVKHKS TKSDGTAPAI QY-------- 
             -------EQ- VWYESKDGTK VPMFIVKHKS TKSDGTAPAI QY-------- 
             -------DQ- VWYSSKDGTK VPMFIVRHKD TKFDGTAPAI QY-------- 
             -------DQ- VWYESKDGTK VPMFIVRHKD TKFDGTAPAI QY-------- 
             -------QQ- VWYSSKDGTR VPMFIVRHKS TKFDGTAPAI QY-------- 
             -------NQ- VWYESKDGTK VPMFIVRHKS TPLDGTAPAI QY-------- 
             -------QQ- VWYESKDGTK VPMFIVRHKD TPFDGTAPAI QY-------- 
             -------EQ- VWYSSKDGTR VPMFIVRHKD TKFDGTAPAL QY-------- 
             -------EQ- VWYTSKDGTR VPMFIVRHKD TQLDGTAPAL QY-------- 
             -------EQ- VWYTSKDGTR VPMFIVRHKD TQFDGTAPAL QY-------- 
             -------QQ- VWYTSKDGTR VPMFIVRHKD TQFDGTAPAL QY-------- 
             -------EQ- VWYSSKDGTR VPMFVVRHKD TKFDGTAPAL QY-------- 
             -------EQ- VWYTSKDGTR VPMFIVRHKD TKFDGTAPAL QY-------- 
             -------EQ- VWYTSKDGTR VPMFIVRHKD TKFDGTAPAL QY-------- 
             -------DQ- VWYTSKDGTR IPMFIVYHKH TKLDGTASAL QY-------- 
             -------EQ- VWYESKDGTK VPMFIVRHKD TKFDGTAPAL QY-------- 
             -------RQ- VWYDSKDGTK VPMFIVRHKS TAFDGTAPAI QY-------- 
             -------QQ- VWYPSKDGTK VPMFIVRHKS TKFDGKAPAL QY-------- 
             -------TQ- VWYESKDGTK VPMFIVRHKS TKFDGTAPAI QY-------- 
             MVLALSRLQ- DWYESKDGTR VPMFIVRHKS TKFDGTAPAL QY-------- 
             -------SQ- VWYESKDGTK VPMFIVRHKS TKFDGTAPAI QY-------- 
             -------SQ- VWYESKDGTS IPMFIVRHKS TKFDGTAPVI QY-------- 
             -------QQ- VWYESKDGTK VPMFIVRHKG TKFDGTAPAI QY-------- 
             -------QQV VWYNSKDGTK VPMFIVRHKS TKFNGTAPAI QY-------- 
             -------RQ- VWYDSYDGTK IPMFIVRHKN TQFNGTAPAI QY-------- 
             -------RQ- VWYESYDGTR IPMFIVRHKN TKFNGTAPAI QY-------- 
             -------RQ- VWYESYDGTR VPMFIVRHKN TKFNGTAPAI QY-------- 
             -------RQ- VWYDSYDGTK VPMFIVRHKN TKFNGTAPAI QY-------- 
             -------RQ- VWYDSYDGTK VPMFIVRHKN TKFNGTAPAI QY-------- 
             -------QQV VWYESKDGTK VPMFIVRHKS TQFDGTAPAI QY-------- 
             -------QQ- VWYDSKDGTK VPMFIVRHKS TKFDGTAPAI QY-------- 
             -------RQ- VWYESKDGTK VPMFIVRHKS TQLDGTAPAI QY-------- 
             -------KQ- VWYESKDGTK IPMFIVRHKA TKFDGTAPAI QY-------- 
             -------RQ- VWYESKDGTK VPMFIVRHKS TEFDGTAPAI QY-------- 
             -------RQ- VWFESKDGTK VPMFIVRHKH TKFDGTAPAI QY-------- 
             -------QQ- VWYESKDGTK VPMFIVRHKS TKFDGTAPAI QY-------- 
             -------EQ- IFFPSKDGTK VPMFVTRRKD TKLDGSAPVW LY-------- 
             -------TQ- VFFPSKDGTK IPMFLTHPKD MPIDGTAPAY VY-------- 
             -------DE- FWYAGSEDQL IHAWLIRPSN FDPKKKYPLA YL-------- 
             -------DE- FWYKGAEGYD VHALVVKPSN FDENKKYPLA FL-------- 
             -------DE- IWYPGSAGYD NHALVVKPSS FDASKKYPLA FL-------- 

             --------GY GGFAISADPF FS----PIIL TFLQMYGAIL AVPNIRGGGE 
             --------GY GGFSVNVDPF FS----PVFL AFIQIYGGII AVPNIRGGSE 
             --------GY GGFAIAIPPR FS----TWWL TFAKRYRAVI ASVNIRGGNE 
             --------GY GGFSISIAPF FS----ASIL TVIKAYGGIL AVPNIRGGGE 
             --------GY GGFSISIKPS FA----TSVL TFVKHFGAVY AVANIRGGGE 
             --------GY GGFAISADPF FS----PIIL TFLKMYGAIL AVPNIRGGGE 
             --------GY GGFAISADPF FS----PIIL TFLKMYGAIL AVPNIRGGGE 
             --------GY GGFATSADPF FS----PIIL TFLQTYGAIF AVPSIRGGGE 
             --------GY GGFAITADPF FS----PIML TFMQTYGAIL AVPNIRGGGE 
             --------GY GGFAITADPF FS----PIIL TFMQTYGAIL AVPNIRGGGE 
             --------GY GGFAITADPF FS----PIIL TFMQTYGAIL AVPNIRGGGE 
             --------GY GGFAITADPF FS----PIIL TFMQTYGAIL AVPNIRGGGE 
             --------GY GGFAITADPF FS----PIIL TFMQTYGAIL AVPNIRGGGE 
             --------GY GGFTISINPF FS----VVFL TFLQRFHAVL AVPNIRGGGE 
             --------GY GGFSISINPS FS----PTIL TFLKTYGGVY AIANIRGGGE 
             --------GY GGFNISIDPF FS----PMFL TFIQIYRGVI AVPNIRGGNE 
             --------GY GGFSISIDPF FS----PMFL TFIQIYGGVI AVPNIRGGNE 
             --------GY GGFSISIDPF FS----ASIL TFLKVYGAIL VVPSIRGGNE 
             --------GY GGFSISINPF FS----PMMM TFCLRYNAIL AVPNIRGGGE 
             --------GY GGFSISINPF FS----PMMM TFCQRYNAVL AVPNIRGGNE 
             --------GY GGFTISISPF FS----PSML TFLRAYGAIL AVPNIRGGGE 
             --------GY GGFSVSIDPF FS----ASIL TFMQRYGAIL AVPNIRGGGE 
             --------GY GGFTISIDPF FS----PAML TMLKKYGAVL AVPNIRGGGE 
             VTILIPLLGY GGFSISVNPF FS----PSIL TFVRDYNAVL AVPNIRGGGE 
             --------GY GGFSISIVPF FN----PGML TFLQNYNAIL AVPNIRGGGE 
             --------GY GGFSISIGPF FS----PSIL TFLQRYGAVL AVPNIRGGGE 
             --------GY GGFSISINPF FS----PSIL TFLQKYGAVL AVPNIRGGSE 
             ------LKGY GGFSISINPF FS----PSIL TFLQKYGAVL AVPNIRGGAE 
             --------GY GGFSISINPS FS----PAIL TFLKSYGAVF ALPNIRGGGE 
             --------GY GGFSISINPT FS----PAIL TFLKSYGAVF ALPNIRGGGE 
             --------GY GGFSISINPS FS----PAIL TFLKSYGAVF ALPNIRGGGE 
             --------GY GGFSISINPS FS----PAVL TFLKSYGAVF ALPNIRGGGE 
             --------GY GGFSISIDPF FS----PAIL TFLKRYGAIL AVPNIRGGGE 
             --------GY GGFSISINPS FS----PAIL TFIKMYGGIF ALPNIRGGGE 
             --------GY GGFSISINPS FS----PTIL TFMKMYGAVY ALPNIRGGGE 
             --------GY GGFSISLSPS FS----PTIL TLIKAYGAVY ALPNIRGGGE 
             --------GY GGFTISINPF FS----PSIL TFLQRYGAVL AVPNIRGGGE 
             --------GY GGFTISINPF FS----PAIL TVLQRYGAIL AVPNIRGGGE 
             --------GY GGFTISINPF FS----ASML TFLQRYGAIL AVPNIRGGGE 
             --------GY GGFAISVDPF FS----AAML TVLQRYGGVL AVPNIRGGGE 
             --------GY GGFSISINPF FS----AAIL TFLQRYGAVL AVPNIRGGGE 
             --------GY GGFTISIDPF FS----PAIL TWMQKYGAIL AVANIRGGGE 
             --------GY GGFTISINPF FS----PAIL TWMQKYGAIL AVANIRGGGE 
             --------GY GGFTISINPF FS----PAIL TWMQKYGAIL AVANIRGGGE 
             --------GY GGFTISVNPF FS----PAIL TWMQKYGAIL AVPNIRGGGE 
             --------GY GGFTISVNPF FS----PAIL TWMQKYGAIL AVPNIRGGGE 
             --------GY GGFTISINPF FS----PSIL TWMQKYGAIL AVPNIRGGGE 
             --------GY GGFTISINPF FS----PAIL SWMQKYGAIL AVANIRGGGE 
             --------GY GGFSIPVSPF WS----SAIL TYLQMYGVVL AVPNIRGGNE 
             --------GY GGFAIPVSPF WS----SSIL TYLQKYGSIL AVPNIRGGNE 
             --------GY GGFAISINPF FS----ITYL TLALKYGFIL AVPNIRGGGE 
             --------GY GGFSISIDPF FS----ATIL TFLQGYGAIL AVPNIRGGGE 
             --------GY GGFTISIDPF FS----PVML TMLRNYGAIL AVPNIRGGGE 
             --------GY GGFSISMDPF FS----STIL TFLQKYGAIF ALPNIRGGGE 
             --------GY GGFSISIDPF FS----ATIL TFLQNYGAIF ALPNIRGGGE 
             --------GY GGFSISIDPF FS----ATIL TFLQKYGVVF ALPNIRGGGE 
             --------GY GGFNISIDPF FS----PTIM TFLQKYGAIL AVPNIRGGGE 
             --------GY GGFNVSIDPF FS----PTLL TFLQKYGAIL AVPNIRGGGE 
             --------GY GGFNISINPF FS----PTIL TFLQKYGAIL AVPNIRGGGE 
             --------GY GGFNISINPF FS----PTIL TFLQKYGAIL AVPNIRGGGE 
             --------GY GGFNISINPF FS----PTIL TFLQKYGAIL AVPNIRGGGE 
             --------GY GGFNISINPF FS----PTIL TFLQKYGAIL AVPNIRGGGE 
             --------GY GGFNISINPF FS----PTIL TFLQKYGAIL AVPNIRGGGE 
             --------GY GGFTISINPF FS----PTIL TFLQTYGAIL AVPNIRGGGE 
             --------GY GGFSISIDPF FS----PTIL TFLQKYGAIL AVPNIRGGGE 
             --------GY GGFNISIDPF FS----PTIL TFLQKYGAVL AVPNIRGGGE 
             --------GY GGFSISINPF FS----PTIL TFLQTYGAVL AVPNIRGGAE 
             --------GY GGFSISIDPF FS----PTIL TFLQTYGAIL AVPNIRGGAE 
             --------GY GGFSISVDPF FS----PTML TFLKSYGAVL AVPNIRGGGE 
             --------GY GGFSISIDPF FS----PTIL TFLQQYGAVL AVPNIRGGGE 
             --------AY GGFAIPMQPA FS----PSLM TWVTLYKGIL VFVNARGGSE 
             --------FY GGFNIPLTPV FS----PSMM TWVASYRGVL AFVNARGGGE 
             --------IH GGPQGAWNES WSTRWNPLIY A---EQGYVV VTPNPTGSSG 
             --------IH GGPQAAWMDS WSTRWNPAIF A---EQGYIA VMPNPTGSTG 
             --------IH GGPQSAWTDD WSTRWNPAVF A---EQGYVV VCPNPTGSTG 

             FGEEWHKSGR RENKGNSFDD FISA----AQ FLVKN-KYAA PGKVAISGAS 
             FGEDWHQGAC RENKKNCFDD FIAA----TE YLVKN-KYAA PGKVAINGGS 
             FGEEWHQNGM KDKKARTSPA CIPGRVWISE WLVAN-KYAA PGKVIINGGS 
             YGETWHLAGT RENKPNVFDD FIAA----TQ YLVDN-KYAG PGKVIINGGS 
             YGEAWHEAGT RERKTNVFDD FIAA----TD YLVSS-GIAG KQKVIINGGS 
             FGEEWHKSGR RENKGNSFDD FISA----AQ FLVKN-KYAA PSKVVISGAS 
             FGEEWHKSGR RENKGNSFDD FISA----AQ FLVKN-KYAA PSKVVISGAS 
             FGEEWHKGGR RETKVNTFDD FIAA----AQ FLVKN-KYAA PGKVAINGAS 
             FGGEWHKAGR RETKGNTFDD FIAA----AQ FLVKN-KYAA PGKVAITGAS 
             FGGDWHNAGR RETKGNTFDD FIAA----AQ YLVKN-KYAA PGKVAITGAS 
             FGGEWHNAGR RETKGNTFDD FIAA----AQ FLVKN-KYAA PGKVAITGAS 
             FGGDWHNAGR RETKGNTFDD FIAA----AQ YLVKN-KYAA PGKVAITGAS 
             FGGDWHNAGR RETKGNTFDD FIAA----AQ YLVKN-KYAA PGKVAITGAS 
             FGEEWHLAGT KERKMNVFND FISA----TQ YLKNT-QIAA PDKISINGGS 
             FGEEWHEGGY RDKKHNCFDD FIAA----TE YLHKN-KIAA PGKVTINGGS 
             FGEDWHLGGS LKNKKNCFDD FIGA----TE YLVKN-KYAG AGKVAINGGS 
             FGEDWHLGGC GHSFRTSYGS LNVH----RD YLVKN-KYVG PGKVAINGGS 
             FGEEWHRGGM KQNKVNCFDD FIAA----TN HLVEH-KYAA PGKVAINGGS 
             FGEDWHLAGT RERKVNVFDD FIAA----TE HLVKN-RYAA PGKVAINGGS 
             FGEEWHLAGT KERKVNVFDD FIAA----TE YLVKN-KYAA PGKVAINGGS 
             FGEEWHLAGT KERKGNCFDD FIAA----TQ WLVKN-KYAG EGKVAINGGS 
             FGEEWHQAGI LEKKGNSYDD FIAA----TE YLVKN-KYAA ASKVAINGAS 
             FGEAWHQGGI RERKVNVFDD FIAA----TE YLVKH-KYAA PGKVAINGGS 
             FGEEWHVAGT RERRINVFDD FIAA----TE HLVKN-KYAA PGKVAINGGS 
             FGEAWHLAGV RERRVNAYDD FIAA----TE FLVKN-KYAA PGKVAINGGS 
             FGETWHEGGT KERKQNVFDD FIAA----TQ YLVDN-KYVG AGQVAINGGS 
             FGEDWHLAGT RERKTNVFDD FIAA----TQ FLVKN-KYAG AGKVAINGAS 
             FGEDWHLAGT RERKVNVFDD FIAA----TQ FLVKN-KYAG AGKVAINGGS 
             FGEEWHEAGI REKKINVFND FIAA----TD HIIKA-KIAA PGKVAINGGS 
             FGEEWHSAGI KERKINVFDD FIAA----TE HLVNN-KIAA AGKVAINGGS 
             FGEEWHNAGI RERKINVFND FIAA----TE YLVKN-KITA PGKVAINGGS 
             FGEDWHNAGI RERKINVFDD FIAA----TE YLVKN-KIAA PGKIAI---- 
             FGEDWHVAGT REQKINVFND FIAA----TE YLVKH-KYAA AGKVAINGGS 
             FGEEWHNAGI KERKINVFND FIAA----TD YLIKH-KYAA PGKIAINGGS 
             FGEDWHLAGT KERKINVFND FIAA----TE YLVKN-KIAA PGKVAINGGS 
             FGEEWHLAGT RERKINVFND FIAA----TE YLVKN-KIAA PGKVAINGGS 
             FGEEWHLAGT KERKVNCFDD FIAA----SE YLVKE-KYAA RGKIALNGGS 
             FGEKWHLAGT RERKVNCFND FIAA----SE YLVEK-KYAA KGKIAINGGS 
             FGEEWHLAGT RERKVNCFDD FIAA----TQ YLVDN-KYAA RGKVAINGGS 
             FGEEWHLGAV REKKVNCFDD FIAA----TE YLVKN-KYAA PGKVAINGGS 
             FGEEWHQGAV KERKVNCFDD FIAA----TE YLVKS-KYAA SGKVAINGGS 
             FGEEWHLAGT RERKVNCFDD FIAA----TQ YLVDN-KYAA PGKVAINGGS 
             FGEEWHLAGT RERKVNCFDD FIAA----SQ FLVDN-KYAA PGKVAINGGS 
             FGEEWHLAGT RERKVNCFDD FIAA----SQ YLVDN-KYAA PGKVAINGGS 
             FGEEWHLAGT RERKVNCFDD FIAA----TQ YLVDN-KYAA RGKVAINGGS 
             FGEEWHLAGT RERKVNCFDD FIAA----TQ FLVDN-KYAA RGKVAINGGS 
             FGEEWHLAGT RERKVNCFDD FIAA----TQ FLVDN-KYAA PGKVAINGGS 
             FGEEWHLAGT RERKVNCFDD FIAA----TQ FLVDN-KYAA RGKVAINGGS 
             FGEEWHLAGT RERKVNCFDD FIAA----SE YLVEH-KYAA RGKIAINGAS 
             FGEEWHLAGT RERKHNCFDD FIAA----TE FLVNN-KYAA AGKVAINGAS 
             FGEGWHLAGC LEKKKNCFDD FISA----TE YLVQN-KYAA PGKVAINGGS 
             FGEEWHVDGI KEKKHNGFDD FIAA----TE YLVKN-KYAA PNKVTINGGS 
             FGEEWHLGGC REKKGNCFDD FIAA----TE HLVKN-KYAA PGKTIINGGS 
             FGEAWHKAGA NEKKENCFDD FIAA----TE YLVKN-KYAH PKKVTINGGS 
             FGEEWHKAGY REKKGNCFDD FIAA----TQ YLVKN-KYAA ADKITINGGS 
             FGEDWHLAGC REKKGNCFDD FIAA----TQ YLVKN-KYAA PDKVTINGGS 
             FGETWHSQGI REKKPNVFDD FIAA----TE FLVKN-KYAA RGKVAINGGS 
             FGETWHSAGV RENRVKVFDD FIAA----TE FLVKN-KYAA PGKVAINGGS 
             FGETWHDAGI REKRANVYDD FIAA----TQ FLVKN-KYAA GGKVAINGGS 
             FGETWHDAGI REKRVNVYND FIAA----TQ FLVKN-KYAA HGKVAINGGS 
             FGETWHDAGI REKRVNVYDD FIAA----TQ FLVKN-KYAA GGKVAINGGS 
             FGETWHDAGI REKRVNVYDD FIAA----TQ FLVKN-KYAA GGKVAINGGS 
             FGETWHDAGI REKRVNVYDD FIAA----TQ FLVKN-KYAA GGKVAINGGS 
             FGEEWHRAGC REKKGNVFDD FIAA----TQ YLVSQ-KYAH PDKVAINGGS 
             FGEKWHLAGC REKKGNVFDD FVAA----TE YLVKN-KYAA PSKVAINGGS 
             FGEDWHRGGY REKKKNCFDD FIAA----TD YLVKN-KYAA PGKVAINGGS 
             FGEDWHKAGT REKKGNVFDD FVAA----TQ YLVKN-KYAG EGKVAINGGS 
             FGEEWHRAGT RERKGNVFDD FTAA----TE YLVKH-KYAG AGKVAINGGS 
             FGESWHKAAC REKKVNCFDD FISA----TE YLVKH-KYAS PEKIAINGAS 
             FGESWHKAAC REKKGNCFDD FVAA----TE YLIKN-KYAG AGKVAINGGS 
             YGDSWHNEGR LLKKQNTFDD WLAA----AK YLVEN-KYAA KGKIVVNGGS 
             YGDKWHDAGR LFHKQNVFDD VLGA----CQ WLHEN-KYAK KGHITIAGGS 
             YGMALQNGIK SEWGGRPYID LVKG----FE YIDNNIPYVD TTRAVALGAS 
             YGQQHTDNIQ NEWGGRPYVD LVKC----FD HIEKNISYID CGNAVALGAS 
             YGQQHVDAIA CNWGGSPYED LVKC----FE YLEKELDYVD TSRAVALGAS 

             NGG------F LVCGSIVRA- PEG-TFGAAI AEGGVADLLK ---------- 
             NGG------L LVAACINRA- PEG-TFGAAV AEVGVLDLLK ---------- 
             NGG------L LVAACVNIA- PEG-TFGAAI AEVGVLDMLK ---------- 
             NGG------L LVAACVNRA- PEH-TFGAAI AEVGVLDYLR ---------- 
             NGG------L LVGACVNRA- PEN-TFGAAI ADVGVMDMLK ---------- 
             NGG------F LVCGSIIRA- PEG-TFGAAI AEGGVADLLK ---------- 
             NGG------F LVCGSIIRA- PEG-TFGAAI AEGGVADLLK ---------- 
             NGG------L LVMGSIVRA- PEG-TFGAAV PEGGVADLLK ---------- 
             NGG------F LVCGSVVRA- PEG-TFGAAV SEGGVADLLK ---------- 
             NGG------F LVCGSVVRA- PEG-TFGAAV AEGGVADLLK ---------- 
             NGG------F LVCGSVVRA- PEG-TFGAAV AEGGVADLLK ---------- 
             NGG------F LVCGSVVRA- PEG-TFGAAI AEGGVADLLK ---------- 
             NGG------F LVCGSVVRA- PEG-TFGAAI AEGGVADLLK ---------- 
             NGG------L LVAACVNIA- AEG-TFGAAV AEVGVLDMLK ---------- 
             NGG------L LVSACVNRA- PEG-TFGAAV AEVGVHDLLR ---------- 
             NGG------L LVAACVNRA- PEG-TFGAAV AEVGVLDLLK ---------- 
             NGG------L LVAACANRA- PEG-TFGAAV AEVGVLDML- ---------- 
             NGG------L LVAACINRA- PEG-TFGAAI AEVGVHDMLK ---------- 
             NGG------L LVGACVNRA- PEG-TFGAAV AEVGVLDLLK ---------- 
             NGG------L LVAACVNRA- PEG-TFGAAV AEVGVLDLLK ---------- 
             NGG------L LVAASALRA- PEG-TFGAAV AEVGVLDLLK ---------- 
             NGG------L LVAASMLRA- PEG-TFGAAV SEVGVHDLLK ---------- 
             NGG------L LVAACVNRA- PEG-TFGAAV AEVGVLDLLK ---------- 
             NGG------T LVAACINRA- PEG-TFGAAV AEVGVHDLLK ---------- 
             NGG------L LVAACANRA- PQD-TFGAVV SEVGVHDLLK ---------- 
             NGG------L LVAACVNQA- PEG-LIGVAV AEVGVLDLLK ---------- 
             NGG------L LVAACVNRA- PE-------- ---------- ---------- 
             NGG------L LVGACVNRA- PEG-TFGAAV AEVGVLDLLK ---------- 
             NGG------L LVAACVNIA- PEG-TFGAAV AEVGVLDMLK ---------- 
             NGGKQFATRL LVGACINIA- PQG-TFGAAV AEVGVMDLLK ---------- 
             NGGK---SCL LIGACVNIA- PEG-TFGAGV AEVGVMDMLK ---------- 
             NGG------L LIGACVNIA- PAG-TFGAGV AEVGVMDLLK ---------- 
             NGG------L LVAACVNIA- PEG-TFGASV AEVGVLDLLK ---------- 
             NGG------L LVGACVNIA- PEG-TFGAAV AEVGVLDLLK LITPGSVCRL 
             NGG------L LVAACVNIA- PEG-TFGAGV AEVGVLDLLK ---------- 
             NGG------L LVAACVNIA- PEG-TFGAAV AEVGVLDLLK ---------- 
             NGG------L LVAASVNRA- PEG-LLGAAV SEVGVHDLLK ---------- 
             NGG------L LVAACVNRA- PEG-LLGAAV AEVGVLDLLK ---------- 
             NGG------L LVAACVNRA- PEG-LLGAAV AEVGVLDLLK ---------- 
             NGG------L LVAACVNRA- PEG-VIGAAV AEVGVLDLLK ---------- 
             NGG------L LVAACVNRA- PEG-LLGAAV AEVGVLDLLK ---------- 
             NGG------L LVAACVNRA- PEG-LLGAAV ADVGVLDLLK ---------- 
             NGG------L LVAACVNRA- PEG-LLGAAV ADVGVLDLLK ---------- 
             NGG------L LVAACVNRA- PEG-LLGAAV TDVGVLDLLK ---------- 
             NGG------L LVAACVNRA- PEG-LLGAAV ADVGVLDLLK ---------- 
             NGG------L LVAACVNRA- PEG-LLGAAV ADVGVLDLLK ---------- 
             NGG------L LVAACVNRA- PEG-LLGAAV ADVGVLDLLK ---------- 
             NGG------L LVAACVNRA- PEG-LLGAAV ADVGVLDLLK ---------- 
             NGG------L LVAACVNRA- PEG-LLGAGI AEVGVLDLLK ---------- 
             NGG------L LVAACVNRA- PEG-LIGAAV AEVGVLDLLK ---------- 
             NGG------L LVAACINRA- PEG-TFGSAV AEVGVHDLLK ---------- 
             NGG------L LVAACVNRA- PEG-TFGCAI AEVGVHDLLK ---------- 
             NGG------L LVSACVNRA- PEG-TFGCAV SEVGVHDLLK ---------- 
             NGG------L LVSACINRA- PEG-TFGCAL AEVGVHDLLK ---------- 
             NGG------L LVAACVNRA- PEG-TFGCAI AEVGVHDLLK ---------- 
             NGG------L LVSACVNRA- PEG-TFGCAV ADVGVHDLLK ---------- 
             NGG------L LVAACVNRA- PEG-LLGAAV AEVGVLDLLK ACFS------ 
             NGG------L LVVACVHRA- PQG-TFGAAV AEVGVLDLLK ---------- 
             NGG------L LVAACVNRA- REG-TFGAAI AEVGVLDLLK ---------- 
             NGG------L LVAACVNRA- PEG-TFGAAV AEVGVLDLLK ---------- 
             NGG------L LVAACVNRA- PEG-TFGAAI AEVGVLDLLK ---------- 
             NGG------L LVAACVNRA- PEG-TFGAAV AEVGVLDLLK ---------- 
             NGG------L LVAACVNRA- PEG-TFGAAV AEVGVLDLLK ---------- 
             NGG------L LVAACVNRA- PEG-TFGAAV AEVGVLDYLK ---------- 
             NGG------L LVAACVNRA- PQG-TFGAAV AEVGVLDLLK ---------- 
             NGG------L LVAACVNRA- PEG-TYGAAL AEVGVLDLLR ---------- 
             NGG------L LVGACINRA- PEG-TFGAAV AEVGVMDLLK ---------- 
             NGG------L LIGACINRA- PEG-TFGAAV AEVGVLDLLK ---------- 
             NGG------L LVAACVNRA- PEG-TFGAAV AEVGVLDMLK ---------- 
             NGG------L LVAACVNRA- PEG-TFGAAV AEVGVLDLLK ---------- 
             NGG------M GAMAVGNQAQ PKH-GIGAVV AEVGVHDMLR ---------- 
             NGG------M GVGAVVNQC- TDAHGIGAAI ADVGVHDMLK ---------- 
             YGG------Y MINWIQGHP- LGR-KFKALV THDGVFCTLN QYASEE---- 
             YGG------Y MINWIQGHE- LGR-KFKALV CHDGVFSTLN QWSTEE---- 
             YGG------Y MINWIQGHD- LGR-KFRALV CHDGVFSTQN QWSTEE---- 

             ---------- ----FYKFTG ---------- -GKAWTSEYG DP-RVPEDFD 
             ---------- ----FHKFTI ---------- -GNAWTSDYG DP-DSPQDFD 
             ---------- ----FHKFTI ---------- -GKAWTADYG DP-DKPEDFD 
             ---------- ----FPLFTI ---------- -GKAWTSDYG DP-SNPEDFD 
             ---------- ----FPLFTI ---------- -GKAWEADFG AP-GDPHDFD 
             ---------- ----FHKFTG ---------- -GKAWTGEYG DP-RIPEDFD 
             ---------- ----FHKFTG ---------- -GKAWTGEYG DP-RIPEDFD 
             ---------- ----FHKFTG ---------- -GQAWISEYG NP-SIPEEFD 
             ---------- ----FNKFTG ---------- -GMAWTSEYG NP-FIKEDFD 
             ---------- ----FNKFTG ---------- -GMAWTSDYG NP-SDKNDFD 
             ---------- ----FNKFTG V--------- -RMAWTSDYG NP-SDKDDFD 
             ---------- ----FNKFTG ---------- -GMAWTSDYG NP-SDKNDFD 
             ---------- ----FNKFTG ---------- -GMAWTSDYG NP-SDKNDFD 
             ---------- ----FNKFTI ---------- -GRAWTSDYG NP-DDPHDFD 
             ---------- ----FHKFTI ---------- -GRAWISDYG DP-DDPKDFD 
             ---------- ----FHKFTI ---------- -GKAWTSDYG NP-DDPNDFD 
             ---------- ---------- ---------- --KAWTSDYG NP-DDPHDFD 
             ---------- ----FHKFTI ---------- -GKAWTSDYG NP-DDPHDFD 
             ---------- ----FADFTI ---------- -GKAWCGDYG DP-HDPKDFD 
             ---------- ----FADFTI ---------- -GKAWCGDYG DP-HDPHDFD 
             ---------- ----FADFTI ---------- -GRAWTSDYG NP-HDPHDFD 
             ---------- ----FHRFTI ---------- -GKAWTCDYG NP-DEPKDFD 
             ---------- ----FHQFTI ---------- -GKAWTSDYG NP-SDPHDFD 
             ---------- ----FPNFTI ---------- -GKAWTSDYG DP-KDPHDFD 
             ---------- ----YADFTI ---------- -GKAWVSDFG DP-KDPHDFD 
             ---------- ----FADFTI ---------- -GKAWVSDYG NP-HDAHDFD 
             ---------- ---------- ---------- -GKAWTSDYG DP-NDSHDFD 
             ---------- ----FANFTI ---------- -GKAWTSDYG DP-HDPHDFD 
             ---------- ----FADFTI ---------- -GKAWVSDYG NP-HDPHDFD 
             ---------- ----FADFTI ---------- -GKAWTADYG DP-HDPHDFD 
             ---------- ----FADFTI ---------- -GKAWTADYG DP-HNAHDFD 
             ---------- ----FADFTI ---------- -GKAWTADYG DP-HNPHDFD 
             ---------- ----FADFTI ---------- -GKAWTADYG DP-HDPHDFD 
             YNRRVYFSKA PPLPLTTCIA ---------- -GKAWTSDFG DP-HDAHDFD 
             ---------- ----FADFTI ---------- -GKAWTSDYG NP-HDPHDFD 
             ---------- ----FADFTI VFDVNFKPWS SGKAWTSDYG NP-HDSHDFD 
             ---------- ----FADFTI ---------- -GRAWVSDYG DP-HDPNDFD 
             ---------- ----FADFTI ---------- -GRAWVSDYG DP-HNPHDFD 
             ---------- ----FADFTI ---------- -GRAWTSDYG DP-HDPHDFD 
             ---------- ----FADFTI ---------- -GRAWTSDYG NP-HDAHDFD 
             ---------- ----FADFTI ---------- -GRAWASDYG DP-HVPEDFD 
             ---------- ----FADFTI ---------- -GRAWTSDYG DP-HNPHDFD 
             ---------- ----FADFTI ---------- -GRAWTSDYG DP-HDPHDFD 
             ---------- ----FADFTI ---------- -GRAWTSDYG DP-HDPHDFD 
             ---------- ----FADFTI ---------- -GRAWTSDYG DP-HDPHDFD 
             ---------- ----FADFTI GMPRTIQG-T HGRAWTSDYG DP-HDPHDFD 
             ---------- ----FADFTI ---------- -GRAWTSDYG DP-HNPHDFD 
             ---------- ----FADFTI ---------- -GRAWTSDYG DP-HNPHDFD 
             ---------- ----FADFTI ---------- -GRAWTADYG NP-HDPHDFD 
             ---------- ----FADFTI ---------- -GRSWTADFG DP-HDPHDFD 
             ---------- ----FHKYTI ---------- -GKAWTSDYG NP-DDPHDFD 
             ---------- ----FHKFTI ---------- -GKAWTSDYG NP-DDPKDFD 
             ---------- ----FHKFTI ---------- -GRAWTSDYG NP-DDPNDFD 
             ---------- ----FHRFTI ---------- -GKAWTSDYG NP-DDPKDFD 
             ---------- ----FHKFTI ---------- -GKAWISDYG NP-DDPNDFD 
             ---------- ----FHKFTI ---------- -GKAWTSDYG NP-DDPNDFD 
             -----F---- ----FSKFTI ---------- -GRAWTSDYG DP-DNPHDFD 
             ---------- ----FSKFTI ---------- -GKAWTSDYG DP-EDPHDFD 
             ---------- ----FPKFTI ---------- -GKAWISDYG DP-EDPRDFD 
             ---------- ----FSKFTI ---------- -GKSWTSDYG DP-EDPRDFD 
             ---------- ----FSKFTI ---------- -GKSWTSDYG DP-EDPRDFD 
             ---------- ----FSKFTI ---------- -GKSWTSDYG DP-EDPRDFD 
             ---------- ----FSKFTI ---------- -GKSWTSDYG DP-EDPHDFD 
             ---------- ----FADFTI ---------- -GKAWTSDYG DP-HNPHDFD 
             ---------- ----FSNFTI ---------- -GKAWTSDFG DP-ADPHDFD 
             ---------- ----FHKFTI ---------- -GKAWTSDYG DP-DDPNDFD 
             ---------- ----FSKFTI ---------- -GKAWTSDYG DP-DDPKDFD 
             ---------- ----FHRFTI ---------- -GKAWTSDYG DP-DDPKDFD 
             ---------- ----FSKFTI ---------- -GKAWISDYG NP-EDPKDFD 
             ---------- ----FHKFTI ---------- -GRAWTSDYG NP-DDPNDFD 
             ---------- ----FAEFTI ---------- -GKAWEADYG KPTEDPEAFD 
             ---------- ----FPLWTI ---------- -GKAWTADYG NPQEDGQALD 
             ----LFF--- ---PLHDFG- ---------- -GTLW----- ---DNRAVYE 
             ----LFF--- ---PLHDFG- ---------- -GPLW----- ---ENREGYE 
             ----LFF--- ---PMHDFG- ---------- -GTLW----- ---ESREKYA 

             FIHPLSPLHN VP-TDKALPA TLLMTNAA-- ---------- -----DDRVV 
             FIYPISPLHN VP--NRVLPP FILLTADH-- ---------- -----DDRVV 
             YIFPYSPLHN VP-TDKKLPA VLLMTADH-- ---------- -----DDRVV 
             FMYPISPYHN VDRGNKILPP MLLLTADH-- ---------- -----DDRVV 
             FIYPYSPLHN VD-PNKVYPP MLLTTADH-- ---------- -----DDRVV 
             FIHPLSPLHN AP-TDKALPA TLLMVNAA-- ---------- -----DDRVV 
             FIHPLSPLHN AP-TDKALPA TLLMVNAA-- ---------- -----DDRVV 
             YIYPLSPVHN VR-TDKVMPA TLITVNIG-- ---------- -----DGRVV 
             FVQALSPVHN VP-KDRVLPA TLLMTNAG-- ---------- -----DDRVV 
             FVQALSPVHN VP-KDRVLPA TLLMINAG-- ---------- -----DDRVV 
             FVQALSPVHN VP-NDRILPA TLLMINAG-- ---------- -----DDRVV 
             FVQALSPVHN VP-KDRVLPA TLLMINAG-- ---------- -----DDRVV 
             FVQALSPVHN VP-KDRVLPA TLLMINAG-- ---------- -----DDRVV 
             FIYPYSPLHN VP-KNTTLPP TILLTADH-- ---------- -----DDRVV 
             FIHPISPLHN VS-PTKILPP FMLITADH-- ---------- -----DDRVV 
             FIYPISPLHN IP--DRVLPP FILLTADH-- --FSPSNL-- ---SDDDRVV 
             FIYPISPLHN IP--NHVLPP FILLTADRVY RLLVPINLKS DLFTDDDRVV 
             YIYPISPVHN VP-TDKILPP TLLLTADH-- ---------- -----DDRVV 
             FIYPISPLHN VP-TDRVLPP TILLTADH-- ---------- -----DDRVV 
             FIYPLSPLHN IP-TDKVLPP TILLTADH-- ---------- -----DDRVV 
             FVYPISPLHN VP-EKKILPP TILLTADH-- ---------- -----DDRVV 
             FIYPISPVHN VA-PGKVLPP TLLLTADH-- ---------- -----DDRVV 
             FIHPISPLHN VP-TDRVLPP TILLTADH-- ---------- -----DDRVV 
             FIQHVSPLHN VP-TDKILPP TILLTADH-- ---------- -----DDRVV 
             FIYPISPLHN VS-PDKTLPP TILLTADH-- ---------- -----DDRVV 
             FIHPLSPLHN IP-TDRIFPP TILHTADH-- ---------- -----DDRVV 
             FIYPISPVHN VP-TDKILPP TILLTADH-- ---------- -----DDRVV 
             FIYPISPLHN VP-TDRILPP TMLLTADH-- ---------- -----DDRVV 
             FIYPISPLHN VS-TDKVLPP LLLMTADH-- ---------- -----DDRVV 
             FIYPISPLHN VP-EDKTFPP LLLMTADH-- ---------- -----DDRVV 
             FIYPISPLHN VP-TDKTLPP LLLMTADH-- ---------- -----DDRVV 
             FIYPISPLHN VP-ADRTLPP LLLMTADH-- ---------- -----DDRVV 
             FIHPISPLHN IP-SSKVLPP LLLMTADH-- ---------- -----DDRVV 
             FIHPISPLHN IP-TDRVLPP LLLMTADH-- ---------- -----DDRVV 
             FIYPISPLHN IP-TDKTLPP LLLMTADH-- ---------- -----DDRVV 
             FIYPISPLHN VP-TDKSLPP LLLMTADH-- ---------- -----DDRVV 
             FIHPISPVHN VP-KDKVLPP TILLTADH-- ---------- -----DDRVV 
             FIYPISPLHN VP-TDKVLPP TILLTADH-- ---------- -----DDRVV 
             FIYPISPVHN VP-KDKVLPP TILLTADH-- ---------- -----DDRVV 
             FIYPISPVHN VP-TDKKLPP TILLTADH-- ---------- -----DDRVV 
             FIYPISPVHN VP-TDRVLPP TILLTADH-- ---------- -----DDRVV 
             FIYPISPLHN IP-TDKILPP TMLVTADH-- ---------- -----DDRVV 
             FIYPISPLHN IP-TDKVLPP LMLTTADH-- ---------- -----DDRVV 
             FIYPISPLHN IP-TDKVLPP LMLTTADH-- ---------- -----DDRVV 
             FIYPISPLHN IP-TDKTLPP FMLTTADH-- ---------- -----DDRVV 
             FIYPISPLHN IP-TDRKLPP TMLTTADH-- ---------- -----DDRVV 
             FIYPISPLHN VP-TDRKLPP TLLTTADH-- ---------- -----DDRVV 
             FIYPISPVHN VP-TDRTLPP LMLTTADH-- ---------- -----DDRVV 
             FIYPISPLHN VP-EDKVLPP TILLTADH-- ---------- -----DDRVV 
             FIYPLSPLHN VP-TDKVLPP TILLTADH-- ---------- -----DDRVV 
             YIFPLSPLHN VP-SDKILPP TLLLTADH-- ---------- -----DDRVV 
             FIYPISPLHN LP-TDRTLPP YLLLTADH-- ---------- -----DDRVV 
             FIYPLSALHN VP-KDKVLPP VILLTADH-- ---------- -----DDRVV 
             YIFPISPLHN IP-KNKVLPP YMLLTADH-- ---------- -----DDRVV 
             FIFPLSPLHN IP-KDKILPP YLLLTADH-- ---------- -----DDRVV 
             FIFPISPLQN IP-KDKVFPP MLLLTADH-- ---------- -----DDRVV 
             FIHPISPLHS VP-TDRVLPP TMLLTADH-- ---------- -----DDRVV 
             FIYPVSPLHS IP-KDKVLPP MLLLTADH-- ---------- -----DDRVV 
             YIYTHSPLHN IP-KNMVLPP TMLLTADH-- ---------- -----DDRVV 
             FIYKHSPLHN IP-QNMVLPP TILLTADH-- ---------- -----DDRVV 
             FIYTHSPLHN IP-KDMVLPP TMLLTADH-- ---------- -----DDRVV 
             FIYTHSPLHN IP-KNMVLPP TMLLTADH-- ---------- -----DDRVV 
             FIYTHSPLHN IP-KNMVLPP TMLLTADH-- ---------- -----DDRVV 
             FIYPLSPLHN IP-TDKVLPP TILLTADH-- ---------- -----DDRVV 
             FIHPLSPLHN IP-TDRILPP TLLLTADH-- ---------- -----DDRVV 
             FIYPISPLHN VP-TNKVLPP YMLLTADH-- ---------- -----DDRVV 
             FICPLSPLHN IP-TDRVLPP TMLLTADH-- ---------- -----DDRVV 
             FIYPLSPLHN IP-TDRTLPP TLLLTADH-- ---------- -----DDRVV 
             FICPISPLHN IP-TDRVLPP TILLTADH-- ---------- -----DDRVV 
             FIYPLSPLHN IP-TDRVLPP LLLLTADH-- ---------- -----DDRVV 
             YNYAYSPLHN VD-AKKIYPT VLLLSGDH-- ---------- -----DDRVV 
             YNMTYSPLHT VR-ADKTYPA VILACADH-- ---------- -----DDRVV 
             SWDPSRFAAD WA------TP HLIIHNEL-- ---------- -----DYRLP 
             KWDPAHHLDQ WS------TP QLVIHNEL-- ---------- -----DYRLP 
             KWDPSLHLHN WK------TP QLLIHNEL-- ---------- -----DYRLP 

             PMHSLKFIAT LQHNLPHNPN PLLFRVDKTW LGHGYGKSTD RH------IK 
             PMHSFKYAAT LQHTVPNNPH PLLLRVDKK- AGHGAGKSVE KR------IQ 
             PLHSFKHAAQ LQYSLPDNPQ PLLIRIDQK- AGHGAGKSTD KL------IN 
             PLHSFKQIAE LQYRKPANPH PLLIRIDVK- SGHGAGKSTE KR------IV 
             PLHSYKLAAE LQHVKANNPH PLLIRVDTK- SGHGAGKSTE KR------IQ 
             PMHSFKFIAT LQHNLPQNPN PLLFRVDTTW LGHGYGKSTD RH------IK 
             PMHSFKFIAT LQHNLPQNPN PLLFRVDTTW LGHGYGKSTD RH------IK 
             PMHSFKFIAT LQHNVPQNPH PLLIKIDKSW LGHGMGKPTD KN------VK 
             PMHSLKFVAN LQYNVPQNPH PLLIRVDKSW LGHGFGKTTD KH------TK 
             PMHSLKFVAN LQHNAPQNPN PLLVRVDKSW LGHGFGKTTA KH------TK 
             PMHSLKFVAN LQYNAPQNPH PLLVRVDKSW LGHGFGKTTA KH------TK 
             PMHSLKFVAN LQYNAPGNPH PLLVRVDKSW LGHGFGKTTA KH------TK 
             PMHSLKFVAN LQYNAPGNPH PLLVRVDKSW LGHGFGKTTA KH------TK 
             PLHSFKHAAA LQYTLPKNPN PLLIRIEKK- AGHGAGKSTE QR------IK 
             PSHSFKLAAT LQHLRADNPN PILLRVDKK- AGHGAGKSTT KR------MQ 
             PLHSFKHAAQ LQHMHSNNPY PLLLRVDKK- SGHGAGKSVE KR------IQ 
             PLHSFKHAAT LQHTHPNNPH PLLLRVDKK- AGHGAGKSVE KR------IQ 
             PMHTFKLAAT LQHTLPHNPH PLLLRVDKK- AGHGAGKPLQ LK------IR 
             PMHSFKHAAT LQYLHPQNPH PLLLRVDKK- SGHGAGKSTE KR------IQ 
             PMHSFKHAAE MQHLLPHNPH PLLLRVDKK- SGHGAGKSTE KR------IK 
             PLHSFKFAAT LQHVRADNPN PQLIRIEKK- AGHGAGKATE QK------IK 
             PMHSFKLAAT LQQTVPNNRH PLLLRVDKK- AGHGAGKSVL MR------IK 
             PLHSFKHAAT LQHTKPNNPH PLLIRIDKK- AGHGSGKSTD QR------IK 
             PLHSFKHAAT LQYTLPHNPH PLLIRIEKK- AGHGAGKSTE QR------IK 
             PLHSFKFAAT LQHTLPHNPH PLVIRIDKK- AGHGAGKATA QR------IK 
             PLHSFKHAAA LQHTLPNNPN PLLIRIDTK- SGHGAGKATE QR------IK 
             PLHSFKHTAT LQHTLPHNPH PLLIRLDKK- AGHGAGKNTE QR------IK 
             PMHSFKHAAT LQHTLPHNPH PLLLRVDLK- AGHGAGKATE QR------IK 
             PLHSFKHAAT LQHTLPQNPH PLLIRIDKK- AGHGAGKGTE KR------IQ 
             PLHSFKLAAT LQHVLPHNPH PLLIRIDKK- AGHGAGKATE KR------IQ 
             PLHSFKLAAT LQHTLPHNPH PLLIRIDKK- AGHGAGKATE KR------IQ 
             PLHSFKLAAT LQHTLPHNPH PLLIRIDKK- AGHGAGKATE KR------IQ 
             PLHSFKHAAT LQHTLPHNPH PLLIRIDKK- AGHGAGKATE KR------IQ 
             PLHSFKHAAA LQHTLPHNPH PLLIRIDKK- AGHGAGKATE KR------IQ 
             PLHSFKHAAM LQHMLAHNPH PLLIRIDKK- AGHGAGKATE KR------IQ 
             PLHSFKHAAT LQHTLAHNPH PLLIRIDKK- AGHGAGKATE KR------IQ 
             PLHSFKLAAT LQANRADNPH PLLIRIDKK- AGHGAGKSTE KR------IQ 
             PLHSFKHAAT LQYTLPNNPH PLLIRIDKK- SGHGAGKSTE KR------IQ 
             PLHSFKHAAT LQHTLPHNPH PLLIRIDKK- AGHGAGKSTD QR------IK 
             PLHSFKHAAT LQHTLPHNPH PLLIRIDKK- AGHGAGKSTD QR------IK 
             PLHSFKHAAT LQHTLPHNPH PLLIRIDKK- AGHGAGKSTD KR------IK 
             PLHSFKHAAT LQYLKADNPH PLLIRIDKK- AGHGAGKSTQ QR------IQ 
             PLHSFKHAAT LQHLQPNNPH PLLIRIDKK- AGHGAGKSTE KR------IQ 
             PLHSFKHAAT LQHLQPNNPH PLLIRIDKK- AGHGAGKSTE KR------IQ 
             PLHSFKHAAT LQHLHPNNPH PLLIRIDKK- AGHGAGKSTE MR------IR 
             PLHSFKHAAT LQHLHPGNPH PLLIRIDKK- AGHGAGKSTE MR------IR 
             PLHSFKHAAT LQYLQPNNPH PLLIRIDKK- AGHGAGKSTE MR------IR 
             PLHSFKHAAT LQHLHPNNPQ PLLLRVDKK- AGHGAGKSTE MR------IR 
             PLHSFKHAAT LQYTQPENPH PLLIRIDKK- SGHGSGKSTE KR------IK 
             PLHSFKHAAT LQYLLPHNAN PLIIRIDKK- SGHGTGKSTE KR------IQ 
             PMHSFKLAAE LQYTLPNNPN PLLLLVDKK- AGH-AGKSTQ QRPVLGSQIR 
             PLHSFKLAAT LQHTLPHNLN PLLLRVEKK- AGHGAGKSTQ AK------IL 
             PMHSFKMAAT LQHTLPNNPH PLLLRVDKK- SGHGAGKSTQ QR------IK 
             PMHSFKLAAE LQHSLPSNPN PLLLRVDKK- AGHGAGKSMQ QK------IK 
             PMHSFKLAAE LQYSHANNPN PLLLRVEKK- AGHGAGKSTQ QK------IK 
             PMHSFKLAAE LQYSLPHNPN PLLIRIDKK- AGHGAGKSTQ QK------IK 
             PMHSFKHAAT LQYMLPHNPH PLLLRVDKK- AGHGAGKSTE KR------LQ 
             PMHSFKYAAT LQNTLPHNPH PLLLRVDKK- AGHGAGKSTE KR------IQ 
             PMHSFKYAAM LQYTLPHNRH PLLLRVDKK- AGHGGGKSTE KR------LQ 
             PMHSFKYAAM LQYTLPHNRH PLLLRVDKK- TGHGGGKSTE KR------LQ 
             PMHSFKYAAM LQYTLPHNRH PLLLRVDKK- AGHGGGKSTE KR------LQ 
             PMHSFKYAAM LQYTLPQNRH PLLLRVDKK- AGHGGGKSTE KR------LQ 
             PMHSFKYAAM LQYTLPQNRH PLLLRVDKK- AGHGGGKSTE KR------LQ 
             PMHSLKHAAT LQHLLPHNPN PLLLRVDKK- AGHGAGKSTE QR------IK 
             PMHSFKHAAA LQYTLPHNPN PLLLRVDKK- AGHGAGKSTE KR------IK 
             PMHSFKHAAT LQYTLPHNPH PLLLRVDKK- AGHGAGKSTE KR------IQ 
             PMHSFKHAAT LQYTLPHNPH PLVIRIDKK- AGHGAGKSTE KR------IK 
             PMHSFKHAAT LQYTLAHNPH PLLLRVDKK- AGHGAGKSTE KR------IK 
             PMHSFKHAAT LQYTLAHNPH PLLLRVDMK- AGHGAGKSTE KR------IQ 
             PMHSFKHAAT LQHTLPHNPH PLLLRVDKK- AGHGAGKSTE KR------IK 
             PAHTFKMTAE LQHKLPNNPN PILARLELD- AGHGAGKSTQ KR------IN 
             PAHSFKMAAE MQHQLAQNPN PILLRVELQ- AGHGAGKSTQ KR------IE 
             IGEGLAAFNV LQ--SRGVES RFLTFADEN- --HWVLKP-E NS------LL 
             ISEGLAMFNV LQ--ARGVPS KLLMFPDEN- --HWVLKP-E NS------LV 
             ISEGLAMFNV LQ--VRHVPS KLVVFPDEN- --HWVTKP-E NS------LV 

             DAADKWGFVV QSLGLVRK-Q 
             ESSDKWGFVA QTLGLVWK-D 
             DAADRYGFAA HSLGLKYYGD 
             EAADKWSFAA HTMGLSFR-H 
             EAADKWGFAA QTLGLEWK-D 
             DAVDKWGFVV QSLGLTRT-Q 
             DAVDKWGFVV QSLGLTRT-Q 
             DAADKWGFIA RALGLELK-T 
             DAADKWSFVA QSLGLEWK-T 
             DAADKWSFVV QSLGLEWQ-T 
             DAADKWSFVV QSLGLEWQ-T 
             DAADKWSFVA QSLGLEWQ-T 
             DAADKWSFVA QSLGLEWQ-T 
             EAADKLGFIA QTLGLKWYEE 
             EAADKWGFVA KTLGLEWK-D 
             EAADKWGFVA QSMELVWK-H 
             EAADKWGFVA QSMGLVWK-D 
             EQADKWGFVA QSFQLVWR-D 
             EAADKWGFVA QAMGLEAR-R 
             EAADKWGFVA QSMGLEPK-K 
             EAADKWGFVA QTMGLKWG-L 
             EAADKWGFVA QSLGLTWR-E 
             EAADKWGFVV QSNGWVAK-Q 
             EAADKWGFVA QSLGLTWR-G 
             EWADKWGFVA QSLGLTWRGR 
             EAADRYGFIA QSLGLKWK-D 
             EAADKWGFVA QSLGLKWR-D 
             EAADKWGFVA QSLGLVWR-D 
             DAADRWGFVA QSMGLKWQ-G 
             DAADKWGFVA QSLGLEWQ-N 
             DAADKWGFVA QSLGLKWQ-S 
             DAADKWGFVA QSLGLKWQ-N 
             DAADKWGFVV QNLGLEPR-T 
             DAADKWGFVA QSLGLQVQ-K 
             DAADKWGFVA QSLGLELR-D 
             DAADKWGFVA QSLGLEWQ-D 
             EAADKWGFVV QSIGLTSK-L 
             EAADKWGFVV QSLGLTPK-Q 
             EAADKWGFVA QSMGLEIV-D 
             EAADKWGFVV QSLGLKPV-T 
             EAADKWGFVV QSLGLKPA-V 
             EWADKYGFIA QSLGLPARGG 
             EYADKYGFIS QSLGLKAR-D 
             EYADKYGFIS QSLGLKAR-D 
             EYADKYGFIS QSLGLKAR-D 
             EYADKYGFMA QSMGLPAK-S 
             EYADKYGFIA QSLGLKAK-S 
             EYADKYGFIA QTLGLKAK-D 
             EAADKLGFVA QSMGLEAK-K 
             EAADKLGFIA QSLGLKARGD 
             ENADKWGFVA QSLGLVWK-D 
             ENADKYGFVA QALGLVWK-D 
             ESADKWGFAV QSMGLVWK-E 
             EHADKWGFVA QSLGLVWR-D 
             ESADKWGFVA QSLGLVWK-G 
             ESADKWGFVA QSLGLVWK-D 
             ESADKWGFVA QSMGLVWK-E 
             EAADKWGFAA QSMGLVWK-D 
             EAADKWGFAA QSMGLAWK-D 
             EAADKWGFVA QSMGLAWK-D 
             EAADKWGFVA QSMGLAWK-D 
             EASDKWGFVA QSMGLAWK-D 
             EAADKWGFVA QSMGLAWK-D 
             EAADKWGFVA QSMGLVWK-N 
             EAADKWGFVA QSMGLKWQ-E 
             EAADKWGFVA QSLGLVWK-D 
             ESADKWGFVA QSLGLVWQ-E 
             EAADKWGFVA QSLGLVWK-D 
             EAADKLGFVA QSLGLVWK-G 
             EAADKWGFVA QSLGLKLK-D 
             EACDRYAVVA RALSLELV-E 
             EAAEKFAIVA RVLDLPLA-K 
             WHKTVLDWIN KFSGITAERE 
             WHREVLGWIN KYTGLDKSED 
             WHREVLGWIN KYSGVADEQS 
