# Supplementary material for: Genome of lethal Lepiota venenata and insights into the evolution of toxin-biosynthetic genes
Source: BMC Genomics. 2019 Mar 8;20:198. doi: 10.1186/s12864-019-5575-7 (PMC6408872; doi:10.1186/s12864-019-5575-7)
Supplement: Supplementary file 6 — Alignment of rpb2 coding sequences in species tree. (PHY 29 kb) [file 12864_2019_5575_MOESM6_ESM.phy]

 31 690
Amanita_bi   ggacaggctt gtggccttgt caagaatctt gcgttaatgg cttgtatatc 
Amanita_ex   ggacaggctt gtggtcttgt caagaatctt gcattaatgg cttgtatatc 
Amanita_ph   ggacaagctt gtggtcttgt caagaatctt gcattaatgg cttgtatatc 
Amanita_su   ggacaagctt gtggtcttgt caagaatctt gcattaatgg cttgtatatc 
Amanita_su   ggacaggctt gtggtctcgt caagaatctt gcattaatgg cttgtatatc 
Amanita_pa   ggacaggctt gtggtcttgt gaaaaatctt gcattaatgg cttgtatatc 
Amanita_ri   ggacaggctt gtggtctcgt caagaatctt gcattaatgg cttgtatatc 
Amanita_fu   ggacaggctt gtggtctcgt caagaatctt gcattaatgg cttgtatatc 
Amanita_br   gggcaggctt gtggtcttgt caagaacctt gcgctgatgg cttgtatatc 
Amanita_th   gggcaagctt gtggactagt caagaacctt gccctgatgg cgtgtatttc 
Amanita_mu   gggcaagcct gtggccttgt caagaatctt gcactgatgg cctgtatatc 
Amanita_al   ---------- -------tgt caagaatctt gcactgatgg cctgtatatc 
Amanita_ja   gggcaggcct gcggtctcgt taagaatctt gcactgatgg cctgtatctc 
Amanita_he   ---------- ---------- ---------- ---------- ---------c 
Galerina_m   ggccaagctt gcggtctcgt caagaacctt gccttgatgg cttgtatttc 
Galerina_s   ggtcaggctt gcgggctggt caagaacctc gcgttgatgg cttgtatatc 
Lepiota_su   ggtcaagctt gtggtctcgt caagaacctt gccctcatgt cctgtatttc 
Lepiota_ve   ggtcaagctt gtggtctcgt caagaacctt gctctcatgt cctgtatctc 
Lepiota_cr   ---caagctt gcggtcttgt caagaacctt gctcttatgt catgtatctc 
Lepiota_ma   ggtcaagctt gtggtctcgt gaagaatctt gccctcatgt catgtatctc 
Lepiota_cl   ggtcaagctt gtggtctcgt gaagaatctt gctctcatgt catgtatctc 
Lepiota_sp   ---------- ---------- ------tctt gcgctcatgt catgtatctc 
Lepiota_ma   ggtcaagctt gtggtctcgt gaaaaatctc gccctcatgt catgcatctc 
Lepiota_fu   ---------- ---------- ---------- --cctcatgt catgcatctc 
Lepiota_be   -------ctt gtggtctcgt caagaatttg gcgctcatgt cctgcatatc 
Lepiota_ro   ---------- -cggtcttgt caagtatttg gccctcatgt cctgtatttc 
Lepiota_ca   ---------- ---------- ---------- gcgctcttg- actgtatatc 
Lepista_nu   ggccaggcct gcggtctagt taaaaatctg gcacttatgg catgcatttc 
Gymnopilus   ggccaggctt gcggattggt gaaaaatctt gctttgatgt cttgtatctc 
Anomoporia   ggacaggctt gcggtctagt caaaaatttg gcccttatgg cgtgcatatc 
Plicaturop   ggtcaagcct gcggtctcgt caagaacctg gccctcatgg cgtgtatctc 

             tgtcggttcc tattcagctc cagtaatcga gtttttggaa gagtggggtt 
             tgtcggttcc tattcagctc cagtaatcga gtttttggaa gagtggggct 
             tgtcggttcc tattcagctc cagtaatcga gtttttggaa gagtggggct 
             tgtcggttcc tattcagctc cagtaatcga gtttttggaa gagtggggct 
             tgtcggctct tattcagctc cagtaatcga gtttttggaa gagtggggct 
             tgtcggttcc tattcagctc cagtaatcga gtttttggaa gagtggggct 
             agtcggttcc tattcagctc cagtaatcga gtttttggaa gaatggggct 
             tgttggttcc tattctgccc cagtaatcga gtttttggaa gagtggggct 
             ggtcggttcc tactccgctc cagtgatcga gtttttagaa gagtggggct 
             cgtcggttct tactcagctc ctgttatcga gttcttggag gaatggggct 
             ggttgggtcg tactcagccc ctgtaatcga atttttggaa gaatggggtt 
             ggttgggtcg tattcagccc ctgtaatcga atttttggaa gaatggggtt 
             tgtcggatcc tattcagcgc ctgtcatcga atttttggag gagtgggggc 
             tgtcgggtcc tattcagctc ctgtcatcga atttttggag gagtgggggc 
             tgtcggttcg ttgtctgcgc cgatcatcga gttcctggag gagtggggtc 
             tgttggttcg ttgtctgcac cgattatcga atttctggaa gagtggggtc 
             tgtcggctca tattctgccc ccgtcatcga gtttctggag gaatggggtt 
             tgtcggctcg tattctgccc cagtcatcga gttcctggag gaatggggcc 
             cgtcggctca tattctgctc ctgtcattga gttcctggaa gagtggggtt 
             cgtcggctcg tattctgccc ctgttattga gttcttggaa gagtggggtt 
             cgtcggctcg tattctgccc ctgttattga gttcttggaa gagtggggtt 
             cgttggttcg tattctgccc ctgttattga gtttttggaa gagtggggtc 
             cgttggttca tattctgctc ctgttattga attcttggag gagtggggtt 
             cgtcggctca tattctgccc ccgttatcga gttcttggag gagtggggtt 
             tgttggctca tactccgctc ctgtcatyga atttttagag gagtggggtc 
             tgttggttca tactccgctc ctgttatcga gttcttggag gagtggggcc 
             tgtcggttct tattccgccc ctgtcattga attcttggag gagtggggtc 
             cgttggttct tactccgcac ctgtgattga gtttttggaa gagtgggggt 
             tgtcggctct ttagctgctc cggtcatcga attcttggaa gagtggggtc 
             tgtaggctct tactctgcgc ctgtcatcga attcttggag gagtggggcc 
             tgtcggatct tactccgcgc cggtcatcga attcttggag gagtggggtc 

             tagaatcgct tgaagaaaat gcacattcag cagtaccatg cactaaagtc 
             tagaatcgct tgaagaaaat gcacattcag cagtaccatg caccaaagtc 
             tggaatcgct tgaagaaaat gcacattcag cagtaccatg caccaaagtc 
             tggaatcgct tgaagaaaat gcacattcgg cagtaccatg caccaaagtc 
             tagaatcgct tgaagaaaat gcacattcag cagtaccatg tactaaagtc 
             tagaatcgct tgaagaaaat gcacattcag cagtgccatg cactaaagtc 
             tagaatcgct ggaagaaaat gcgcattcag cagtgccatg cactaaagta 
             tggaatcgct tgaagaaaat gcacattcag cagtaccgtg cactaaagtc 
             tggaatcgct ggaagaaaat gctcattcag cagttccatg cacaaaggtc 
             tggagtcact cgaggaaaat gcacattcgg ctgtcccttg tacgaaggtc 
             tggaatcgct tgaggaaaat gctcattcga ctgttccatg cactaaagta 
             tagaatccct tgaggaaaat gcgcattcaa ctgttccatg cacraaagta 
             tggaatcgct ggaggagaat gcccactccg ctgtgccatg cactaaagta 
             tggaatcgtt ggaggagaat gctcactcca ctgtgccgtg cactaaagta 
             tggagtcgtt ggaggaaaat gcgcattcga cgacaccttg cacaaaggtt 
             tggaatcttt ggaggaaaat gctcattcca ctacgccttg cacaagggtt 
             tggagtccct ggaagaaaat gcacattcaa caacaccgtg cacgaaggtc 
             tggagtcatt ggaagaaaac gcacattcaa caacaccgtg cacgaaggtc 
             tggaatcatt ggaggaaaac gcgcactcaa caacaccgtg cacgaaggtc 
             tggaatctct cgaggagaat gcgcactcga caacaccctg cacaaaagtc 
             tggaatctct cgaggagaat gcgcactcga caacaccctg cacaaaagtc 
             tagaatctct cgaggagaat gcgcactcga caactccctg cacaaaagtc 
             tggagtccct cgaggaaaat gcacattcga caacgccctg cacgaaggtc 
             tggagtcact ggaggagaac gcacactcga caacaccgtg cacaaaggtc 
             ttgaatcact tgaagagaac gcacattcta cttcgccctg tactaaagtc 
             tcgagtcact tgaagagaat gcgcattcca cttcaccgtg cacgaaggtt 
             tcgaatctct tgaagaaaac gcacattcca cgtcaccatg tacaaaagtt 
             tagaatctct cgaagaaaat gctcattcat ctactccttg tacgaaagtt 
             tggaatcact tgaagaaaat gctcactcaa cgagtcctac cacgaaggtc 
             tggaatcctt ggaagaaaac gcacattctt cgacaccttg cacgaaagtg 
             tggagtctct cgaggagaac gcacattcat ctacgccctg cacaaaggtg 

             tttgtaaatg gtgtctggat gggcgtccat cgagatccag ctaacttggt 
             tttgtgaatg gtgtctggat gggcgtccat cgagatccag ctaacttagt 
             tttgtaaatg gcgtctggat gggcgtccat cgagatccag ccaacttagt 
             tttgtaaatg gcgtctggat gggcgtccat cgagatccag ccaacttagt 
             tttgtaaatg gcgtctggat gggcgtccac cgagatccgg ccaacttagt 
             tttgtaaatg gcgtctggat gggcgtccat cgagatccag ccaacttggt 
             tttgtaaatg gtgtctggat gggcgtccat cgagatcctg ccaacttagt 
             tttgtaaatg gtgtctggat gggcgtccat cgagatccag ctaacttagt 
             ttcgtcaatg gtgtttggat gggtgttcat cgagatcctg ccaacttggt 
             tttgtcaatg gagtctggat gggtgttcat cgcgaccccg ccaatctagt 
             ttcgtcaatg gtgtgtggat gggtgtgcat cgcgaccctg ccaacttggt 
             ttygtcaatg gtgtgtggat gggtgtgcat cgcgaccctg ccaacttggt 
             ttcgtcaacg gagtatggat gggcgtgcac cgcgaccctg ccaacctggt 
             ttcgtcaacg gagtatggat gggtgtgcac cgcgatcctg ccaacctggt 
             tttgtgaatg gtgtttggtt gggtgtacat cgtgatccag ctaacttggt 
             tttgtcaatg gtgtctggct gggcgtacac cgtgacgcgg cgaatttggt 
             ttcgttaatg gtgtctggat gggcgtccat cgtgaccctg ccaatctggt 
             tttgttaatg gtgtctggat gggtgtgcat cgtgacccgg ctaacctggt 
             tttgtcaatg gagtttggat gggtgtacat cgtgaccctg ccaaccttgt 
             ttcgttaatg gtgtctggat gggtgttcac cgtgaccccg ccaaccttgt 
             ttcgtcaatg gtgtctggat gggtgtccac cgtgaccccg ccaaccttgt 
             tttgttaacg gtgtttggat gggtgtccac cgtgaccccg ccaaccttgt 
             ttcgtcaatg gtgtttggat gggtgtccac cgtgaccccg ccaaccttgt 
             ttcgtcaatg gtgtctggat gggtgtacac cgtgaccccg caaaccttgt 
             ttcgtcaatg gtgtctggat gggtgttcat cgcgaccctg ccaatcttgt 
             tttgtaaacg gtgtgtggat gggtgttcac cgtgaccctc agaatctcgt 
             tttgtcaatg gcgtgtggat gggtgttcat cgcgaccctg ccaayctcgt 
             tttgtcaacg gtgtgtggat gggcgtacat cgcgatccgg ctaatcttgt 
             ttcgtgaatg gtgtatggtt aggtgtccat cgtgaccctg ccaaccttgt 
             ttcgtgaacg gtgtgtggat gggcgtccat cgcgatcctg cgaacttggt 
             ttcgtgaatg gtgtgtggat gggcgtgcat cgtgatcccg ccaacctcgt 

             caagactatt aagaaacttc ggagaaagga cgacattagt ccagaagtat 
             caagactatt aagaaacttc ggagaaagga cgacattagt ccagaagtat 
             caagactatt aagaaacttc ggagaaagga cgacattagt ccagaagtat 
             caagactatt aagaaacttc ggagaaagga cgacattagt ccagaagtat 
             caagactatt aagaaacttc ggagaaagga cgacattagt ccagaagtat 
             caagactatc aagaaacttc ggagaaagga cgacattagt ccagaagtat 
             caagactatt aagaaacttc ggagaaagga cgacattagt ccggaagtat 
             caagactatc aagaaacttc ggagaaagga cgacattagt ccagaagtgt 
             caagacgatt aaaaaactgc ggagaaagga tgacattagt ccrgaagtat 
             caagaccatt aaaaaattac ggaggaagga tgatattagc cccgaagtat 
             caagaccata aagaaacttc gaagaaaaga tgatatcagt ccagaagtat 
             caagaccata aagaaacttc gaagaaaaga tgatatcagt ccrgargtat 
             caaaacaata aagaaacttc gtaggaagga tgatatcagc ccagaagtgt 
             caaaacaata aagaaacttc gcaggaaaga tgatatcagc ccagaagtct 
             gaaaaccctc aaaaagttga ggagaaggga tgacatcagc ccggaagtgt 
             aaaaaccctc aagaggttga gaagaaggga tgacatcagc ccagaagttt 
             gaagaccatc aagaagttga ggcggaagga tgatattagt cctgaagtct 
             gaagaccatt aaaaagctga ggcggaagga tgatattagt cctgaagtct 
             gaagacgatc aaaaagttga ggcggaagga tgatatcagt cctgaagtct 
             taagaccatt aaaaaactta ggcggaagga tgacatcagt cccgaagtct 
             taagaccatt aaaaaactca ggcggaagga tgacatcagt cctgaagtct 
             taagaccatt aaaaaactca ggcggaagga tgacattagt cctgaagtct 
             caagaccata aaaaaactga ggcggaagga cgacatcagt cctgaagtct 
             caaaaccatc aaaaaactga ggcggaagga cgatatcagt cctgaagtct 
             caagactatc aagaagctga ggcgaaagga cgacatcagt ccagaagttt 
             caagacgatc aaaaagctaa gacgaaagga cgacatcagt cccgaagttt 
             caaaaccatt aaaaagctga gacgaaagga tgatatcagt ccagaagtct 
             caagacaatc aagaagctgc gacgcaagga cgacattagt cctgaagtct 
             aaaaaccttg aagaggctca ggagacggaa tgacatcagt ggtgaagttt 
             caagactatc aagaagctgc gccggaagga cgatatcagc cctgaagtct 
             caaaaccatc aagaaacttc gtcggaagga cgatatcagt cctgaggtat 

             cagttgtccg tgatattcga gaaagggagc tacggctgta tacagacgct 
             cagttgtccg tgatattcga gaaagggaat tacggctgta tacagacgct 
             cagttgtacg tgatattcga gaaagagaac tacggctgta tacagatgct 
             cagttgtacg tgatattcga gaaagagaac tacggctgta tacagatgct 
             cagttgtacg tgatattcga gaaagagaac tacggctgta tacagacgct 
             cagttgtacg tgatattcga gaaagagaac tacggctgta tacagatgct 
             cagttgtacg tgatatccga gaaagagaac tacggcttta tacagacgct 
             cagttgtccg tgatattcga gaaagggaac tacggctgta tacagatgcc 
             cagtcgtccg tgatattcgg gaaagggagc tacggctgta yacggacgcc 
             ctgttgtacg tgatattagg gaaagagaat tgcggctgta cacggatgcg 
             ctgttgtccg tgacatccga gaaagagagc tacgtctcta tacggatgcg 
             ctgttgtccg tgacatccga gaaagagagc tgcgtttgta tacggatgcg 
             ctgtggtccg tgacattcgg gaaagagaac tacgattata cacggatgcg 
             ctgtggtccg tgacatccgg gaaagagaac tacgattgta caccgatgcg 
             cggttgttcg cgatatcaga gaaaaggagc tgcggctgta cagcgacgct 
             ctgttgttcg cgatatcagg gaaaaagaac tacggctgta cagcgatgct 
             ccgttgttcg ggatattcga gagaaggagc tcaggatcta tactgatgct 
             cggtcgttcg ggatattcga gagaaggaac tcaggatcta taccgatgcc 
             cagttgtccg cgatatacga gagaaggagc taaggatcta cactgatgct 
             cagttgttcg tgatatccgc gagaaggagt tgaggatcta cactgatgct 
             cagttgttcg tgatatccgc gagaaggaac tgaggatcta cactgatgct 
             cagttgttcg tgatatccgc gaaaaggagc tgaggatcta cactgatgct 
             cggttgttcg cgatatccgc gagaaggagc ttagaatcta cactgacgct 
             cagttgttcg cgatatccga gagaaggagc tcaggattta taccgatgct 
             cggtcgtccg tgatatccga gagaaggagc taaggatata caccgatgct 
             cagttgttcg tgacatccga gagaaagagc ttagaatata caccgatgcc 
             cggtcgttcg tgatatccga gaaaaagagc tcaggatata cactgatgct 
             cagttgttcg cgatatcagg gaaaaagagc tgcggctgta cacagacgcg 
             cggtcgtccg ggatatccgt gaaaaggaac tgcgcgtgta taccgatgcg 
             ccgtcgtgcg ggatatccgt gagaaggagt tacgactgta cacagatgcg 
             cggtcgtgcg agatatccga gagaaagagt tgcgcttgta cacggatgcg 

             ggccgagttt gtcgtccgtt gttcattgtc gaaaatcaac agctcgcgct 
             ggccgagttt gtcgtccatt gttcattgtc gaaaatcaac agctcgcgct 
             ggccgagttt gtcgtccatt gttcattgtc gaaaatcacc agctcgcgct 
             ggccgagttt gtcgtccatt gttcattgtc gaaaatcacc agctcgcgct 
             ggccgagttt gtcgtccatt gttcattgtc gaaaatcaac agctcgcgct 
             ggccgagttt gtcgtccatt attcattgtc gaaaatcaac agctcgcgct 
             ggccgagttt gtcgtccatt gttcattgtc gaaaatcaac agctcgcgct 
             ggtcgggttt gtcgtccatt gttcattgtc gaaaatcaac agctcgcgct 
             ggtcgagtgt gtcggcccct cttcatagtc gagaatcagc agttagcgct 
             ggtcgagtgt gtcggcccct gttcattgtt gaaaaccaac agctagcact 
             ggccgtgtgt gtcgcccctt gttcatcgta gagaatcaac agcttgcact 
             ggccgtgtgt gtcgcccctt gttcatcgta gagaatcaac agcttgcact 
             ggccgagtgt gtcgccctct gtttatcgtt gaaaatcaac aacttgcact 
             ggccgagtgt gccgccctct gtttattgtt gaaaatcaac aacttgcact 
             ggtcgagttt gcaggccgtt attcattgtg gagaatcagc agttagccct 
             ggccgagttt gcaggccgct gtttatagtg gagaatcagc agttagctct 
             ggccgcgttt gccgaccgtt attcattgtc gaaaaccaac agctccttct 
             ggccgtgttt gccgaccctt gttcatcgtc gaaaaccaac agctcctcct 
             ggccgggttt gtcgaccatt attcatcgtc gagaaccagc aacttcttct 
             ggccgtgtct gtcgtccact attcatcgtc gagaaccagc aactacttct 
             ggccgtgtct gtcgtccact gtttatcgtc gagaatcagc aattacttct 
             ggccgggtct gtcgtccact attcatcgtc gagaaccagc aattacttct 
             ggccgtgtct gtcgaccact gttcatagtc gagaaccaac aactacttct 
             ggccgtgtct gtcgcccact attcattgtc gaaaatcaac aacttcttct 
             gggcgtgtct gtcggccgct cttcattgtt gagaaccaac agctgcttct 
             ggtcgtgttt gccgaccgct tttcattgtg gagaaccagc agctacttct 
             ggtcgtgttt gtcgaccgct cttcatcgtg gaaaaccaac aattacttct 
             ggtcgtgtct gtcgtccact ctttattgtt gaaaatcaac agcttgttct 
             ggccgggttt gtagaccctt gttcatcgtc gaagaccaac agctagtgtt 
             gggcgtgtgt gtcgaccatt attcatagtc gagaatcagc agctagtgct 
             ggtcgggtct gccgaccgct tttcatcgtc gagaaccagc agctcatact 

             ccagaagaaa catgtgcggt ggttaggcaa tggttccaat gatgacggc- 
             ccagaagaaa catgtgcggt ggttaggcaa tggttccaat gatgacggc- 
             ccagaagaaa cacgtgcgat ggttaggcaa tggttcaaat gatgatggc- 
             ccagaagaaa cacgtgcgat ggttaggcaa tggttcaaat gatgatggc- 
             ccagaagaag catgtgcgat ggttaggcaa tggttccaac gatgacggc- 
             ccagaagaaa catgtgcgat ggttaggcaa tggttccaat gatgatggc- 
             ccagaagaaa cacgtgcggt ggttaggcaa tggttccaat gacgatggt- 
             ccagaaaaag catgtgcggt ggctaggcaa tggttccaac gatgatggt- 
             ccagaagaaa catgtgcggt ggttgagcaa tggctttaat gaagagagc- 
             tcaaaagaag catgtcagat ggctaagtaa tggatacaat gatgatggt- 
             acagaagaag cacgttcggt ggttgagtaa tggcttcaac gaggagggg- 
             acagaagaag cacgttcggt ggttgagtaa tggctccaac gatgagggg- 
             acagaagaag cacgtacgat ggttgaacaa tgccagtaat gacgaaggc- 
             ccagaagaag cacgtgcgat ggttgagcaa tggcggtaat gacgaaggc- 
             gcagaaaaag cacatccgat ggctgaacaa cggtgtcacc gacgacggt- 
             gcagaaaaag catgtcaggt ggcttcataa tggcgttaat gacagtggc- 
             tcaaaagaaa cacattagat ggttgaacac tggtcaaaat gatgaagca- 
             tcaaaagaag cacatccggt ggttgaacag cggttacaat gatgaagga- 
             ccaaaagaag catatcaggt ggttgaatac tggctataac gatgagaac- 
             ccaaaagaag catataagat ggttgaatag tggttacaac gatgagaat- 
             ccaaaagaag catataagat ggttgaataa tggttacaac gatgagaat- 
             ccaaaagaag catataagat ggttgaataa tggttccaac gatgagaat- 
             ccaaaagaag catataagat ggttgaatag cggctacaac gatgagaac- 
             ccaaaagaag catattaggt ggttgaacag tggttacaat gatgaaaac- 
             tcaaaagaag catattcggt ggctraacag tggatatgat gaagaaggc- 
             acaaaagaag cacattcgtt ggttgaacaa tggcagtgat gaggagggc- 
             gcagaagaaa catattcgtt ggctcaacga tggttttgat gacgagggt- 
             tcaaaagaag catatacgtt atatcaacaa cggttttaat gatgaagga- 
             gcagaaaaag catgtcagat ggctatctgt cggacatgac gacgatggc- 
             tcagaagaag catatccgat ggctagagca gggttatcgc gacgagggcg 
             ccagaaaaag cacgtcaact ggcttggaca gggaatggac gataacggc- 

             --------ga tgtgtttaag tgggaacatc tagtgaaagg cggtattgtg 
             --------ga tgtatttaag tgggaacatc tagtgaaagg cggtattgtg 
             --------ga cgtatttagg tgggaacacc tagtgaaagg tggtattgtg 
             --------ga cgtatttagg tgggaacacc tagtgaaagg tggtattgtg 
             --------ga tgtatttagg tgggaacatc tagtgaaagg cggtattgtg 
             --------ga tgtatttaga tgggaacatc tagtgaaggg tggtattgtg 
             --------ga tgtatttaag tgggaacatc tagtgaaagg cggtattgtg 
             --------ga tgtatttaag tgggaacacc tcgtaaaagg cggtattgtg 
             --------ga agacttcaag tgggagcatt tggtgaaagg gggtattgtg 
             --------ga agaattcaag tgggagcacc tggtgaaagg tggtattgta 
             --------ga agagttcaaa tgggaacact tggtgaaggg aggcgttgtg 
             --------ga agagttcaaa tgggaacact tggtgaaggg aggcgttgtg 
             --------ga agagttcaga tgggagcacc ttgtaaaagg tggtatcata 
             --------ga agagttcaaa tgggagcacc ttgtgaaggg tggcatcata 
             --------aa cgagttcaaa tgggagcata tgataaaggg ggggattatc 
             --------gc tgagttcaaa tggcatgaca tggtaatagg agggatcatt 
             --------ga ggaatacaag tgggaacagc taatcaaggg gggtgtcatc 
             --------ga ggagtataag tgggagcaat taatcaaggg gggtgtcatc 
             --------ga ggagtataag tgggagcagc tgatcaaggg tggtgtcatt 
             --------ga ggagtacaag tgggagcagc tgatcaaggg cggtgtcatc 
             --------ga ggagtacaag tgggagcagc tgatcaaggg cggtgtcatc 
             --------ga agaatataag tgggagcagc tgatcaaggg cggtgtcatc 
             --------ga ggagtacaag tgggagcagc tgatcaaggg tggtgtcatt 
             --------ga agagtataag tgggaacagc tgatcaaggg tggtgtcata 
             --------aa cgartacaag tgggaacagt tgatcaaagg tggtgtaaty 
             --------aa cgagtacaag tgggagcagc taatcaaggg aggtgtgatc 
             --------aa cgagtacaag tgggagcaga tgatcaaggg cggtgtaatc 
             --------ga tgaatataaa tgggagcagc tcataaaggg aggtatcatc 
             --------aa cgactacaag tgggaacatc tagtcaacgg aggcatcgtg 
             gcgaggaaga ggagtacaag tgggaacagt tggtgaaggg cggtgtcata 
             --------ga gccgtacaag tgggaacagt tgatcaaagg tggtatcgtg 

             gagctacttg atgcagagga agaagagact gtgatgatat ctatgacgcc 
             gagctacttg atgcagagga agaagagact gtgatgatat ctatgacgcc 
             gagctacttg acgcagagga agaagagact gtgatgatat ctatgacgcc 
             gagctacttg acgcagagga agaagagact gtgatgatat ctatgacgcc 
             gagctccttg atgcagagga agaggaaact gtgatgatat ctatgacgcc 
             gagctacttg atgcagagga agaagagact gtgatgatat ctatgacgcc 
             gagctacttg atgcagagga agaagagact gtgatgatat ccatgacgcc 
             gagttacttg atgcagagga agaagagacc gtgatgatat ctatgacacc 
             gaattacttg acgcagacga agaggaaacn gttatgatat ctatgactcc 
             gaacttcttg acgcagagga agaagaaaca gttatgatat ccatgacgcc 
             gagttgcttg acgctgaaga agaggagact gtcatgattt ccatgacacc 
             gagttgcttg acgctgaaga agaggaaact gtcatgatat ccatgacacc 
             gagttgcttg acgcagaaga ggaggaaacc gtcatgatct ccatgacccc 
             gagttgcttg atgcagaaga agaagaaact gtcatgattt ctatgacccc 
             gagctgttgg atgctgaaga agaagagacc gttatgatct caatgacccc 
             gagttgttgg atgctgagga ggaggagact gttatgatct ccatgacgcc 
             gagttgcttg atgctgaaga ggaggaract gtcatgattt cgatgacacc 
             gagttgcttg atgctgaaga ggaggagacc gtcatgattt cgatgacacc 
             gagttattgg atgctgagga agaggagact gtcatgattt caatgacacc 
             gagttactgg acgcagaaga agaggagact gtcatgattt caatgacacc 
             gagttactgg acgcagaaga agaggagact gtcatgattt caatgacacc 
             gagttactgg acgcagaaga agaggagacc gttatgattt caatgacacc 
             garttgctgg atgctgaaga agaggagact gtcatgattt caatgacacc 
             gagctgctgg atgccgagga agaagagaca gtcatgattt cgatgacgcc 
             gagctgctgg atgctgagga agaagagacc gtcatgatct ctatgacccc 
             gagttgctgg atgctgaaga agaggagacc gtcatgatct ctatgacccc 
             gagctgttgg atgctgagga agaggaaact gtcatgattt ctatgactcc 
             gagttactag atgcagagga ggaagaaacc gttatgatat caatgactcc 
             gaacttctgg acgctgagga agaggagacc gttatgatct ctatgactcc 
             gagctactgg atgcagagga ggaagagaca gtcatgatct cgatgacccc 
             gaactacttg acgctgagga agaggaaacc gtcatgatct cgatgacccc 

             tgaagacctg gaaagttcac gcctgcagca gagtggcgtt gagctcaatg 
             tgaagacctg gaaagttcac gcctgcagca gagcggcgtc gagctcaatg 
             tgaagacctg gaaacttcac gcctgcagca gagcggcgtc gaccccaatg 
             tgaagacctg gaaacttcac gcctgcagca gagcggcgtc gaccccaatg 
             tgaagacctg gaaacttcac gcctgcagca gagcggcgtc gaccccaata 
             tgaagacctc gaaagttcac gcctgcagca gagcggcgtc gagaccaata 
             tgaagacctc gaaacttcac gcctgcagca gagcggtgtc gacaccaata 
             tgaagacctg gaaaactcac gcctgcagca gagtggcgtc gaccctaatg 
             ggaagacttg gagaattctc gtctacagca gagtggcgtc gaccctaatg 
             agaggacttg gaaaattctc gtctgcagca gactggcgtg gatcccaata 
             agaagatctg gaaacttctc ggttgcagca gagtggtgtt gacccgaatg 
             agaagatctg gaaacttctc ggttgcagca gagtggtgtc gacccgaatg 
             ggaagatctg gagaattccc gtctgcaaca gagtggcgtt gaccctcatc 
             ggaggacttg gaaaattccc gcctgcaaca aagtggggtc gaccctcatg 
             agaagatttg gagaactccc gactgcaaca aagtggcgtc gatccccatg 
             agaggatctg gaaaattccc gtttacagca aagcggtgtc gatcctcacg 
             agaggacttg gaaaattctc gactgcaggc cgctggtgtt gacccccgcg 
             agaagactta gaaaactctc gactgcaggc cgctggtatc gaccctcgcg 
             ggaggacctt gaaaattccc gattgcaagc tgctggcgtt gacactcgag 
             ggaagatytg gagaactctc gcttacaagc cgccggtatt gacccacgtg 
             ggaagatctg gagaactctc gcttacaagc cgccggtatt gacccacgtg 
             agaagatctg gagaactctc gcttacaggc cgccggtatt gacccgcgtg 
             agaagatttg gagaactctc gyttgcaagc cgctggtgtt gatactcgcg 
             ggaggatctg gaaaactctc gattgcaagc tgctggtgtt gacgtgcggg 
             tgaagacttg gagaactcac gactgcaggc cgcaggtgtt gatccrcatg 
             ggaagatcta gagaactcga ggctgcaagc tgctggcgtt gatccacacg 
             tgaagatttg gagaactcgc ggctacaggc cgctggcgtg gatccgcatg 
             agaagacctc gagaattctc gattgacaca gagcggcgca gatccccata 
             agaagacctg gagaactccc gacttcagca gcgaggaata gacccccatg 
             agaggatctg gaaaattccc gtctgcaacg aggaagtctc gacgtccgta 
             gcaggacttg gacacgtcgc gtctccagtc tagtggcatt gaccctcaca 

             tga---acga tggtgaatat gatccagccg tgcgactaaa agccggtatc 
             tga---atga cggcgaatat gatccagctg tgcgattaaa agccggtatc 
             tga---atga cggtgaatat gatccagctg tgcgattaaa agccggtact 
             tga---atga cagtgaatat gatccagctg tgcgattaaa agccggtact 
             tga---atga cggcgaatat gatccagctg tgcgactaaa ggccggtacc 
             tga---atga cggcgaatat gatcctgctg tgcgattaaa agccggtacc 
             tga---atga aggcgaatat gatccggctg tgcggttaaa agctggtacc 
             cga---atga cggtgaactc gatccagctg tgcggttgaa agccggtatc 
             taa---acga cggggaattc gatccggctg ckcgtttgaa agccggyatt 
             taa---ctga tggcgacttc gatccagctg cgcgtttaaa agctggtatc 
             cca---acga gggtgaattt gatcctgcgg cacggctaaa ggcaggagtt 
             cca---acga gggtgaattt gatcctgcag cacggctaaa ggcaggagtt 
             ctg---atga tggggagttt gatcctgccg caaggctgaa agctggcgtg 
             ctg---acga tggagaattc gatcctgccg caaggctaaa agccggtgtg 
             aaa---atga gggggagtat gatcctgctg cgcgcttaaa agcaggcacc 
             caaacaatga gggagaattc gatcccgctg ctcgcttaaa agcgggtact 
             ctg---atga cgctgatttt gatcctgcgg cgcgtctcaa ggccggcact 
             ctg---atga tactgacttt gatcctgcgg cgcgtctcaa ggctggcact 
             cag---atga cggcgaattt gaccctgctg cgcgtctcaa ggccgggact 
             ctg---atga cggcgaattc gaccctgcag cgcgtctcaa agctggcacc 
             ctg---atga tggcgaattc gatcctgcgg cgcgtctcaa agctggcacc 
             ctg---atga tggtgatttc gaccctgcag cgcgtctcaa agctggcacc 
             ctg---acga aggcgaattt gaccctgcgg cgcgtctcaa agctggcacc 
             ctg---atga tggtgaattc gaccctgcgg cgcgtctcaa ggctggcact 
             cga---atga tggtgatttc gatcctgcag crcgtctaaa agctggcaca 
             cga---acga tggcgacttc gaccctgcag cacgattgaa agctggaact 
             cga---acga cggagatttt gaccctgcgg cgcggttgaa agctggtacc 
             taa---atga tacagaattt gacccagcgg ctaggcttaa ggctggaatc 
             cga---acga cggcgacttc gatcctgctg cgcgtctgaa agcaggtact 
             aaa---gcga tgaggaattc gatccggctg cgcgtctcaa ggcaggtatc 
             ------atga cgaggaattc gaccccgccg cacgtctgaa agcgggcatc 

             aatgcgcata cctggacgca ctgcgaaatc catccaagca tgatccttgg 
             aatgcgcata cctggacgca ctgcgaaatc catccaagca tgatacttgg 
             agtgcacata cctggacgca ctgcgaaatc cacccaagca tgatacttgg 
             agtgcacata cctggacgca ctgcgaaatc cacccaagca tgatacttgg 
             agtgcgcata cctggacgca ctgcgaaatc cacccaagca tgatacttgg 
             aatgcacaca cctggacgca ctgcgaaatc cacccgagca tgatacttgg 
             aatgcacata cctggaccca ctgcgaaatc cacccaagca tgatacttgg 
             aatgcgcaca cttggacgca ctgcgaaatc cacccaagca tgatacttgg 
             agtgcccacg cttggacgca ctgtgagatt cayccaagca tgatactcgg 
             aatgctcaca catggaccca ttgtgaaatc catcccagta tgattctggg 
             aacgctcata cttggacgca ttgtgaaatc catccaagta tgatactcgg 
             aacgctcata cttggacgca ttgtgaaatc catccaagta tgatactcgg 
             aatgcacaca catggacgca ctgcgaaatt catccaagta tgattctcgg 
             aacgcacaca catggacgca ctgcgaaatt catccaagca tgattcttgg 
             catgcccaca catggactca ctgtgaaatc catcctagta tgatccttgg 
             catgctcaca catggactca ttgtgagatt catcctagca tgatccttgg 
             catgctcaca cttggacaca ttgcgagatt cacccaagca tgattcttgg 
             catgctcaca cttggacaca ctgcgagatt cacccaagca tgattcttgg 
             catgcccata cgtggaccca ttgcgaaatt cacccaagta tgattcttgg 
             cacgctcata cttggaccca ctgtgaaatt catcccagta tgattcttgg 
             cacgctcata cttggaccca ctgtgaaatt caccccagta tgatccttgg 
             cacgctcata cttggaccca ctgtgaaatt catcccagta tgattcttgg 
             cacgctcaca cctggaccca ctgtgagatc cacccaagta tgattcttgg 
             catgcccaca cctggactca ctgcgagatc cacccaagta tgattcttgg 
             catgctcata cctggacaca ctgtgagatt catcctagta tgattcttgg 
             catgctcata cctggacaca ctgtgagatt catcccagta tgattctcgg 
             catgctcata cctggacaca ctgcgagatc catcccagca tgattctcgg 
             aattcgcaca cttggacgca ctgcgaaata cacccaagta tgattttggg 
             catgctcaca cttggacgca ctgtgagatt catcctagca tgattcttgg 
             aacgcccata cttggacgca ctgtgaaatc caccccagta tgattctggg 
             aatgcgcata cgtggacgca ttgcgagatt caccctagta tgatcttggg 

             tatctgtgct agtattattc catttcccga tcataatcag 
             tatatgtgct agtattattc catttcccga tcataatcag 
             tatctgtgcc agtattattc cattccccga tcataatcag 
             tatctgtgcc agtattattc cattccccga tcataatcag 
             tatctgtgcc agtattattc catttcccga tcataatcag 
             tatctgtgcc agtattattc catttcccga tcataatcag 
             catttgtgct agtattattc catttcccga tcataatcag 
             tatttgtgcc agtattattc cattccccga tcataatcaa 
             tatctgtgct agtatcattc cattccctga tcataatcag 
             aatttgcgct agtattattc catttccaga tcacaatcaa 
             tatatgcgcc agtataattc ccttcccaga tcataaccag 
             tatwtgcgcc agtataattc ccttcccaga ---------- 
             catatgcgcc agtataattc cctt------ ---------- 
             catttgcgcc agtataattc cattccc--- ---------- 
             tatctgcgcc agcataatcc cattcccaga tcataatcag 
             gatttgtgcc agtatcattc cttttcctga tcacaaccag 
             catatgtgcc agcattatcc ccttccccga tcataaccaa 
             tatatgtgcc agcattatcc ccttccccga tcataaccaa 
             tatctgcgct agcattatcc cc-------- ---------- 
             catttgtgct agcattattc ccttccc--- ---------- 
             catt------ ---------- ---------- ---------- 
             catctgtgct agcattattc ccttccccga ccataaccaa 
             catttgtgcc agtattattc ccttccccga ccacaaccaa 
             catctgcgcc agcattattc ccttccccga ---------- 
             tatctgcgcc agcatcattc cattccccga tcacaaccag 
             tatttgcgca agcatcattc ccttccctga tcacaatcaa 
             catttgcgca agtatcattc ccttccctga tcacaatcag 
             tatctgcgcc agcattattc ccttccctga tcataaccag 
             catctgtgcc agcatcattc cgttccctga ccacaatcaa 
             aatctgtgcc agtatcatcc cctttcctga tcataatcaa 
             tgttgccgcg agcatcattc ctttccccga tcacaaccaa 
