# Supplementary material for: Genome of lethal Lepiota venenata and insights into the evolution of toxin-biosynthetic genes
Source: BMC Genomics. 2019 Mar 8;20:198. doi: 10.1186/s12864-019-5575-7 (PMC6408872; doi:10.1186/s12864-019-5575-7)
Supplement: Supplementary file 7 — Alignment of POP coding sequences in gene tree. (PHY 62 kb) [file 12864_2019_5575_MOESM7_ESM.phy]

 20 2265
Lepiota_ve   actccaaaca gataccccaa ggctcgtcgt tccgaccata tcgacacata 
Lepiota_ve   actaccgcaa aatatccctc tgctcgccgt tctgatcacg tcgatgtcta 
Lepiota_su   actcccgcaa aatatccctc tgctcgtcgt tctggacatg tcgacgttta 
Galerina_m   gctcctggaa attatccctc tacccgtcgt tctgaccatg tcgataccta 
Amanita_ri   actcctcaca attatcctcc tactcgtcgt tctgaccacg tcgatgtcta 
Amanita_pa   gcccctcaca gttatcctcc tactcgtcgt tctgaccacg tcgatgtcta 
Amanita_ph   gctcctcgca gttatcctcc tactcgtcgt tctgaccacg tcgatgtcta 
Amanita_su   gctcctcgca gttatcctcc tactcgtcgt tctgaccacg tcgatgtcta 
Lepista_nu   actccaaaat cttacccccc tgcacgcagg tcagatcatg tcgattccta 
Amanita_th   tctccaaata cctacccccc tgctcaccgt ttgccccatg tcgactccta 
Amanita_mu   accccaaatg cgtaccctcc ttcgcgccgt tcagatcatg ttgacattta 
Amanita_ri   acacccaacg cctaccctcc tactcgccgt tcagaccaca ttgacaccta 
Amanita_pa   acacccaaca cgtacccttc tactcgccgt tcagaccata tagacaccta 
Amanita_bi   acacccaaca tgtacccttc tgctcgccgt tcagaccata tagacacata 
Amanita_ph   acgcccaact cgtaccctcc tactcgccgt tcagaccata tagacacata 
Amanita_su   acgcccaact cgtaccctcc tactcgccgt tcagaccata tagacacata 
POPA_Galer   cttcccaacg catatccacc agctcgtcgt tccgatcacg ttgacatcta 
Gymnopilus   gttcctaatt cgtatccttc tgctcgtcgc tcggatcacg ttgacatcta 
Anomoporia   attccaaacc ggtaccccgc cgctcgccgc tcagaccatg tagatatata 
Plicaturop   acaccgaacc ggtaccctca agcccgccgt tccgaccatg tcgatgtata 

             tcaaagcgct accaagggca ccgtgcgggt tcacgatccc tataattggc 
             taagagcgcg ctgaagggcg aagtacacat accggacccg taccaatggc 
             caagagcgcg ttacagggcg aagtgtgcat atctgaccca tatcaatggc 
             tcagagcgcg tccaagggcg aagtacctgt gccggacccc taccaatggc 
             tcagagtgca tccagaggcg aagtaacagt tgcagacccg taccaatggt 
             tcagagtgca tccagaggcg aagtaactgt accagaccct taccaatggt 
             tcagagtgca tccagaggcg aagtaacagt accggatccg taccaatggt 
             tcagagtgca tccagaggcg aagtaacagt accggatccg taccaatggt 
             caagagtgca acgaaaggcg atgtccgtgt ggcggatcca taccagtggc 
             caagagcgaa tccaaaggca ctgtcaacgt cccagaccct tatatttggc 
             caagagcgaa acaagaggcg aagtcaatgt gccggacccg tatgactggc 
             ccggagcgaa acaagagggg atgtaacagt gccagacccg taccactggc 
             caggagcgaa acgagaggcg atgtcatggt cccagacccg taccactggc 
             caggagcgaa acgagaggcg aagtcaaggt gccggacccg taccactggc 
             caggagcgaa acgagaggcg aagtcatggt gccggaccca taccactggc 
             caggagcgaa acgagaggcg aagtcatggt gccggaccca taccactggc 
             taagagcgcc cttcgtggcg acgtacgcgt tcaggacccg taccagtggc 
             caagagcgct actcgcggcg aagttcgcgt tccggaccca tacaaatggt 
             taaaagcgag gccaaaggcc aagttacggt gcccgatccc tatcagtggc 
             caagagcgag gctagaggcg aagtggccgt ccccgatccg tatcagtggc 

             tggaagaaca caccgaagaa accgacaaat ggacgtctga acaggaggtc 
             tcgaggggaa ctccgaggag gtggacgact ggatgacggc ccaagccgcc 
             tcgaagagaa atccaaggag gcggacgact ggatcgcagc ccaggctgcc 
             tggaagagag caccgatgaa gtagacaaat ggacgactgc tcaggccgat 
             tggaagagaa ctcaaaggaa gtagacgaat ggacgacagc gcagacggct 
             tggaagagaa ctcgaaagaa gtagacgaat ggacgacggc gcagacagct 
             tggaagagaa ctcaaatgag gtagacgaat ggacgacggc gcagacaact 
             tggaagagaa ctcaaatgag gtagacgaat ggacgacggc gcagacaact 
             tagaagcaga cacagaagaa acagacaagt ggacctctgc tcaagaggcc 
             tcgaggaata ctcggacgac accgacaaat ggacatccgc ccagcagaaa 
             tggagcatca ttctgacgag acagataaat ggaccactgc ccaacaagat 
             tggaggaata ttcagaagag acggacaagt ggacgtctgc acaggagcag 
             tagaggaata ttcagaagag acggacaaat ggacgtccgt ccaggagcag 
             tagaggaata ttcagaagag acggacaagt ggacgtccga ccaggaggag 
             tagaggaata ttcagaagag acggacaagt ggacatccgt ccaggagcag 
             tagaggaata ttcagaagag acggacaagt ggacatccgt ccaggagcag 
             tagaggaata caccgatgag acagacaaat ggacgactgc tcaagaggtt 
             tagaagagta cagcaaggag acggaggatt ggattactgc gcaagaggcg 
             tcgaggaata tggagaagaa acggatcgat ggacaaccga gcaggagaag 
             tggaaaacgg cggacaggaa acggaacggt ggataagcga gcaggagaag 

             ttcacccggg cctatttaga tcagaaccct gaccgaaagc gccttgaaga 
             ttcacacgtg cctacctcga ccaaaaccaa ggcagccacg agcttgagga 
             ttcacacgtg cctacctcga ccagaatcaa gatagtcacg agctcgagga 
             cttgcccaat catatcttga tcagaacgcg gatattcaga aacttgcgga 
             ttcacgcaaa cctatcttga taagaatccg gacagacaga aactcgagga 
             ttcacgcaag cctatcttga taagaatccg gatagacaga agctcgagga 
             ttcaccgaag cctatcttga taagaatgcg gatagacaga agctcgaaga 
             ttcaccgaag cctatcttga taagaatgcg gatagacaga agctcgaaga 
             tttactcgaa cacacttgga taaaaatcct gataggcaaa ggctcgagga 
             ttcacaaaag catatcttga caagaatcca gatcgcaagc gtttggaaga 
             tttacaaagg cgtacttgga caaaaacgct gaccggacga ggctagagga 
             ttcacgagga catatttgga cagcaaccct gaccgaagga agctagaaga 
             ttcacgagga catatttgga cagcaaccct gatcgaaaga agctagaaga 
             ttcacgagga catatttgga cagcaaccct gatcgaaaga agctagaaga 
             ttcacgagga catatttgga cagcaaccct gatcgaaaga agctagaaga 
             ttcacgagga catatttgga cagcaaccct gatcgaaaga agctagaaga 
             ttcacaagga cttacctaga caaaaaccct gacctccctc ggcttgaaaa 
             tataccagga gctatttaga caaaaatccc gaccttcctc gattggagaa 
             tttacgcgat cccacttgga caagaatgaa gacaggaata aattagaaga 
             ttcacgagag catacctcga caagaatgcc gacaggcaga agctggaaga 

             ggccttccgc acaagcgttg attatcccaa gttcagtgcg ccgactttgc 
             caagttccgt gccaacctga attatgcaaa gttctccgcg ccaactttac 
             caggttccgt gccagtatga attatgcaaa gttctccgcg cccactttac 
             gaaatttcgt gcgagtagaa actacgcaaa gttttccgca ccgactctgc 
             aaagttccgc gcaagcaagg actatgccaa gttttctgca ccaactctac 
             aaagttcagt gtgagcaaga actacgccaa gttctctgca ccaactttac 
             aaaattccgt gcaaacaaga actatgccaa gttttctgca ccaactctac 
             aaaatttcgc gcaagcaaga actatgccaa gttttctgca ccaactctac 
             tgcgtttcgg gcgagcatgg actacgccaa gttctcatct cctacactgt 
             tgcgttcaga aggagtatgg attatccaaa gttctccgct ccttttttga 
             cgcattcaga aagagcatgg attacccaaa gttctccgct cctttcttga 
             cgccttccga aagagcatgg attaccccaa gttctctgct ccctttttga 
             cgcattcaga aagagcatgg attaccccaa gttctccgct ccttttttga 
             cgcattcaga aagagtatgg attatcccaa gttctccgct ccttttttga 
             cgcattcaga aagagtatgg attaccccaa gttctctgct ccttttttga 
             cgcattcaga aagagtatgg attaccccaa gttctctgct ccttttttga 
             agcgtttcag gcttgcaatg attatcccaa gtcctatgcc ccttacttac 
             cgcgttcaaa gactgcaacg attatcctaa gtactctgcg ccttccttcc 
             cgaaatcagg cgcaacactg attattccaa gttttctgcc ccaagcctca 
             ccacataagg gcaacgacgg actacgcgaa gttctccgct ccgagtctga 

             acgatgacaa tcgttggtac tggcactaca atagcggatt gcagcaccaa 
             ttgatgatgg acattggtac tggttttaca atagtggtct acaatcacag 
             ttgatgacgg gcattggtac tggttttaca atactggttt acaatcacag 
             tcgatgacgg acattggtat tggttctaca accgaggcct gcaatcgcag 
             ttgataacgg gcactggtat tggttctaca atagtggcct tcaatcgcaa 
             ttgataacgg gcactggtat tggttctaca atagtggcct acaatcgcaa 
             ttgataacgg gcactggtat tggttctaca atagtggcct acaatcgcaa 
             ttgataacgg gcactggtat tggttctaca atagtggcct acaatcgcaa 
             acgacgacgg tcgctggtac tggttctaca atagtggact ccaacctcag 
             atgacgacaa ccggtggtat tggttctaca acaccggtct acaaccacaa 
             acgacgacca ccgatggtac tggttctaca ataccgggtt gcaagcacaa 
             atgacgacaa gcgatggtat tggttctaca acaccggcct tcaagcacaa 
             atgatgacaa gcgatggtat tggttttaca acaccggcct tcaagcacaa 
             atgatgacaa gcgatggtat tggttttaca ataccggcct tcaagcacaa 
             atgatgacaa gcgatggtat tggttttaca ataccggcct tcaagcacaa 
             atgatgacaa gcgatggtat tggttttaca ataccggcct tcaagcacaa 
             atgatgacaa ccgatggtac tggtactaca attctggcct ggagccgcag 
             gtgacgacaa gaggtggtac tggttctata actctggtct agagccacag 
             agcacgatgg ccgctggtac tggtactata atagcggcct gcaggcacaa 
             aagacgacgg tcgctggtat tggtatcaca acagtggatt acaagcacaa 

             tatg------ taatctatcg gaccgcagac gacaaactcc ctgaattcaa 
             tctg------ ttatttaccg ttccaaggaa cctgcgctcc ctgatttttc 
             cccg------ tcatttaccg ttccaaggaa cctgctctcc ctgatttctc 
             tcag------ ttctttaccg ctccaaggaa ccggcgcttc ctgatttctc 
             gcag------ ttctctaccg ctccaaggaa cctgcacttc ctgacttctc 
             gcag------ tcctctaccg ctccaaggaa cctgcccttc ctgatttctc 
             gcag------ tcctctaccg ctccaagaaa cctgcacttc ctgatttctc 
             gcag------ tcctctaccg ctccaagaaa cctgcacttc ctgatttctc 
             ccac------ ttatctatcg ctccaaaggg aaaggccttc cagacctttc 
             acgg------ tcctctatag gtccaaggac cagtctttgc ccgacttttc 
             acag------ tgctctatcg atcaagagac gcgactcttc ccgacttttc 
             acag------ tcatctgcag atcaaaggat gagaccctgc ccgacttctc 
             acag------ tcatctgcag atcaaaggac gagtcccttc ccgacttcaa 
             acag------ tcatctgcag atcaaaggat gagactcttc ccgacttctc 
             acag------ tcatctgcag atcaaaggat gagaccctcc ccgacttctc 
             acag------ tcatctgcag atcaaaggat gagaccctcc ccgacttctc 
             acgg------ cgttgtaccg gtccaaagac agcagtttac cggatctctc 
             actg------ ctctgtatcg ctccagaggt agtgccctgc cagacttctc 
             tcca------ tcctctaccg ttctaaggac gaaaagcttc cagagctctc 
             gcaggcgagt ttattcaccg ctccaaggac gagaaactcc cagaagtgtc 

             gga------- --cgggtccg aacctggcga agtgttcttt gacccaaatc 
             aaagga---- --agacaagg acattggcga cgtgtttttc gattcgaacg 
             aaagga---- --agacaagg aagttggcga cgtatttttt gattcaaacg 
             caaggg---- --cgacgata atgttggcga cgtattcttc gacccaaatg 
             aaagag---- --ggacgagg aagtcggcga agtattcttt gatccaaatc 
             aaagag---- --ggacgagg aagtcggcga agtattcttc gatccaaacg 
             aaagaa---- --ggacgagg aagtcggcga agtattcttc gatccgaacg 
             aaagaa---- --ggacgagg aagtcggcga agtattcttt gatccgaacg 
             tcaagg---- --agacaacg tcgtcggcga ggtcttcttt gatcccaact 
             aca------- --gggtgatg acgtgggcga ggtattcttt gatccaaatc 
             aca------- --aaccgatg acgttggaga ggtttttttt gattcaaatc 
             aga------- --cagccaca ccgtcggcga aacttttttt gaccccaact 
             aga------- --cggcgacg gcgtcgggga gacttttttt gatccgaacc 
             aga------- --gagtgact acgtcgggga aacatttttt gatccgaacc 
             gga------- --gagtgact acatcgggga aacatttttt gatccaaacc 
             aga------- --gattgact gcatcgggga aacatttttt gatccaaacc 
             tacagc---- --cgatggca gtggtggcga tttattcttt gatcccaatg 
             aaaagc---- --cgagggca gcggtgggga gctattcttt gacccaaatg 
             caaagagaat gaggacaacg cagggggcga agttttcttc gatcccaact 
             aga------- --ggatggcc caggaggcga agttttcttc gatcccaacc 

             ttctgagtga cgatggttcg gtggccttga gggactacag aatctccaaa 
             tgctttcgac tgacggtagc gctgtcgtag ccgtctgcag gttctcccct 
             tactttcggc cgacggtagt gccgtcgtaa ccgtctgtcg tttctctccc 
             tactcgctgc tgatggcagc gccggtatgg tcctctgtaa attctccccc 
             tactgtctgc tgatggcacg gcaattatgg gcacgtgccg attctccccc 
             tgctttccgc tgacggcacc gcaattatgg gcacgtgccg attctcccct 
             tactttccgc tgacggcacc gcaattatgg gcacgtgccg attctcccct 
             tactttccgc tgacggcacc gcaattatgg gcacgtgccg attctcccct 
             tactctccag tgacggcaca gcggcactgg caatctatga gttctctgag 
             tcctttccga cgatggaacc gcggcacttt ccatgtatga tttctctcgc 
             ttctttccga agatggaaca gcctcgcttt ccatgtatga tttctctcac 
             tgctatcctc agacggcacc gcctcgcttt ccatgtacga tttctcacac 
             tactatcctc ggatggcaca gcctcgcttt ccatgtatga tttctcacac 
             tattatcctc ggatggcaca gcctcgctct ccatgtatga tttctcacac 
             tactatcctc ggatggcaca gcctcgcttt ctatgtatga tttctcacac 
             tactatcctc ggatggcaca gcctcgcttt ctatgtatga tttctcacac 
             ccctttccaa cgacggaact gccgctcttt caacctatgc cttctcggat 
             cattaagcga tgacggaact acggcccttt ccacgtactc gttttcggaa 
             tactttctga agacggcact gcatcgctcg ccacttctgc gttctcacgt 
             ttctctctga agacggaacc aatgccattg ccaccgccgc cttctcccgt 

             tcaggaaagc tgatggttta tgctctctcc aaatctggaa gcgatgaatt 
             tgcggtaagt attttgccta tgcgatatct cacttgggag gtgatttttc 
             tgtggcaagt attttgcgta tgcgatatct catttaggag gcgattattc 
             gatggcaaat ttttcgccta tgcagtgtcc catttgggag gcgattattc 
             tgtggcaagt atttcgcata tgcagtgtcc cacttggggg ttgattattt 
             tgtggcaagt attttgcata cgcagtgtcc cacttgggag tcgattattt 
             tgcggcaagt atttcgcata tgcagtgtcc cacttggggg tcgattattt 
             tgcggcaagt atttcgcata tgcagtgtcc cacttggggg tcgattattt 
             tgtggaaagt atttcgcata tggaatctct caatctggaa gcgatttctc 
             tgtggcaagt atttcgcgta tggcatctcc ctctccggca gtgacttttc 
             tgtggcaagt acttcgctta cggtatatcg ctctctggga gtgatttctc 
             tgtggcaaat actttgccta tggcatctcg ctttccggta gcgatgtttc 
             tgtggcaaat acttcgcata tggtatttct ctttccggga gcgatttttc 
             tgtggcaaat acttcgcata tggtatttct ctttccggga gcgatttttc 
             tgtggcaaat acttcgcata tggtatttct ctttccgtga tcgatttttc 
             tgtggcaaat acttcgcata tggtatttct ctttccggca gcgatttttc 
             tgtggcaaat attttgcgta tgggatctct ttctctggca gtgatttcgt 
             gacgggaaat atttcgccta tgctatttca cactctggaa gtgacttcgt 
             tccggtgaat attttgctta tggaatctcg ttatccggaa gcgatctttg 
             tccggagagt attatgccta cggtatctcc gtgtctggct cggacttttg 

             caccatctac gtcaggccca cagatgcgcc actgaaccaa a--------- 
             aacaatatat attcgcccta cgagcgctcc gttgtctcag g---caacga 
             cacgatctat gttcgcccta cgagcgctcc attgtctcat a---caacaa 
             aactatctat gttcgttcta cgagttcgcc attgtctcag g---catcgg 
             cactctctat gttcgcccca cgagctcgcc attgtctcaa g---ctccga 
             cactctctat gtccgcccta cgagttcgcc attgtctcga g---ctccgg 
             cactatctac gtccgcccta cgagctcgtc attatctcaa g---ctccgg 
             cactatctac gtccgcccta cgagctcgtc attatctcaa g---ctccgg 
             aaccatctac gtgcgctcca ccgattctcc actagcacaa g---agacag 
             caccatatat gtcaggtcga cctcttgtcc actggcttct ggaaactgtc 
             tactatatat ataagatcga cttgcacccc attggcctcc gttgatggcc 
             aactatatac gtccgttcca catcctctcc tctggcccct g--------- 
             aactatctac gttcggtcaa cttcctctcc gctggcccct g--------- 
             aactatatac gtacggtcaa cttcctctcc actggcccct ggcaacaaca 
             aactatatac gttcggtcaa cttcctctcc actggcccct g--------- 
             aactatatac gttcggtcaa cttcctctcc actggcccct g--------- 
             gacaatctac gtgcggttga cggattcccc tctcactaaa g---atgtgg 
             gaccatttat gtccgatcga ccgattctcc gctcacaaaa g---atgtgg 
             tactatatat gtccgttcga ctaattcgcc tcttgccgcc g---ccccta 
             cacgatttat gtccgtccga ccagcgctcc cctcgcagtt g---gaccgg 

             ------aag- --------aa gatactggcc ggctcccaga cgagattaaa 
             caatcgagg- --------ac gataaaggcc gatttcaaga tgaagtgaaa 
             cagtcgagg- --------at gatgaaagcc gactccaaga tgaagttaaa 
             tagctcaag- --------gc gtagatggaa gactgtcgga tgaagtgaag 
             aagctgaag- --------at agggacggtc gattgccgga tgaagtcgaa 
             aagctgaag- --------ga ggggacggtc gattgcccga tgaagtcgaa 
             gagctgaag- --------gg ggggacggcc gattgtcgga tgaagtcgaa 
             gagctgaag- --------gg ggggacggcc gattggcgga tgaagtcgaa 
             gcaagaagg- --ccggacct gaagatggcc ggctacccga tgaaattcaa 
             gacggaaag- --------ac aatgacggta gatttcctga tgaattaaaa 
             gcgttccaa- --------at gatgacggta gactcccaga tgaattgaag 
             gtattagag- --------ac gacgacggta gacttccaga cgagcttaga 
             gcatcagaa- --------ac gacgacggta gacttccaga tgagcttaga 
             gcattagaa- --------at gacgacggta gacttccaga cgagcttaga 
             gcattagaa- --------at gacgacagta gactcccaga tgagcttaga 
             gcattagaa- --------at gacgacggta gactcccaga tgagcttaga 
             acgcgaaga- --------ac gacaaaggtc gccttccaga ggaaatcaaa 
             acatgaaaa- --------at gacccaggcc gtcttcccga agaaatcaaa 
             atggcgagaa gcctgcccgc gatgacaacc gcctcgatga ggaaataaaa 
             acggcaagaa accgactcat cacgaaaaac gcctgcctga ggaaattcgt 

             ttcgtcaagt tttccaccct ctcatggacc ccggactcga aagggttctt 
             cgattcaagt tctcgtccgt cacatggacg aaagactcca aaggctttct 
             tggttcaagt tttcatccgt cacatggatg aaagactcca agggctttct 
             tggttcaagt tttcaacgat aatctggacg aaggactcca aaggttttct 
             tggtgcaagt ttacgactat aacatggacg aaggactcca aaggatttct 
             tggtgcaagt ttacgactat aacgtggaca aaggactcca aaggatttct 
             tggtgcaagt ttacgactat aacgtggaca aaggactcca aaggaattct 
             tggtgcaagt ttacgactat aacgtggaca aaggactcca aaggaattct 
             ttcgttaagt tttcttcaat tacatggtca aaggattcca aaggcttctt 
             tttgtcaaat tctcgtcaat cagttggacg aaggattcca aggggttctt 
             tttgtcaaat tctcttcaat cagttggaca aaggactcca agggtttttt 
             catgtcaaat tttcatctat cagctggaca aaggactctg taggattttt 
             tttgtcaaat tttcctctat cagctggaca aaggactcga aaggattttt 
             tatgtcaaat tttcctccat cagctggaca aaggactcca aaggattttt 
             tatgtcaaat tttcctctat cagctggaca aaaaactcca aaggattctt 
             tatgtcaaat tttcctctat cagctggaca aaagactcca aaggattctt 
             tttgtcaaat tttcatccat aggatggaca cctgattcca agggcttttt 
             ttcgtcaagt tttcttcaat agcctggact cccgactcca gtggcttttt 
             tttgtcaaat tttccactgt cgtgtggtcg cacgattcaa aaggattttt 
             ttcgtcaaat tctcctctat tgcatggtcc cacgactcga aaggcttttt 

             ctatcagcgc taccctaacc agcagaatgg ---tcttacc aatgg----- 
             ttaccaacgg ttccctgctc gagaccctaa ---------- ---------- 
             ttaccaacgg ttccctcccc gagatcctct ---------- ---------- 
             gtaccaacga tatcctgctc gtgaacgtca ---------- ---------- 
             ttaccagcga tacccagccc gggaatctct ---------- ---------- 
             ttaccagcgg tatcctgctc gggattctat ---------- ---------- 
             ttaccagcgg taccctgctc gggaatctct ---------- ---------- 
             ttaccagcgg taccctgctc gggaatctct ---------- ---------- 
             ctatcagcga taccctaacc gtggagaaat ------taag gaagg----- 
             ctatcagcgc tatcctgaac aagggtcgca ttcacacgag gctgg----- 
             ctaccagcgc tatcctgagc ggga------ ---aagtggg ggtca----- 
             ctaccagcgc tatcccagta caggccctcc aaatgaacgg aatgg----- 
             ctatcagcgc tatcctagta caggccctcc aaatggacgg aatgg----- 
             ctatcagcgc tatcccggta caggcactgt gaatggacag aatgg----- 
             ctatcagcgc tatcccagta caggtccttc gaatggactg aatgg----- 
             ctatcagcgc tatcccagta caggtccttc gaatggacgg aatgg----- 
             ttatcagcgt tacccagata cctccaccgt cacccaagag aacgg----- 
             ctaccagcga taccccgata cctccactgc atcacgagaa aatggacacg 
             ttatcagaga tatcctgatc gagacctgca tggcctcgcc acagac---g 
             ctatcagcga taccccgacc acagcgaaaa gcaacgcgaa ggggatgcag 

             ----gcttaa agtttcgacg gatgagaatg ccatgattta ctaccatcgc 
             ----cgctga gagaactgct gaccgagatg ctatgatttg ttaccatcga 
             ----tgccga gagagtcgct gatgggagtg cgatgatatg ttaccaccga 
             ----tgaggg gacacgcagc gatagaaatg ctatgatgtg ttaccacaag 
             ----tctagc gaaaagcgac gctaaaaatg ctatgctatg ctatcatagg 
             ----tctggc caaaggtgat gctaaagacg ctatgctatg ctatcataga 
             ----tctggc gaaaagtgat gctaaagatg ctatgctgtg ctatcatagg 
             ----tctggc gaaaagtgat gctaaagatg ctatgctgtg ctatcatagg 
             ----aattgc aacacaaggc gatgttgacg ccatggttta ttatcaccga 
             ----catcaa gacccaagga gaccgaaatg ccatgatata ctatcatcgc 
             ----tttaca aactgggggt gatcgaaatg cgatgattta ttaccatcga 
             ----catcca aactcgaggc gattgtgatg ccatgattta ttaccaccgg 
             ----catcca aactcaaggt gaccgtgatg ctatgattta ctatcaccgg 
             ----catcca aactcaaggc gatcgtgatg ctatgattta ctatcaccgg 
             ----catcca aactcgaggt gaccgtgatg ctatgattta ctatcaccgg 
             ----catcca aactcgaggt gaccgtgatg ctatgattta ctatcaccgg 
             -gcctatcgc gacagaaggt gacctggatg ccatggtata ttatcatcgc 
             cgcccattgc caccgacggt gatctggacg ccatgattta ttatcatcgg 
             acaaggttgg aatccaaggc gatttcaacg ctatgctcta ttatcaccgc 
             gcgcgctcga aacgcagggc gaccgtgatg cgatgctcta ttatcaccgc 

             atagggacgg atcaatcgga ggatattcta attcaccgag atgaagatca 
             attggaacgc cccaatccga tgatattatc gtgtaccaag acaaagagca 
             gtcggaacac cccaatcaga ggatattatc gtgtatcaag acataagtca 
             gttggaacga ctcaagagga ggatattatc gtgtatcaag ataatgaaca 
             gttggaacaa gtcaatcgga ggatgtcatc gtccatcaag acaaggagaa 
             gtcggaacga ctcaatcgga agatatcatt gtctatcaag acaaagagaa 
             gttggaacga ctcaatcgga agatataatt gtccatcaag acaaggagaa 
             gttggaacga ctcaatcgga agatatcatt gtccatcaag acaaggagaa 
             gttggtacac cacagtcgga agaccttcta ataatgagtg ataaggagaa 
             attggcacgc tacaatctga tgacatcctc gtgcacagag atccggcgaa 
             gttgggacgc cacaaacgga tgatatccta gtccacgagg ataaggaaaa 
             atagggacat cacagtccga tgatattctt gtccacgaag accgggaaca 
             atagggacat cacaat---- --------tt gtgcacgaag accgggaaca 
             atagggacat cacaatccga tgatattctt gtgcatgaag accaggaaca 
             gtagggacat cacaatccga cgatattctt gtgcatgaag accgggaaca 
             gtagggacat cacaatccga cgatattctt gtgcatgaag accgggaaca 
             cttggaacgc cgcagtcgga agatactctg atctaccaag acaaagaaca 
             ctaggaactc ctcaatcgga ggacgtgctg gtctatcaag acaaagagca 
             gttggcacgc ctcagtcgga agacattctg atcatcaagg acagcgaaaa 
             atcggaactc cacaatcgga ggacgtcctg ataatcaagg acggggagaa 

             tccgacgtgg atgttcggca ccgacgtgac gga---agat gacaagtacc 
             cccagagtgg gtattcgaca cgtacgcctc tga---tgac ggaaaatatc 
             cccggagtgg gtattcgaca cgaatacttc tgc---tgac ggaaagtatc 
             cccggaatgg atttatggag cagatacgtc aga---ggat gggaaatatc 
             cccgtaccgg acgtatggaa cagaggcatc aga---agat ggcaaatata 
             cccatactgg acatatggaa cagatgcgtc aga---agac agcaaatata 
             tccatactgg acatatggat cagatgcgtc aga---cgac ggcaaatata 
             tccatactgg acatatggaa cagatgcgtc aga---cgac agcaaatata 
             tccaacctgg atgtggagtg tagacatcac cga---ggat ggtagatata 
             cccagagtgg atgttcagtg ccgaagtcac tga---cgac ggggattatc 
             tcccgaatgg atgtttgggg ccgaagtgac gga---ggac ggtaattatg 
             tcctgattgg gtctttggcg cagaagtcac aga---agat ggtaaatacg 
             tcctgactgg gtgtttggtg cagaagtcac aga---agat ggtaaatacg 
             tcctgattgg gtatttggcg cagaagtcac gga---agat ggtaaatatg 
             tcctgattgg gtgtttggcg cagaagtcac gga---agat ggtaaatacg 
             tcctgattgg gtgtttggcg cagaagtcac gga---agat ggtaaatacg 
             tagggactgg atgttcagca ttgatgtcac aga---cgac ggcaattacc 
             tcgtgaatgg atgttcagcg tcgatgtcac tga---cgat ggcaaatatc 
             ttcagaatgg atgtggagcg tcgatgtctc tgaagttgac ggcaagtatc 
             tcctgactgg caatggagcg cagaggtctc ggaagtagac gggcgatacc 

             tcattctgta cacctccaag gatacctcac ggaaaaactt gatctgggtc 
             tcttcttgta tcagtataaa aataccgcaa aactgaattt tgtgtgggtt 
             tcttcttgta tcagtataag aatactgcga aggcaagcct cgtgtgggtt 
             tctacttgta tcagttcaag gatacctcga agaaaaacct tctgtgggtt 
             tccacttagt ggtctataag gatgcctcga agcaaaatct cttctggatt 
             tctacttggt gatttacaag gatgcttcga agcaaaatct cttgtgggtt 
             tctacttagt ggtatataag gatgcttcga agcaaaatct cctgtgggtt 
             tctacttagt ggtatataag gatgcttcga agcaaaatct cctgtgggtt 
             ttatccttta tactatgaag gactcctcga agaaaaatct cctgtggatc 
             tggtccttta cacaatgaag gacacagccc ggaaaaacct tttatggatt 
             tggcattgta cacgatgaaa gatacatcaa ggaaaaatcg cctctggatt 
             tggccctgta cacaatgaag gacacatcaa ggaaaaatct cttgtggatt 
             tggccctata caccatgaag gacacatcaa ggaaaaatct gttgtggatt 
             tggccctgta cacaatgaag gacacatcaa ggaaaaatct attgtggatt 
             tggcgctgta cacaatgaag gacacatcaa ggaaaaatct attgtggatt 
             tggcgctgta cacaatgaag gacacatcaa ggaaaaatct actgtggatt 
             tcctccttta cattctcaag gacagctcaa ggcaaaactt actttggatt 
             tcctcctgta tattctcaaa gacagctcca ggcaaaattt gttgtggatc 
             tagcgttatt tatcgtgaag gacacctcac ggaaaaacat gctatggatt 
             tagcgctcta cgtcgttagg gatacatcga gaaaaaacat gctttggctc 

             gccgatctgg agaaggtaac ctttgggaat cctatccaat ggaagaaggt 
             accgagctcg atgaaggcgg gatcaagcct gaaattcagt ggcgaaaaat 
             gccgacctcg acgagggcgg gatcaagcct gaaatgcagt ggcgaaaggt 
             gcagaactcg acgaagatgg ggtcaagtca gggattcact ggcgaaaagt 
             gcagaatttg ataaggacgg gatcaagccg gacatttcct ggcgcaaaat 
             gcagaatttg ataaggacgg gatcaaaccg gatattccct ggcgcaaagt 
             gcagaattcg ataaggacgg actcaagccc gaaatttcct ggcgcaaagt 
             gcagaattcg ataaggacgg actcaagccc gaaatttcct ggcgcaaagt 
             gcggacctcg agaaaaacga aattggtccg aacatcaagt ggaataagat 
             gttaacctca gagaaaatga aatcggacca aatatgaagt ggagaaagat 
             gccgacctca gggaagagga gatccgacaa gacatgaaat ggaaaatgat 
             gccgatctta gacaaaacga agttggacga aacatgaaat ggaacaagat 
             gctgatcttg gacaaaacga agttggacga aacatgaaat ggaacaagat 
             gctgatcttg gacaaaacga agttggacga aacatgaaat ggaacaagat 
             gctgatcttg gacaaaacga agtcggacga aacatgaaat ggaacaagat 
             gctgatcttg gacaaaacga agtcggacga aacatgaaat ggaacaagat 
             gctgcatttg atcctgcaaa tcttggtccc aatatcaagt ggcagaaggt 
             gcagacttca atccggaaag cattggaccg aatatcaagt ggaaaaaggt 
             gctgacttgg agcataacaa gattggaccc aacatcaaat gggataaaat 
             gcggacctgc acaaaaacga aatcggaccc aacataaaat gggacaaagt 

             ttttgatacc ttcgatgctg aatactcatg tgttgctaat gacggctcga 
             catcaatgaa tatgtggctg attatagcat aattacgaat catgggccgc 
             catcaatgaa tacgtggctg attataatat aattgcgaac cacggatcgc 
             cgttaatgag tatgcggccg actataacat tataacgaac cacggatcgc 
             catcaatgaa tttgcggcgg attaccatgt tatctcaaac catggatctt 
             tatcaatgaa tttggggcgg attaccatat tatctccaac cacgggtctt 
             catcaatgaa tttggggcgg attaccatgt tatcacgaac cacgggcctt 
             catcaatgaa tttggggcgg attaccatgt catcacgaac cacgggcctt 
             acaagatgct tttgatgccg agttccacat catatccaac gacgggcccc 
             atgtgatacg tacgaagctg aatacgatct ctttggcaat aatcggacac 
             ttgtaatgcc tttgacgcag aatacgatct cgttggcaat gatggcacat 
             ttgcaacgtt ttcgactcgg aatatgacct aattggcaac gacggttcat 
             ttgcaacgtt tttgactcgg aatacgacct aattggcaac gacggttcat 
             ttgcaacgtt tttgactcag aatacgacct aattggcaac gacggttcat 
             ttgcaacgtt tttgactcag agtacgacct aattggcaac gacggttcac 
             ttgcaacgtt tttgactcag agtacgacct aattggcaac gacggttcat 
             cttcgatgaa tatcactcag aatacgagat tatcacaaac aagggctcat 
             atttgatgaa tatcgagctg aatatgaagt tattacaaac aaaggatcgc 
             tgtcaataca ttcgatgccg aatatgacat cgtagcaaat gacggcacca 
             catcaacgag tttgacgccg aatacgatat ccttgcgaac gatgggacta 

             ttttttattt ctataccaac gagaacgctt cgcagtacaa gcttatttcg 
             tgctgtatgc caggaccaac ctggatgcac cccaatacaa gctggttact 
             tggtttacgc caggaccaat ctgcatgcac cccaatacaa gcttattact 
             tggtatacat caagaccaat ctcaatgcac cccagtataa ggtcatcacc 
             tgatctatgt caagactaat gtgaatgcgc cccaatacaa agtcgtcacg 
             tgatctatgt caagactaat gtggatgcgc cccaatataa agttgtcacg 
             tgatctatgt caagactaac ctgaatgcac cccaatataa agttatcacg 
             tgatctatgt caagactaac ctgaatgcgc cccaatataa agttatcaca 
             tgttatacat caaaactaac ctcgatgcgc cacagcacaa aatcattaca 
             tactctacct tcgcactaat aaatctgcac cgcaatacaa agtcatcaca 
             tattttatat tcgaactaat caatctgcag cacaatacaa agtcgtaacg 
             tactatatat cagaactaat aatgctgcac ctcaatacaa gattgtcacc 
             tactatatat cagaactaat aatgctgcac ctcaatacaa gattgtcacc 
             tactatacat cagaactaat aaagctgcac ctcaatacaa gattgtcacc 
             tactatatat cagaactaat aatgctgcac ctcaatacaa gattgtcacc 
             tactatatat cagaactaat aatgctgcac ctcaatacaa gattgtcacc 
             tgttctatgt tagaactaac gaatccgctc cccagtacag agtcataacg 
             tgttttacat cagaaccgac gactcagctc cgcagtataa ggtcatcacg 
             agttgtacat tcgcacaaac gagaacgcac cgcaatacaa gatcatcacc 
             aattatacat ccgcactaat aaagatgccc cgcagtacaa aatcgtcacc 

             gtcgacatat ccgcggacaa gcctcagccc acagttgtga taccggaacg 
             atcaacctct cgaagggtgg ggacccaacc tttgacctga ttccagaggc 
             attgatctat cccataatgg g---gagacg cgtgacctga tcccggaagc 
             atcgacctat caaaagacga acctgaaatc cgtgatttta tcccggaaga 
             atcgaccttt cgacaagcga acccgaaatt cgtgatttta tcccggaaca 
             atcgaccttt cgacaagcga acccaaaatt cgtgatttta ttccagaaca 
             atcgaccttt cgacaagcga acccaaaatt cgtgatttta tcccggaaca 
             atcgaccttt cgacaagcga acccgaaatt cgtgatttta tcccggaaca 
             atggacctga ccgaggataa gccccagcct aaagacttta tcttggaaga 
             gtagatatcg caaagacgca actagaattc aaagaattca tacccgaaga 
             ttagacatag aagctcctca accaactcta cacaatttta taccagaaga 
             ttagatatag agaaaccgga attagggttt aaggaattga taccggaaga 
             ttagatatag agaaaccaga attagggttt aaggaattga taccggaaga 
             ttagatatag agaaaccaga attagggttt aaggaattca taccggaaga 
             ttagatttag agaaacaaga attagggttt aaggaattga taccagaaga 
             ttagatttag agaaacaaga attagggttt aaggaattga taccagaaga 
             gttgacattg ccaaagggaa t---gaaatc aatgaactca tccctgaaac 
             gtggatgtcg caaaggacaa a---gagatt aaggacctca ttcccgaaag 
             atagatctag ctgatgagaa aagagagcat atagatctta taccagagga 
             gtagacctcg ctgatcctaa acggacattc gtggacctta tcccagagga 

             gaaggacgct ctcctctgcg gcgtcattcg tgtgga---t gacaatcgct 
             aaaggatgca aagcttgtcc aagttacctg cgtcaa---c agggaatact 
             agaggatgca aagcttgtcg acgttacctg cgtcaa---c aaggaatact 
             gaaagatgca aagctcgctc aagttaattg cgccaa---c gaagaatact 
             gaaagatgca aagctcattc aagtcaagag tgtcaa---c aaggaatatt 
             gaaagatgca aagctcactc aagtcaaatg tgtcaa---c aaggaatatt 
             gaaagacgcg aagctcactc aagtcaaatg tgccaa---c aagtattatt 
             gaaagatgcg aagctcactc aagtcaaatg cgccaa---c aaggattatt 
             taaggaggcc aaccttgttg aaatacgtag ggtcaa---c aaagaccaat 
             tcctaatgca tgcttatcac aaatcaaact attcaatcgc agggacaagt 
             ccctgatgca tacctatctc gagtcaagat ttttga---c aagaacaaat 
             tcccaaagca tatctctctc aagtcaaaat ttttaa---t aaagatagac 
             tcccaaagca tatctctctc aagtcaaaat ttttaa---t aaagatagac 
             tcccaaagca tatctctctc aagtcaaaat ttttaa---t aaggatagac 
             tcccaaagca tatctctctc aagtcaaaat ttttaa---t aaagatagac 
             tcccaaagca tatctctctc aagtcaaaat ttttaa---t aaagatagac 
             c---gatgca tacttgtcca gcattaccag cgtaaa---t aagggctact 
             c---aaggcc tttttgtcaa gtatcataag tgtcaa---c aaggattact 
             caaagatgcg catttagaag acgtgaaggc aatcaa---t ggtaacaact 
             caaggaggcc caccttgaaa gtacgcgcgc cgtcaa---c ggcaatcggc 

             ttgttgtcaa gtgcaaacgc aacgtcaagg acgaactcta tatctatgac 
             ttgtcgctat ctataagcgc aacgccaagg atgaaatcta tctttactcc 
             tcgttaccat ctacaagcgc aatgccaaga acgaaattta tctttactcc 
             ttgtggccat ctacaagcgc aatgtcaaag acgaaatata tctctactcg 
             ttgtcgccat cttcaagcgc aatgtcaagg atgaaatata tctttactcc 
             ttgtcgccat ctacaagcgc aatgttaaag atgaaatata tctttactcc 
             ttgtcgtcat ctacaagcgc aatgtcaaag atgaaatata tctttactcc 
             ttgtcgtcat ttacaagcgc aatgtcaaag atgaaatata tctttactcc 
             ttggtattat ctacaaacgc aacgtgaaag atgaaatcta tatatactct 
             tcgcattgat atacaaacgt aatgttaaag acgagttata tgtttacgat 
             tagctacagt atacaagcgt aatgttaaag acgagctatt tatttacgat 
             tagcagtagt atacaagcgt aatgttatag gcgaactcta catctatagt 
             tagcactagt atacaagcgt aatgttatag gcgaactcta catctataat 
             tagcactagt atacaagcgt aacgttatag gcgaactcta cgtctacaat 
             tagcactagt atacaagcgt aatgttatag gcgaactcta catttataat 
             tagcactagt atacaagcgt aatgttatag gcgaactcta catttataat 
             ttgccctcgt ttacaagcgc aatgtaaaag atgaggtata tgtgtattcg 
             tcgcccttgt ttataaacgc aacgtgaaag atgaggtcta cgtgtactct 
             ttgctgtcgt gtacaagcgc aacgttaaag acgaaatata catatactcc 
             tcgtcgtggt ttacaagcga aatgtcaagg acgagatcta catatacgac 

             aacaatggca cacagctaga gcggttgttc ccagactatg tgggaaccat 
             aaggacggcg cacagctaga acgtctggca gaaaattttg ttggcgcttc 
             aaggatggcg tacaactaga acgtctggca gaagattttg ttggcgctgc 
             aaggctggag ttcaactgac ccgtcttgcg ccagactttg ttggcgctgc 
             aaggcaggcg ttcaacttga acgtctggcg tcggactttg ttggcattgc 
             aaggcaggcg tggaacttgg tcgtctggcg tcggactttg ttggcattgc 
             aaggcgggcg ttcaacttgg ccgtctggcg tcggactttg ttggcattgc 
             aaggcgggcg ttcaacttgg tcgtctggcg tcggactttg ttggcattgc 
             aagtctggat cacgcattcg gcaactggca ccggacttcg tgggcgctgc 
             aataatggga accgtgtgac acggcttgct gctgatttcg tcggtgccgc 
             aatacgggca agcagctagt tcggctcgcc caagattttg ttggagccgt 
             aacaatggct cgcgactaat gcgcctagca ccggactttg ttggctctat 
             aacactgggt cgcgactaat gcgcctagca ccggactttg ttggctctat 
             aacactgggt cacgactaat gcgcctagcc cgggactttg ttggctccat 
             aacactgggg cacgactaat gcgcctagcc ccagactttg ttggctcttt 
             aacactgggg cacgactaat gcgcctagcc ccagactttg ttggctcttt 
             catgctggaa accagctcgc tcgcctggct gaggactttg tgggcgctgc 
             catgccggga acgaggttgt gcgactggcg gaggactttg tgggtgcggc 
             atcgatggta tccgccttac acgcgtagcc cccgactttg ttggtgcagt 
             ctccagggca ctcggttaaa acgccttgcc cccgactttg ttggcgccgc 

             gtctgcccat tgccgtgcgg accactcatg gcttttcatc actatgactg 
             aacgatagta aacagagaaa agcagcacca tttcttcatt acgatggcgg 
             gacgatagta aacagagaaa agcagcctta tttcttcgtc actttagcgg 
             gtctattgcg aacagacaga aacaaactca tttcttcctc acactgtccg 
             atctataacg aacagaggga aacaacctca tttctttgtc actttaactg 
             atctgtaacg aacagagaga aacaacctca tttcttcctc actttctctg 
             atctataacg aacagggaga aacaacctca tttcttcctc actttttctg 
             atctataacg aacagagaga aacaacctca tttcttcctc actttttctg 
             ttcgatgtcg agccgagaga agcaatccca tttcttcgta actctaacta 
             gatagtatca gcaagggaga cgcagccgtg gctgtttgct acatggacgg 
             gactgtgacg gcgagggaaa cggaatcatg gttatttgct actctaactg 
             gacggtcacc gctcgggaaa cggaaccatg gttttttgct accctcacgg 
             gacggtgaac gctcgggaaa cggaaccatg gttttttgcc actctcacgg 
             gacggtgacc gctcgagaaa cggagccatg gttttttgcc actctcacgg 
             gacggtgacc gctcgggaaa cggaaccatg gctttttgcc actctcacgg 
             aacggtgacc gctcgggaaa cggaaccatg gctttttgcc actctcacag 
             tcatgtgtct gggcgtgaaa agcattcctc cttctttgtc gaactgaatg 
             tcatatctcc ggcagagaaa agcattcttg gttctttgtc actctcagtg 
             aactattagt ggtaggcgca caaacccgtg gttttttgtc acgttgactg 
             gtcggtttcg gcaaaacgca agcagtcgtg gctctttgtc actatgacgg 

             gcttcactac tcctggggtc atttcatatt atgatttcaa gaggcctg-- 
             gatttgacac gcctggtacc attgctcgct acgactttac ggctccag-- 
             ggtttaacac gcctggcgtc attgctcgct acgactttac agctccag-- 
             gatttaatac acctggcacc attgctcggt acgacttcac ggctccag-- 
             gatttaacac gccgggcacc attgctcgct acgattttac agctccag-- 
             gatttaacac gccaggcacc atatctcgct acgattttac agctccag-- 
             gatttaacac gccgggcacc atttctcgct acgattttac agctccag-- 
             gatttaacac gccgggcacc atttctcgct acgattttac agctccag-- 
             gttttaacac ccccgctacg gtcgcacgct atgattttac agctccag-- 
             ggttcaatac ccctgggact gttgggcgat atgatgtcca gctacctg-- 
             gcttcaacac tcctggcacc ataggacgat atgacctcca gcagccag-- 
             gcttcaatac tcctggaatc gtatgcaggt acaatctcca acaaccgg-- 
             gcttcaatac ccccggaatc gtatgcaggt acgatctcca acgaccgg-- 
             gcttcaatac ccctggaatc gtatgcaggt acaatatcca gcgaccgg-- 
             gcttcaatac ccctggaatc gtatgcaggt acgatctcca gcgaccgg-- 
             gcttcaatac ccctggaatc gtatgcaggt acgatctcca gcgaccgg-- 
             gttttacctc acctggcaca attggtagat acaagtttac cgatcctg-- 
             gttttacttc tccgggaacg gtgggcagat acgatttcac tgctccgg-- 
             gcttcacgaa tccgggaatt gtcgccaagt acgattttag ggaggaaggt 
             gattcactaa cccgggaatc gttgcaagat acgatttctc gcaggaggac 

             ---------- acggccagcg tatcacacca ttccgccaga tcgaggtcga 
             ---------- aatcacagcg ttttagcatc cttcgaacga caaaggtcaa 
             ---------- aatcacagcg ctttagcatt cttcggacga caaaggtcaa 
             ---------- aaacacaacg cttcagcatc cttcggacga caaaggtcaa 
             ---------- agacacagcg tctcagtatc cttcggacca cgaagataca 
             ---------- agtcgcaacg tctcagtatc cttcggacca cgaagataga 
             ---------- agacacaacg tctcagcatt cttcggacta cgaagataac 
             ---------- agacacaacg tctcagcatc cttcggacta cgaagataac 
             ---------- aggagcaacg ctggagcata tataggtcca ccaaggtcaa 
             ---------- aagagaagcg gtggagcata tacaggagcg cgcgagtcaa 
             ---------- aaggaaagcg ctggagtata tatagaacag cgaaagtgtc 
             ---------- aagagcggcg ttggagcgta tatcgaaccg ccgaggtcaa 
             ---------- aagaacagcg ttggagcgta tatcgaaccg caaaggtcaa 
             ---------- aagaacagcg ttggagcgta tatcgaactg ccaaggtcaa 
             ---------- aagaacagcg ttggagcgta tatcgaaccg ccaaggtcaa 
             ---------- aagaacagcg ttggagcgta tatcgaaccg ccaaggtcaa 
             ---------- aggagcagcg gtggagcatt taccgaacaa ccaaactcaa 
             ---------- atgagcaacg ctggagcatc taccgaacaa ccaaagtgaa 
             gagaagggga aggggaaggc gtggagtgtg tataggacca ctgctgtcaa 
             g--------- aaaagaaggc gtggagtgtg taccgtgtta cggccgtgaa 

             gggcttaagc gctgatgatt ttgagactcg ccag---gtt tggtacccca 
             tgggctaaac ccagatgaat ttgagtccag gcaa---gtc tggtatgaca 
             tggactggac ccggatgaat ttgagtccaa gcaa---gtc tggtatgaga 
             tgaactggat ccagatgact ttgagtccac gcaa---gtc tggtatgaga 
             tggtctgaat cccgatgatt ttgagagcag acaa---gtc tggtatgaga 
             tggtctgaat ccagacgact ttgagagcag acag---gtc tggtatgaga 
             tggtctgaat ccagatgact ttgagagcat gcaa---gtc tggtatgaga 
             tggtctgaat ccagatgact ttgagagcat gcaa---gtc tggtatgaga 
             gggtcttgtt ccagaggact ttgatgctcg gcag---gtc tggtatgaga 
             gggactgaat ccagatgatt ttgaagcgca acag---gtt tggtatgaga 
             aggtcttaat cctgacgatt tcgaagcaca acaggttgtc tggtacaaca 
             aggtttaaat ccaactgact tcgaagctcg acag---gtg tggtatgaga 
             gggtataaat ccggatgatt ttgaagctcg acag---gtg tggtatgaga 
             gggtttaaat ccgaacgatt tcgaggctcg acag---gtg tggtatgaca 
             gggtttaaat ccgaatgatt ttgaagctcg gcag---gtg tggtatgaca 
             gggtttaaat ccgaatgatt ttgaagctcg gcag---gtg tggtatgaca 
             cggcctaaat acagaggatt tcgaagctag ccaa---gta tggtatgaga 
             aggactcaat acggaagact tcgaagcctc ccag---gtc tggtacgaga 
             gggactgaag ccagaggatt ttgtggccga ccag---gtg tggtatgaaa 
             aggactgaag ccggaggact tcgtggccga gcaa---gtg tggtatgaga 

             gcaaggatgg cacccaggtc cctatgttca ttgtccgtca caaatcgact 
             gtcatgacgg gatcaaggtt cctatgttca ttgttcgtca caaatcgacg 
             gtcacgacgg ggtcaacgta ccaatgttca ttgtccgtca caaatcaacg 
             gtaaagatgg cacaaaaatt cccatgttca ttgttcgtca caaatctaca 
             gcaaagacgg aacgaaagtc cccatgttta tcgttcgcca caaatcgacg 
             gcaaagacgg aacgaaagtt cccatgttca tcgttcgtca caaatcaacg 
             gcaaagacgg aacgaaagtt ccgatgttca tcgttcgtca caaatcaacg 
             gcaaagacgg aacgaaagtt ccaatgttca tcgttcgtca caaatcaacg 
             gtaaggacgg tacgaaagtt ccgatgttta tcgttcgcca caaatcgacc 
             gcaaagacgg gacaaaagtt ccaatgttca ttgtccggca caagggaaca 
             gcaaagatgg aactaaagtt cccatgttta tcgtccggca caagtctacc 
             gctacgatgg aactaggatt cccatgttca tcgtccgtca caagaatacc 
             gctacgatgg aacaagggtt cccatgttca tcgtccgtca caagaatacc 
             gctacgatgg aacaaagatt ccaatgttca tcgtccgtca caagaatacc 
             gctacgatgg aacaaaggtt ccaatgttca tcgtccgtca caagaatacc 
             gctacgatgg aacaaaggtt ccaatgttca tcgtccgtca caagaatacc 
             gcaaggacgg cacaagcatc ccaatgttta tcgttcgtca caaatcaacg 
             gtaaagacgg cacaaaggta cccatgttta ttgttcgcca caagtcaacc 
             gcaaggatgg caccaaaatc ccaatgttta ttgtcaagca caaggatact 
             gcaaggacgg gacgaaggtc cccatgttcg tcgtccggca taagtcgaca 

             ccttttgatg gaaccgcgcc tgctatccaa tac------- -----ggata 
             caattcgatg gaacggcagc ggctattcaa tac------- -----ggtta 
             gaatttgacg gaacggcggc cgctattcaa tac------- -----ggtta 
             aaattcgatg gaacggcggc ggcgattcaa tat------- -----ggtta 
             aaatttgacg gaacagctcc ggcgattcaa aac------- -----ggtta 
             aaatttgacg gaacggcggc ggcgattcaa aat------- -----ggtta 
             aaatttgacg gaacggcgcc ggcgattcaa aac------- -----ggtta 
             aaatttgacg gaacggcgcc ggcgattcaa aac------- -----ggtta 
             gagttcgatg gcactgcccc cgctatccaa tac------- -----ggcta 
             aaattcgatg gaactgcacc tgcgatccaa tac------- -----ggcta 
             aaatttaatg gaacagcgcc ggccatacag tac------- -----ggtta 
             aaatttaatg ggacagcgcc ggcgatacaa tat------- -----ggtta 
             aaatttaatg ggaccgcgcc cgcgatacaa tat------- -----ggtta 
             caatttaatg ggacggcgcc agctatacaa tat------- -----ggtta 
             aaatttaatg ggacggcgcc agcgatacaa tat------- -----ggtta 
             aaatttaatg ggacggcgcc agcgatacaa tat------- -----ggtta 
             aaatttgatg gcactgcccc agtcatacaa tac------- -----ggtta 
             aaattcgatg gtaccgctcc ggcaattcaa tat------- -----ggcta 
             aaatttgacg gcacggcacc ggccatccaa tat------- -----ggtta 
             cagttcgatg gaacggcccc ggcaatccaa tacgagcgcc tcaaaggcta 

             tggagggttc agcgttaacg ttgacccttt ctttagtcca gtgttccttg 
             tggtggattt gctatttcgg cggatccatt cttcagtcca attatcctta 
             cggtggattt gccatttcgg cggatccgtt ctttagtcca atcatcctta 
             cggtggattt gccacttcgg cagatccatt ctttagtcca attattctca 
             tggcggtttc gcgattacgg ccgatccgtt ctttagtccc atcattctca 
             tggtggtttc gcgataacag ctgatccatt ctttagtccc atcattctca 
             tggtggtttc gcgattacgg ccgatccatt ctttagccct atcattctca 
             tggtggtttc gcgattacgg ccgatccatt ctttagccct atcattctca 
             tggtggtttc agcatctcga tagacccttt cttcagtccc actattctga 
             tggtggtttc aacatttcta ttgatccctt cttcagtccc accattatga 
             tggtggcttc aatgtttcca tagatccgtt cttcagcccg acgcttctga 
             cggtggcttt aatatatcta taaatccctt ctttagtcca acgattttga 
             tggtggcttt aatatatcta taaacccctt ctttagtcca acgattttga 
             cggtggcttt aatatatcta taaatccctt ctttagtcca acgattttga 
             cggtggcttt aatatatcta taaatccctt ctttagtccg acgattttaa 
             cggtggcttt aatatatcta taaatccctt ctttagtccg acgattttaa 
             tggtggattc agcatctcca tcgacccctt tttcagcgcg acaattctta 
             tggtggattc agcatatcga tcgatccatt tttcagcgca acgattctta 
             cggtggtttt agtatctcga ttaacccctt cttcagtcct tcaatcctta 
             cggcggattc agcatctcta tcaacccatt cttcagccca tctattctga 

             ccttcattca aatatatggt ggcattatag cggtacctaa tattaggggc 
             cattcctgca aatgtacggt gcaattctcg ctgttcccaa catcaggggt 
             cgttcctgaa aatgtatggt gcaatccttg ctgtcccaaa tatcaggggt 
             catttttgca aacatacggc gcaatctttg ctgttcctag tattcgaggt 
             cctttatgca gacgtatggc gccatccttg ccgtcccgaa catcagaggt 
             cctttatgca gacatatggc gccatcctgg ctgtcccgaa catcagaggc 
             cctttatgca gacatatggc gcaatcctgg ctgtcccgaa catcagaggc 
             cctttatgca gacatatggc gcaatcctgg ctgtcccgaa catcagaggc 
             ccttcctcca aacttatggt gcaatcttag ctgttccgaa catcagaggc 
             cgttcttgca aaagtatggc gccattttgg ctgtgccaaa catcagaggt 
             cattccttca gaagtacgga gccatcttgg cggtgccaaa catcagagga 
             cgttcttgca aaagtatgga gcaattctag ctgtacctaa tatccgggga 
             cgttcttgca aaagtatgga gcaattctag ctgtacctaa tattcgagga 
             cgttcttgca aaagtatgga gcaattctag ctgtacctaa tatccgagga 
             cgttcttgca aaagtatgga gcaattctag ctgtacctaa tatccgagga 
             cgttcttgca aaagtatgga gcaattctag ctgtacctaa tatccgagga 
             cattcctcca aaaatacggc gtcgtgtttg cgcttccaaa tatcaggggt 
             cgttccttca aaattacggc gctattttcg cacttcctaa tatcaggggt 
             cgttcttgca gaaatacgga gcggtgcttg ctgttccaaa tatccgtggg 
             catttctgca aaaatacggg gcagtcttgg cagtcccaaa cattcgtgga 

             ggaagcgagt ttggagagga ttggcatcag ggtgcttgcc gggagaacaa 
             gggggcgaat tcggtgagga atggcacaag agcggaaggc gagagaataa 
             gggggtgaat ttggcgagga atggcacaag agcggaaggc gagagaataa 
             ggaggtgaat tcggtgaaga atggcacaag ggtggacgaa gagaaaccaa 
             ggaggcgaat ttggtggaga atggcacaac gcagggagac gagaaaccaa 
             ggaggcgaat tcggtggaga ttggcacaac gcagggagac gagaaaccaa 
             ggaggtgaat ttggtggaga ttggcacaac gcagggcgac gagaaaccaa 
             ggaggtgaat tcggtggaga ttggcacaac gcagggagac gagaaaccaa 
             ggggcggaat ttggcgaaga atggcatcgc gcaggtacaa gggaaagaaa 
             ggtggtgaat ttggtgaaac ctggcacagt cagggcattc gcgagaagaa 
             ggtggagaat ttggcgagac atggcatagc gccggcgtac gagaaaacag 
             ggtggagagt ttggcgagac ttggcatgat gctggtatac gagaaaaaag 
             ggcggtgagt ttggagagac ttggcacgat gctggtatac gagagaaacg 
             ggcggcgagt tcggcgagac atggcatgat gctggtatac gagagaaacg 
             ggtggtgagt ttggagagac ttggcatgat gctggaatac gagagaaaag 
             ggtggtgagt ttggagagac ttggcatgat gctggaatac gagagaaaag 
             ggcggagaat tcggcgagga ctggcacttg gctggatgta gagaaaagaa 
             ggcggcgaat tcggagaaga atggcacaag gctggttaca gggaaaagaa 
             ggctctgagt ttggtgagga ctggcatttg gccggaacgc gggagcgcaa 
             ggtgcagaat tcggcgagga ttggcacttg gcgggcactc gggagcgaaa 

             gaaaaactgc tttgacgact tcatcgccgc cacggaatac ctcgtcaaaa 
             gggaaacagt tttgacgact tcatttctgc tgctcaattt ctcgtcaaga 
             gggaaatagc tttgacgatt ttatttctgc tgctcagttt ctcgtcaaga 
             ggtaaataca ttcgatgatt tcattgccgc cgcacagttt ctggtcaaga 
             gggaaacact tttgatgatt tcatcgctgc tgctcaattt ctcgttaaaa 
             gggaaatact tttgatgatt tcatcgctgc cgctcaatat ctcgtcaaaa 
             gggaaatact tttgatgatt tcatcgctgc cgctcaatat ctcgtcaaaa 
             gggaaatact tttgatgatt tcatcgccgc cgctcaatat ctcgtcaaaa 
             gggcaatgta tttgatgatt ttactgccgc tacagagtac ctggtaaaac 
             gccgaatgtg tttgatgact tcattgctgc aactgaattc ctagtcaaga 
             agtcaaagtt tttgatgatt tcattgcagc aaccgaattt ttagtgaaaa 
             agttaatgtt tacaatgatt tcattgcggc aactcaattc ttggttaaaa 
             agttaacgtt tacgacgatt tcattgcggc aactcagttc ttggtgaaaa 
             agctaatgtt tacgatgatt tcattgcggc aactcagttc ttggtaaaaa 
             agttaacgtt tacgatgatt tcattgccgc aactcagttc ctggtaaaaa 
             agttaacgtt tacgatgatt tcattgccgc aactcagttc ctggtaaaaa 
             gggaaattgc ttcgacgatt ttatcgccgc aacccaatac cttgtgaaga 
             gggaaactgc ttcgacgatt ttatcgccgc tactcaatac cttgtcaaaa 
             gacgaacgtc tttgacgatt tcattgccgc tacccaattt ttggtgaaga 
             ggtgaatgtc ttcgatgact ttatcgctgc cacgcaattc ctggtgaaaa 

             acaaatatgc ggccccaggg aaagttgcca tcaatggtgg ttctaacgga 
             acaagtacgc tgcccccggt aaggtggcca tcagcggtgc atctaatggc 
             acaagtacgc tgccccaagc aaggtggtta tcagtggcgc atccaacggc 
             acaagtatgc ggctcctggc aaggtggcta tcaacggcgc atccaatggc 
             acaagtacgc ggctccaggc aaggtggcga ttactggcgc ctccaatggc 
             acaagtacgc ggctccaggc aaggtggcga tcaccggcgc atccaatggc 
             acaagtacgc ggctccaggc aaggtggcca tcactggtgc atctaatggc 
             acaagtacgc ggctccaggc aaggtggcca tcactggtgc atctaatggc 
             acaagtacgc tggggccgga aaagtagcca tcaatggtgg atcgaacgga 
             acaaatatgc agcgcgtgga aaggtggcta ttaatggggg ctcaaacgga 
             acaaatatgc tgcccctggt aaagtggcca ttaatggtgg atcaaacgga 
             acaagtatgc cgcgcacggt aaagtggcca tcaatggagg gtctaatgga 
             acaagtatgc cgcgggcggc aaagtggcca tcaatggagg gtccaatgga 
             acaagtatgc cgcgggcggc aaagtggcca tcaacggggg gtccaatgga 
             acaagtacgc cgcgggcggc aaagtggcca tcaatggggg gtccaatgga 
             acaagtacgc cgcgggcggc aaagtggcca tcaatggggg gtccaatgga 
             ataagtacgc agctcctgac aaggtaacaa tcaatggggg gtcgaatggc 
             acaagtacgc ggctgctgac aagataacta ttaacggagg ctccaacggt 
             ataagtatgc tggtgcgggt aaagtggcta tcaacggtgc atccaacggc 
             ataagtacgc gggagctggc aaagtcgcca tcaacggtgg atcaaacgga 

             ggtcttcttg ttgctgcttg catcaaccgt gcacccgagg gaacattcgg 
             ggttttttgg tctgcggctc catagtccga gcaccagaag gaactttcgg 
             ggttttttgg tctgtggttc tataatccga gcgccagaag gaacttttgg 
             ggtcttcttg tcatgggttc gattgttcga gcaccggagg ggaccttcgg 
             ggttttcttg tatgtggttc cgtagttcgg gcacccgagg gaacatttgg 
             ggttttcttg tttgtgggtc tgtcgttcgg gcaccagagg gaacgttcgg 
             ggtttccttg tatgtggttc cgtagttcgg gcaccagagg gaacattcgg 
             ggttttcttg tatgtggttc cgtagttcgg gcaccagagg gaacattcgg 
             ggccttctta tcggagcttg tataaaccga gcacctgagg gtacctttgg 
             ggacttttag tggctgcttg tgtcaaccgc gcgcccgagg gacttcttgg 
             ggccttctgg ttgtcgcttg tgtccatcgt gctccgcaag ggacatttgg 
             ggacttttgg tcgcggcctg tgttaatcga gcacccgaag gaacttttgg 
             ggacttttgg tcgcggcctg tgtcaaccgt gcacccgaag gaacctttgg 
             ggacttttgg tcgcggcctg tgtcaatcgt gcacgtgaag gaacctttgg 
             ggacttctgg tcgcggcctg tgtcaatcgt gcacccgaag gaacctttgg 
             ggacttctgg tcgcggcctg tgtcaatcgt gcacccgaag gaacctttgg 
             ggtttgttgg tttctgcttg cgtgaaccgc gccccggagg gtacgtttgg 
             ggtctgttgg ttgcggcttg tgtcaaccgc gcaccagagg gtaccttcgg 
             ggtctgcttg tggcagcctg tgttaatcga gcgccggaa- ---------- 
             ggtcttctgg tgggggcgtg tgtcaacagg gcgcccgagg gtacatttgg 

             cgctgctgta gctgaagttg gtgttttgga cttgttgaaa ---------- 
             tgcggctatc gccgaaggcg gcgttgcaga cctcctcaag ---------- 
             tgccgctatc gccgaaggtg gcgttgcgga cctcctgaag ---------- 
             cgccgcggtc cctgagggtg gcgttgcaga cctcctcaag ---------- 
             cgctgcggtt gctgaaggtg gcgtcgctga cctcctaaag ---------- 
             cgctgcggtt gccgaaggtg gtgtcgcaga ccttttgaag ---------- 
             cgctgcgatt gccgaaggtg gtgtcgcgga ccttctaaag ---------- 
             cgctgcgatt gccgaaggtg gtgtcgcgga ccttctaaag ---------- 
             tgctgccgtc gcggaagttg gtgttctgga tctcctcaag ---------- 
             ggctgctgtg gctgaagtag gggtgctcga ccttctcaag gcatgttttt 
             tgccgcggtt gctgaagtcg gtgttctaga tctcctcaaa ---------- 
             agccgccgtc gctgaagtcg gagtcctaga tttgctcaag ---------- 
             agctgccatc gctgaagttg gagtcttaga cttgctcaag ---------- 
             agctgccatt gctgaagttg gggtcctaga cttgctcaag ---------- 
             agctgccgtc gctgaagtcg gagtcctaga cttgctcaag ---------- 
             agctgccgtc gctgaagtcg gagtcctaga cttgctcaag ---------- 
             ctgcgctgta gccgacgtcg gagtacacga tcttctcaag ---------- 
             ctgtgcaatt gcagaagttg gcgtgcacga cctcttaaaa ---------- 
             ---------- ---------- ---------- ---------- ---------- 
             tgccgcggtt gctgaggtgg gcgttctgga cttgcttaag ---------- 

             -----ttcca taagttcacc atcg---gca acgcatggac gagcgactac 
             -----ttcta caaatttacc ggcg---gaa aagcttggac gagcgaatac 
             -----ttcca taaatttact ggcg---gaa aagcgtggac gggcgaatac 
             -----ttcca caagttcacc gggg---ggc aagcttggat cagtgaatac 
             -----ttcaa taaattcacc ggggtaagaa tggcatggac cagtgactat 
             -----ttcaa taaattcacc gggg---gga tggcatggac gagtgactat 
             -----ttcaa taaattcacc gggg---gga tggcatggac gagtgattat 
             -----ttcaa taaattcact gggg---gga tggcatggac gagtgactat 
             -----tttca taggtttact attg---gca aggcctggac cagcgattac 
             cttttttttc aaagttcaca attg---gcc gagcatggac tagtgattac 
             -----ttctc taaattcaca atag---gca aggcatggac aagcgattat 
             -----ttctc caaatttact atag---gca aatcttggac cagcgactac 
             -----ttctc caaatttacc atag---gca aatcttggac tagcgactac 
             -----ttccc caaatttacc atag---gca aagcttggat tagcgactac 
             -----ttctc caaatttacc atag---gca aatcttggac tagcgactac 
             -----ttctc caaatttacc atag---gca aatcttggac tagcgactac 
             -----ttcca caagtttact attg---gta aagcctggac cagtgattac 
             -----ttcca caagttcacc atcg---gaa aagcttggat tagtgattac 
             ---------- ---------- ---g---gaa aagcctggac atcggactac 
             -----ttcgc caacttcaca atcg---gca aggcatggac ctcggactac 

             ggtgaccctg actcgcctca ggattttgat ttcatctacc ctatatctcc 
             ggtgaccccc gcgttcccga ggactttgac tttatccatc cattgtctcc 
             ggtgacccca gaattcccga agacttcgac tttattcatc cattgtctcc 
             ggaaatcctt ccattcctga agagttcgac tacatctatc cattatctcc 
             ggaaatccct ctgacaagga cgactttgat tttgtccaag cattatctcc 
             ggaaatcctt ctgataagaa cgacttcgac tttgtccaag cattgtctcc 
             ggaaatcctt ctgataagaa cgacttcgac tttgtccaag cattgtctcc 
             ggaaatcctt ctgataagaa cgacttcgac tttgtccaag cattgtctcc 
             ggagaccccg acgatcctaa agactttgat tttatttatc cactttctcc 
             ggcgacccag acaacccaca tgactttgat ttcatccacc ctatatcgcc 
             ggcgacccag aagatccgca tgactttgat ttcatctacc ccgtttctcc 
             ggtgatccag aagatccgcg tgattttgat ttcatttaca aacattcacc 
             ggcgatccag aagatccgcg tgattttgat ttcatttaca ctcactcacc 
             ggcgatccag aagatccgcg tgattttgat tacatttaca cacattcacc 
             ggcgatccag aagatccgcg tgattttgat ttcatttaca cacattcacc 
             ggcgatccag aagatccgca tgattttgat ttcatttaca cacattcacc 
             ggtaaccctg acgatccaaa cgactttgat ttcattttcc ccatatcccc 
             ggcaaccctg atgacccgaa cgacttcgac ttcatcttcc ccttatcccc 
             ggagacccca acgactccca tgacttcgac ttcatttatc caatctcccc 
             ggtgacccgc acgacccgca cgactttgat ttcatctacc caatttctcc 

             gcttcataat gttccca--- atcgtgtatt gccccccttc atcctcttga 
             tttacacaac gtacctaccg acaaggcttt accggccaca ttactcatga 
             tttacacaat gcacctactg acaaggcttt accagccaca ttactcatgg 
             tgtacacaat gtgcggaccg acaaggttat gccagctacg ttaatcacgg 
             cgtccataac gtccccaatg ataggattct tcctgccacg ttgcttatga 
             cgtacataac gtacccaagg atagggttct tccggccaca ctacttatga 
             cgtacataac gtacccaagg atagggttct tccggcaaca ttacttatga 
             cgtacataac gtacccaagg atagggttct tccggcaaca ttacttatga 
             cctacacaat attcctactg acaggactct acccccgact ctgcttttga 
             gttacacagc gtgccgacgg atagagtgtt accccctacg atgctgttga 
             cttgcattcc ataccaaagg ataaagtcct ccccccaatg ttgctgctaa 
             ccttcacaat ataccccaga acatggtctt acctccgaca atacttctga 
             ccttcataat atacccaagg acatggtctt gcctccgact atgcttctga 
             acttcataat ataccaaaga acatggtctt acctccgacg atgcttctga 
             cctccataat ataccaaaga acatggtctt acctccgacg atgcttctga 
             ccttcataat ataccaaaga acatggtctt acctccgacg atgcttctga 
             gctgcaaaac ataccgaaag acaaggtgtt ccctccaatg ttacttctaa 
             actacacaat atcccgaagg acaagatctt gcctccatat ttgctactca 
             tgtgcataac gttccgacgg acaaaatttt gcctcccaca atattactca 
             tctccacaac gtaccgacgg accgtattct cccccctacg atgcttctca 

             cagctgatca tgatgatcgt gtggtgccca tgcattcctt caaatatgct 
             ccaatgctgc cgatgaccgt gtcgttccga tgcattcgct caagttcata 
             tcaatgctgc cgatgatcgc gtcgttccga tgcattcctt caaattcata 
             tcaatattgg cgacggccgg gttgtgccca tgcattcctt caagttcatt 
             tcaatgcggg tgatgaccgt gtggttccaa tgcattcgct caagtttgtc 
             tcaatgcggg tgacgaccgc gtggttccaa tgcattcgct taagtttgtc 
             tcaatgcggg tgacgaccgt gtagtcccaa tgcattcact caagttcgtc 
             tcaatgcggg tgacgaccgt gtagttccaa tgcattcact caagttcgtc 
             cggcggacca tgatgaccga gttgtgccca tgcactcgtt caaacacgcg 
             ctgccgatca tgatgatcgt gtggtaccca tgcactcgtt taagcacgct 
             cggctgatca tgatgaccga gtcgttccaa tgcattcctt caagtatgca 
             cggctgacca tgacgaccgc gttgttccaa tgcattcatt taagtatgct 
             cggctgatca cgacgaccgc gtcgtcccaa tgcattcatt caagtatgct 
             cagctgatca tgatgaccgt gtcgtcccaa tgcattcatt taagtatgct 
             cggctgatca tgacgaccgt gtcgtcccaa tgcattcatt taagtacgct 
             cggctgatca tgacgaccgt gtcgtcccaa tgcattcatt taagtacgct 
             ctgctgacca tgatgatcgc gtcgtgccca tgcattcctt caagctagct 
             ccgcggatca cgacgatcga gttgtgccaa tgcactcttt caagttggcc 
             ctgctgatca tgacgatcga gtagttccat tgcattcgtt caaacacact 
             ccgcagacca tgatgatcga gtagtgccca tgcattcctt caagcatgcc 

             gcgactttgc agcatactgt acccaataat ccccaccctc ttttgctgcg 
             gcgacacttc agcataattt gccgcacaat ccaaacccac tgctgttccg 
             gcgacgcttc agcataattt gccccagaat cctaatccgc tgctattccg 
             gcaacacttc agcataacgt gcctcagaac cctcatccat tgctgatcaa 
             gcaaaccttc agtataatgc acctcagaac ccccatccac tgcttgtccg 
             gcaaaccttc agcacaatgc acctcagaac cccaatccat tgctcgtccg 
             gcaaaccttc agtacaatgc acctggcaac ccccatccat tgctcgtccg 
             gcaaaccttc agtacaatgc acctggcaac ccccatccat tgctcgtccg 
             gcaacgcttc agtacacctt ggctcacaac ccccatccgt tactgctgcg 
             gcgacgttgc agtatatgct tcctcacaat ccccacccgc tgttattacg 
             gcaacactgc agaatacatt gcctcataac ccgcatcctt tgttgctgcg 
             gctatgctac aatacacctt gccgcataat cgccatccac ttctgctacg 
             gcgatgctac aatacacctt gccgcataat cgccatccac ttctgctacg 
             gcaatgctac aatacaccct gccgcataat cgtcatccac ttctgctacg 
             gcaatgctac aatacacctt gccgcaaaat cggcatccac ttctgctacg 
             gcaatgctac aatacacctt gccgcaaaat cggcatccac ttctgctacg 
             gctgagctcc aatactcgct cccacacaac ccgaacccgt tgctcatccg 
             gctgaacttc aatactcgca tgcaaataac cccaatccct tactccttcg 
             gcgaccctgc agcacacgtt gccacacaac cctcatccac tactcatacg 
             gccacattgc agcatacatt gccgcacaac ccacatccgt tacttctgcg 

             cgttgacaaa a---aggcgg gccatggtgc gggcaagtct gttgagaaaa 
             cgtagacaag acttggttgg gtcatggcta tggcaagtca acggataggc 
             agtggacacg acatggttgg gtcatggcta tggcaagtca acggataggc 
             aattgacaag tcctggcttg gtcatggtat ggggaaacca acggacaaaa 
             cgtggataaa tcttggcttg gtcatggttt cggcaagaca acagccaaac 
             tgtggataaa tcttggcttg gccatggctt tggcaagaca acggcaaaac 
             tgtggataaa tcttggcttg gtcatggttt tggcaagacg acagccaaac 
             cgtggataaa tcttggcttg gtcatggttt tggcaagacg acagccaaac 
             cgtcgacaaa a---aggctg gccatggggc tggtaaatcg accgagaaga 
             tgtcgacaag a---aggcag gacatggtgc cggcaagtct acagagaaga 
             tgtggataag a---aagctg ggcatggcgc agggaaatcc accgagaaga 
             tgtagacaag a---aaacgg ggcatggcgg aggaaaatct actgagaaga 
             tgtagacaag a---aagcgg ggcatggggg agggaaatct actgagaaga 
             tgtagacaag a---aagcgg ggcatggcgg aggaaaatct actgagaaga 
             tgtggacaag a---aagcgg ggcatggtgg agggaaatct actgagaaga 
             tgtggacaag a---aagcgg ggcatggtgg agggaaatct actgagaaga 
             aatagacaag a---aagccg gtcatggagc tggcaaatca actcaacaaa 
             cgttgagaaa a---aggcag ggcatggtgc tggaaaatct acccaacaaa 
             gctagataag a---aagcag ggcatggggc tgggaaaaac accgaacaaa 
             tgtggatctg a---aagccg gacatggtgc agggaaggca accgaacaga 

             gaatccagga atcatcagac aagtggggat ttgtcgccca aaccctggga 
             atatcaagga cgccgctgat aagtgggggt ttgttgtgca atctctagga 
             atatcaagga cgccgtcgat aagtggggat ttgttgtcca atccctggga 
             atgtcaaaga cgcggctgat aaatggggtt tcatcgcacg agcgctcgga 
             atactaaaga tgccgctgac aagtggagtt tcgtagtgca atcactaggg 
             ataccaaaga tgctgccgat aagtggagtt tcgtagtaca atcgttaggg 
             atactaaaga tgctgctgac aagtggagtt tcgtggcaca atcgttaggc 
             ataccaaaga tgctgctgac aagtggagtt tcgtggcaca atcgttaggg 
             gaatcaaaga ggccgcagac aagtggggat ttgtggccca atctttggga 
             ggttgcaaga gtccgccgac aaatggggat ttgtggctca gtccatggga 
             ggatacaaga agccgcggac aaatggggat ttgccgctca gtctatgggc 
             ggttacaaga ggctgccgac aaatggggtt tcgtcgcgca gtccatgggt 
             ggttacaaga ggctgccgac aaatggggtt ttgtcgcaca gtccatggga 
             ggttacagga ggctgccgac aaatggggtt ttgccgcgca gtccatgggt 
             ggttacaaga ggcctcggac aaatggggtt ttgtcgcgca gtctatgggt 
             ggttacaaga ggctgcggac aaatggggtt ttgtcgcgca gtctatgggt 
             agatcaaaga gagcgcggac aagtggggat ttgtcgcgca atcgctcgga 
             agattaagga gagcgcagac aagtggggat tcgtcgcaca atctcttggc 
             gaataaaaga ggccgctgat aaatggggct tcgtcgcaca gtctcttggg 
             ggatcaaaga ggccgctgat aaatggggct tcgttgcgca gtccctggga 

             ttggtgtgga aagac
             ctcgtgc-gc aagca
             ctcacac-gc acgca
             cttgaattga aaaca
             ctagaatggc aaacg
             ttagaatggc aaacg
             ctagaatggc aaacg
             ctagaatggc aaacg
             cttgtgtgga aagac
             cttgtctgga aggag
             cttgtatgga aggac
             cttgcgtgga aagat
             cttgcgtgga aggac
             cttgcgtgga aggat
             cttgcgtgga aggat
             cttgcgtgga aggat
             cttgtttgga aagac
             ctcgtgtgga aaggt
             ctcaaatggc gagat
             cttgtgtggc gggac
